# Supplementary material for: Dynamical system modeling to simulate donor T cell response to whole exome sequencing-derived recipient peptides: Understanding randomness in alloreactivity incidence following stem cell transplantation
Source: PLoS One. 2017 Dec 1;12(12):e0187771. doi: 10.1371/journal.pone.0187771 (PMC5711034; doi:10.1371/journal.pone.0187771)
Supplement: S5 File — (XLSX) [file pone.0187771.s012.xlsx]

## Sheet: Colon Matrix
1	0	0	0	0	0	0	0	0	0	0	0	0	0	0	0	0	0	0	0	0	0	0	0	0	0	0	0	0	0	0	0	0	0	0	0	0	0	0	0	0	0	0	0	0	0	0	0	0	0
1	0	0	0	0	0	0	0	0	0	0	0	0	0	0	0	0	0	0	0	0	0	0	0	0	0	0	0	0	0	0	0	0	0	0	0	0	0	0	0	0	0	0	0	0	0	0	0	0	0
1	0	0	0	0	0	0	0	0	0	0	0	0	0	0	0	0	0	0	0	0	0	0	0	0	0	0	0	0	0	0	0	0	0	0	0	0	0	0	0	0	0	0	0	0	0	0	0	0	0
1	4.9477	7.59028	15.988	30.725	41.6168	119.264	408.114	-1016.52	330.943	939.309	1952.84	3309.23	1100.79	1288.56	1225.05	1305.46	1223.66	1218.58	1220.64	1220	1219.58	1218.76	1218.81	1218.74	1218.56	1218.42	1218.4	1218.39	1218.41	1218.39	1218.39	1218.39	1218.39	1218.39	1218.39	1218.39	1218.39	1218.39	1218.39	1218.39	1218.39	1218.39	1218.39	1218.39	1218.39	1218.39	1218.39	1218.39	1218.39
1	0	0	0	0	0	0	0	0	0	0	0	0	0	0	0	0	0	0	0	0	0	0	0	0	0	0	0	0	0	0	0	0	0	0	0	0	0	0	0	0	0	0	0	0	0	0	0	0	0
1	0	0	0	0	0	0	0	0	0	0	0	0	0	0	0	0	0	0	0	0	0	0	0	0	0	0	0	0	0	0	0	0	0	0	0	0	0	0	0	0	0	0	0	0	0	0	0	0	0
1	6.10312	6.65534	14.3698	25.9732	26.08	96.6036	2357.37	-161.846	160.385	687.386	5741.62	-3040.79	593.096	768.276	682.786	771.995	671.671	664.18	665.77	664.587	663.866	662.697	662.71	662.607	662.335	662.117	662.082	662.068	662.091	662.057	662.055	662.054	662.054	662.052	662.053	662.053	662.053	662.053	662.053	662.053	662.053	662.053	662.053	662.053	662.053	662.053	662.053	662.053	662.053
1	0	0	0	0	0	0	0	0	0	0	0	0	0	0	0	0	0	0	0	0	0	0	0	0	0	0	0	0	0	0	0	0	0	0	0	0	0	0	0	0	0	0	0	0	0	0	0	0	0
1	9.118	6.0992	13.8139	23.7689	18.5049	88.318	-300.9	-71.3852	97.9517	633.37	-1396.15	-601.999	397.365	572.343	473.465	572.853	458.76	450.283	451.716	450.303	449.448	448.087	448.09	447.968	447.639	447.368	447.323	447.304	447.334	447.289	447.286	447.284	447.283	447.282	447.283	447.283	447.282	447.282	447.282	447.282	447.282	447.282	447.282	447.282	447.282	447.282	447.282	447.282	447.282
1	0	0	0	0	0	0	0	0	0	0	0	0	0	0	0	0	0	0	0	0	0	0	0	0	0	0	0	0	0	0	0	0	0	0	0	0	0	0	0	0	0	0	0	0	0	0	0	0	0
1	0	0	0	0	0	0	0	0	0	0	0	0	0	0	0	0	0	0	0	0	0	0	0	0	0	0	0	0	0	0	0	0	0	0	0	0	0	0	0	0	0	0	0	0	0	0	0	0	0
1	0	0	0	0	0	0	0	0	0	0	0	0	0	0	0	0	0	0	0	0	0	0	0	0	0	0	0	0	0	0	0	0	0	0	0	0	0	0	0	0	0	0	0	0	0	0	0	0	0
1	-31.3106	5.35295	13.9403	21.7876	10.9413	86.8457	-65.6747	-26.9298	48.4435	890.019	-240.793	-153.574	228.317	417.272	292.193	418.923	274.638	265.36	266.708	265.108	264.139	262.573	262.577	262.44	262.04	261.697	261.638	261.612	261.655	261.591	261.586	261.584	261.583	261.58	261.581	261.581	261.581	261.581	261.581	261.581	261.581	261.581	261.581	261.581	261.581	261.581	261.581	261.581	261.581
1	0	0	0	0	0	0	0	0	0	0	0	0	0	0	0	0	0	0	0	0	0	0	0	0	0	0	0	0	0	0	0	0	0	0	0	0	0	0	0	0	0	0	0	0	0	0	0	0	0
1	0	0	0	0	0	0	0	0	0	0	0	0	0	0	0	0	0	0	0	0	0	0	0	0	0	0	0	0	0	0	0	0	0	0	0	0	0	0	0	0	0	0	0	0	0	0	0	0	0
1	-2.75364	4.0914	14.8016	18.45	4.78501	121.713	-15.5929	-7.42166	16.4168	-164.582	-37.5805	-26.303	119.54	-1330.13	241.311	-652.145	190.761	167.211	171.006	167.159	164.831	160.503	160.665	160.384	159.139	157.953	157.743	157.645	157.846	157.562	157.541	157.53	157.522	157.506	157.516	157.516	157.514	157.514	157.513	157.513	157.513	157.513	157.513	157.513	157.513	157.513	157.513	157.513	157.513
1	0	0	0	0	0	0	0	0	0	0	0	0	0	0	0	0	0	0	0	0	0	0	0	0	0	0	0	0	0	0	0	0	0	0	0	0	0	0	0	0	0	0	0	0	0	0	0	0	0
1	0	0	0	0	0	0	0	0	0	0	0	0	0	0	0	0	0	0	0	0	0	0	0	0	0	0	0	0	0	0	0	0	0	0	0	0	0	0	0	0	0	0	0	0	0	0	0	0	0
1	-3.03418	3.66464	11.8938	14.9011	4.00152	95.6773	-11.9045	-5.43519	12.0686	-79.5546	-22.1726	-15.206	113.72	-141.66	756.337	-102.914	319.925	219.233	236.11	222.667	214.895	198.858	200.042	199.447	194.633	189.795	188.947	188.544	189.539	188.181	188.083	188.031	187.991	187.894	187.958	187.954	187.943	187.942	187.94	187.94	187.939	187.938	187.938	187.938	187.938	187.938	187.938	187.938	187.938
1	-1.78521	3.44854	14.9643	16.1205	3.12306	301.176	-8.25428	-3.91059	9.01972	-52.1763	-15.7164	-10.8472	87.2498	-94.8928	808.898	-70.0507	261.413	170.376	184.74	173.013	166.309	152.616	153.622	153.13	149.032	144.912	144.189	143.843	144.7	143.53	143.446	143.401	143.366	143.28	143.336	143.333	143.323	143.323	143.321	143.321	143.32	143.319	143.319	143.319	143.319	143.319	143.319	143.319	143.319
1	0	0	0	0	0	0	0	0	0	0	0	0	0	0	0	0	0	0	0	0	0	0	0	0	0	0	0	0	0	0	0	0	0	0	0	0	0	0	0	0	0	0	0	0	0	0	0	0	0
1	-4.12341	3.58495	10.3245	13.4149	4.10086	70.4485	-12.5422	-5.51793	11.9628	-76.4413	-21.1256	-14.2805	119.825	-113.067	7488.15	-81.398	499.079	277.132	311.681	286.64	272.702	243.195	245.777	245.042	236.226	227.306	225.769	225.033	226.983	224.36	224.174	224.075	223.996	223.796	223.929	223.922	223.899	223.898	223.894	223.894	223.89	223.889	223.889	223.888	223.888	223.888	223.888	223.888	223.888
1	0	0	0	0	0	0	0	0	0	0	0	0	0	0	0	0	0	0	0	0	0	0	0	0	0	0	0	0	0	0	0	0	0	0	0	0	0	0	0	0	0	0	0	0	0	0	0	0	0
1	0	0	0	0	0	0	0	0	0	0	0	0	0	0	0	0	0	0	0	0	0	0	0	0	0	0	0	0	0	0	0	0	0	0	0	0	0	0	0	0	0	0	0	0	0	0	0	0	0
1	-0.768356	2.68635	63.7422	19.2683	1.55314	-35.9658	-3.20278	-1.53439	3.68822	-15.3759	-5.2172	-3.52818	43.3475	-21.5112	-108.911	-15.581	-884.353	159.998	232.938	179.251	156.419	115.291	119.148	118.995	108.236	97.9218	96.2377	95.4223	97.8487	94.6554	94.4324	94.3106	94.2096	93.9343	94.1209	94.1112	94.0778	94.0757	94.0701	94.0704	94.0639	94.0627	94.0614	94.0607	94.0603	94.06	94.0599	94.0598	94.0597
1	-3.20239	3.19864	9.43831	11.6188	3.14846	69.5237	-8.46971	-3.67882	8.00944	-41.617	-12.3146	-8.1409	89.7476	-49.9462	-260.678	-35.0723	-1684.83	381.647	592.741	449.114	389.463	279.092	290.337	290.643	262.021	234.783	230.437	228.343	234.85	226.375	225.797	225.482	225.218	224.481	224.986	224.962	224.873	224.867	224.853	224.854	224.836	224.833	224.829	224.828	224.826	224.826	224.825	224.825	224.825
1	-0.507767	2.38607	-22.8277	32.6358	1.12729	-17.2526	-2.1723	-1.05418	2.57992	-10.1143	-3.52204	-2.3815	31.1723	-14.0764	-64.5453	-10.1823	-291.174	129.284	210.741	149.493	126.281	87.4916	91.0568	91.0357	81.4049	72.3881	70.941	70.2403	72.3673	69.5791	69.3854	69.2793	69.1908	68.9465	69.1125	69.104	69.074	69.0721	69.0671	69.0674	69.0614	69.0603	69.0591	69.0585	69.0581	69.0578	69.0577	69.0576	69.0575
1	0	0	0	0	0	0	0	0	0	0	0	0	0	0	0	0	0	0	0	0	0	0	0	0	0	0	0	0	0	0	0	0	0	0	0	0	0	0	0	0	0	0	0	0	0	0	0	0	0
1	-0.490668	2.3517	-20.0464	34.9067	1.08922	-16.2068	-2.08153	-1.00961	2.47228	-9.60297	-3.35046	-2.26258	30.0611	-13.244	-59.0594	-9.55901	-235.807	131.505	226.901	154.698	128.794	86.8526	90.6832	90.7178	80.5358	71.0996	69.5974	68.8704	71.0981	68.1836	67.9819	67.8712	67.7786	67.522	67.6967	67.6877	67.6562	67.6542	67.6488	67.6492	67.6429	67.6417	67.6404	67.6398	67.6393	67.639	67.6389	67.6388	67.6387
1	-0.420541	2.13023	-12.4589	48.8814	0.874995	-11.3284	-1.56236	-0.745494	1.81433	-6.5149	-2.28442	-1.51463	23.2643	-8.02235	-28.523	-5.60653	-61.3139	324.059	-364.435	1997.25	395.843	108.509	122.727	125.411	94.4642	72.2336	69.2283	67.7986	72.7812	66.4409	66.0296	65.8022	65.6052	65.024	65.4269	65.4086	65.3337	65.3296	65.3168	65.3183	65.302	65.299	65.2956	65.2938	65.2926	65.2918	65.2915	65.2911	65.2909
1	0	0	0	0	0	0	0	0	0	0	0	0	0	0	0	0	0	0	0	0	0	0	0	0	0	0	0	0	0	0	0	0	0	0	0	0	0	0	0	0	0	0	0	0	0	0	0	0	0
1	-0.57271	2.25081	-61.3766	20.616	1.03374	-16.3955	-1.85811	-0.863862	2.05343	-7.32533	-2.51625	-1.64208	26.3634	-8.27067	-27.1043	-5.62543	-49.9894	-986.084	-138.906	-241.557	-442.938	213.795	293.097	322.943	169.735	105.183	98.3017	95.1228	107.492	92.1271	91.2068	90.697	90.2458	88.8595	89.8326	89.7926	89.6083	89.5998	89.5681	89.5732	89.5307	89.523	89.5143	89.5094	89.5061	89.5038	89.5031	89.502	89.5012
1	0	0	0	0	0	0	0	0	0	0	0	0	0	0	0	0	0	0	0	0	0	0	0	0	0	0	0	0	0	0	0	0	0	0	0	0	0	0	0	0	0	0	0	0	0	0	0	0	0
1	0	0	0	0	0	0	0	0	0	0	0	0	0	0	0	0	0	0	0	0	0	0	0	0	0	0	0	0	0	0	0	0	0	0	0	0	0	0	0	0	0	0	0	0	0	0	0	0	0
1	-0.40972	1.99852	-11.7652	43.8012	0.768371	-9.4652	-1.29704	-0.604493	1.44789	-4.89903	-1.70297	-1.10411	18.9362	-5.36486	-16.6899	-3.59913	-28.7295	-188.242	-65.3639	-93.9518	-127.96	297.251	858.172	1958.82	195.689	89.2037	81.0741	77.4453	92.8942	74.0731	73.0338	72.4584	71.9426	70.3236	71.4668	71.4225	71.2023	71.1931	71.155	71.1622	71.1095	71.1	71.089	71.0828	71.0786	71.0757	71.0747	71.0732	71.0723
1	-0.350091	1.89203	-7.84038	176.172	0.675351	-7.63178	-1.11868	-0.523421	1.26035	-4.20327	-1.4699	-0.953165	16.5955	-4.61133	-14.2541	-3.09233	-24.4051	-150.436	-54.694	-77.7125	-104.376	287.849	1120.07	8799.1	181.965	79.0502	71.5847	68.2671	82.5245	65.1901	64.242	63.7172	63.2463	61.7662	62.8115	62.7711	62.5693	62.5609	62.526	62.5326	62.4841	62.4754	62.4653	62.4596	62.4557	62.4529	62.4521	62.4507	62.4498
1	-0.327411	1.83995	-6.75859	-421.06	0.634652	-6.92974	-1.04031	-0.486818	1.17343	-3.87996	-1.359	-0.880142	15.4936	-4.23221	-12.9774	-2.83066	-21.9918	-124.93	-48.0845	-67.0679	-88.1327	333.556	8101.92	-1301.5	193.532	76.3735	68.7034	65.3237	80.1359	62.2011	61.2392	60.7069	60.2283	58.7188	59.786	59.7452	59.5385	59.5301	59.4943	59.5013	59.4513	59.4423	59.4319	59.426	59.4219	59.4191	59.4182	59.4167	59.4158
1	0	0	0	0	0	0	0	0	0	0	0	0	0	0	0	0	0	0	0	0	0	0	0	0	0	0	0	0	0	0	0	0	0	0	0	0	0	0	0	0	0	0	0	0	0	0	0	0	0
1	0	0	0	0	0	0	0	0	0	0	0	0	0	0	0	0	0	0	0	0	0	0	0	0	0	0	0	0	0	0	0	0	0	0	0	0	0	0	0	0	0	0	0	0	0	0	0	0	0
1	-0.265614	1.6721	-4.48903	-31.0431	0.517854	-5.1375	-0.820797	-0.38355	0.925936	-2.97848	-1.04666	-0.674301	12.3105	-3.1712	-9.45829	-2.09847	-15.4632	-69.9813	-31.2545	-41.2898	-51.1153	4368.77	-253.285	-186.054	341.26	70.3294	61.347	57.5451	75.7376	54.0973	53.0385	52.4543	51.925	50.235	51.4342	51.3904	51.1552	51.1464	51.1056	51.1144	51.0561	51.0457	51.0334	51.0264	51.0216	51.0182	51.0171	51.0154	51.0143
1	0	0	0	0	0	0	0	0	0	0	0	0	0	0	0	0	0	0	0	0	0	0	0	0	0	0	0	0	0	0	0	0	0	0	0	0	0	0	0	0	0	0	0	0	0	0	0	0	0
1	0	0	0	0	0	0	0	0	0	0	0	0	0	0	0	0	0	0	0	0	0	0	0	0	0	0	0	0	0	0	0	0	0	0	0	0	0	0	0	0	0	0	0	0	0	0	0	0	0
1	0	0	0	0	0	0	0	0	0	0	0	0	0	0	0	0	0	0	0	0	0	0	0	0	0	0	0	0	0	0	0	0	0	0	0	0	0	0	0	0	0	0	0	0	0	0	0	0	0
1	-0.327656	1.80182	-6.74289	-1055.9	0.608218	-6.56207	-0.97641	-0.452442	1.08233	-3.51013	-1.22251	-0.784442	14.2548	-3.66239	-10.8426	-2.40737	-17.4623	-74.3887	-34.3385	-44.5668	-54.1666	-958.235	-207.635	-162.425	835.914	88.7341	76.1892	70.9914	97.0576	66.3246	64.8943	64.1068	63.3907	61.0912	62.7262	62.6681	62.3461	62.3347	62.2788	62.2915	62.2107	62.1965	62.1794	62.1697	62.1631	62.1582	62.1568	62.1543	62.1527
1	-0.144785	1.22874	-1.78729	-5.80701	0.294294	-2.43995	-0.440443	-0.206576	0.502957	-1.54821	-0.549603	-0.352378	6.78731	-1.61563	-4.67559	-1.05748	-7.38795	-28.1052	-13.9522	-17.6787	-20.9865	-136.836	-61.3518	-50.8434	-403.921	46.7992	38.8072	35.6431	52.9572	32.8631	32.0179	31.5541	31.131	29.7673	30.7377	30.704	30.5105	30.504	30.4703	30.4784	30.429	30.4203	30.4098	30.4038	30.3997	30.3967	30.3957	30.3942	30.3932
1	-0.204214	1.44198	-2.86099	-11.9279	0.384965	-3.42718	-0.577139	-0.266801	0.640318	-1.96867	-0.689672	-0.437921	8.49834	-1.96248	-5.55424	-1.26226	-8.4652	-28.6973	-15.0667	-18.4552	-21.2082	-81.1497	-48.4391	-41.5454	-111.526	80.12	60.8626	54.0788	101.461	48.4279	46.7441	45.8303	44.9908	42.2632	44.2114	44.1487	43.7533	43.742	43.6734	43.6921	43.588	43.5701	43.5478	43.535	43.526	43.5195	43.5175	43.5141	43.5119
1	-0.193907	1.38495	-2.61464	-10.2685	0.355015	-3.08146	-0.520966	-0.239067	0.570538	-1.72476	-0.601457	-0.378924	7.51087	-1.66034	-4.59968	-1.05182	-6.80588	-21.1994	-11.5726	-13.8344	-15.5445	-47.008	-31.0438	-26.9735	-55.2582	105.572	68.7714	58.1493	178.311	49.9948	47.6505	46.3987	45.2454	41.5049	44.1797	44.0995	43.5446	43.5315	43.4356	43.4648	43.3147	43.2892	43.2568	43.2382	43.225	43.2152	43.2124	43.2072	43.2038
1	-0.162814	1.2628	-2.02329	-6.8769	0.300153	-2.48157	-0.432667	-0.198532	0.474422	-1.41548	-0.494427	-0.310754	6.25271	-1.34946	-3.70634	-0.850517	-5.42963	-16.4398	-9.0936	-10.7871	-12.0357	-34.2269	-23.1463	-20.1682	-38.9123	107.494	63.5463	52.3182	240.387	44.0677	41.7431	40.5117	39.3779	35.7147	38.3331	38.2565	37.708	37.6959	37.6012	37.6312	37.4812	37.456	37.4236	37.4049	37.3916	37.3817	37.3789	37.3736	37.3701
1	0	0	0	0	0	0	0	0	0	0	0	0	0	0	0	0	0	0	0	0	0	0	0	0	0	0	0	0	0	0	0	0	0	0	0	0	0	0	0	0	0	0	0	0	0	0	0	0	0
1	0	0	0	0	0	0	0	0	0	0	0	0	0	0	0	0	0	0	0	0	0	0	0	0	0	0	0	0	0	0	0	0	0	0	0	0	0	0	0	0	0	0	0	0	0	0	0	0	0
1	0	0	0	0	0	0	0	0	0	0	0	0	0	0	0	0	0	0	0	0	0	0	0	0	0	0	0	0	0	0	0	0	0	0	0	0	0	0	0	0	0	0	0	0	0	0	0	0	0
1	0	0	0	0	0	0	0	0	0	0	0	0	0	0	0	0	0	0	0	0	0	0	0	0	0	0	0	0	0	0	0	0	0	0	0	0	0	0	0	0	0	0	0	0	0	0	0	0	0
1	0	0	0	0	0	0	0	0	0	0	0	0	0	0	0	0	0	0	0	0	0	0	0	0	0	0	0	0	0	0	0	0	0	0	0	0	0	0	0	0	0	0	0	0	0	0	0	0	0
1	0	0	0	0	0	0	0	0	0	0	0	0	0	0	0	0	0	0	0	0	0	0	0	0	0	0	0	0	0	0	0	0	0	0	0	0	0	0	0	0	0	0	0	0	0	0	0	0	0
1	0	0	0	0	0	0	0	0	0	0	0	0	0	0	0	0	0	0	0	0	0	0	0	0	0	0	0	0	0	0	0	0	0	0	0	0	0	0	0	0	0	0	0	0	0	0	0	0	0
1	0	0	0	0	0	0	0	0	0	0	0	0	0	0	0	0	0	0	0	0	0	0	0	0	0	0	0	0	0	0	0	0	0	0	0	0	0	0	0	0	0	0	0	0	0	0	0	0	0
1	0	0	0	0	0	0	0	0	0	0	0	0	0	0	0	0	0	0	0	0	0	0	0	0	0	0	0	0	0	0	0	0	0	0	0	0	0	0	0	0	0	0	0	0	0	0	0	0	0
1	-0.147373	1.15031	-1.70055	-5.35343	0.249121	-1.958	-0.340129	-0.152766	0.358606	-1.0284	-0.35357	-0.217376	4.54454	-0.89157	-2.33722	-0.538262	-3.20223	-8.49227	-4.90734	-5.57044	-5.9716	-13.3587	-9.69931	-8.457	-13.2577	-118.447	263.467	97.2462	-45.6207	57.7535	50.1928	46.6475	43.5037	34.3087	40.7679	40.6161	39.1228	39.1116	38.8603	38.9653	38.5335	38.4647	38.3705	38.3155	38.2755	38.2448	38.2366	38.2195	38.208
1	0	0	0	0	0	0	0	0	0	0	0	0	0	0	0	0	0	0	0	0	0	0	0	0	0	0	0	0	0	0	0	0	0	0	0	0	0	0	0	0	0	0	0	0	0	0	0	0	0
1	-0.0787892	0.780511	-0.768158	-1.96812	0.135772	-0.954581	-0.177597	-0.0797844	0.187919	-0.52314	-0.180493	-0.110363	2.3787	-0.444149	-1.14659	-0.264928	-1.54359	-3.96346	-2.31325	-2.59819	-2.75865	-5.91341	-4.33085	-3.76681	-5.71678	-33.1034	-262.821	97.6709	-16.1385	39.1083	31.9015	28.812	26.1787	19.0688	23.9804	23.8724	22.6791	22.6752	22.4775	22.5668	22.2187	22.1644	22.0884	22.0439	22.0113	21.9861	21.9795	21.9652	21.9556
1	0	0	0	0	0	0	0	0	0	0	0	0	0	0	0	0	0	0	0	0	0	0	0	0	0	0	0	0	0	0	0	0	0	0	0	0	0	0	0	0	0	0	0	0	0	0	0	0	0
1	0	0	0	0	0	0	0	0	0	0	0	0	0	0	0	0	0	0	0	0	0	0	0	0	0	0	0	0	0	0	0	0	0	0	0	0	0	0	0	0	0	0	0	0	0	0	0	0	0
1	-0.0750041	0.746604	-0.714654	-1.79965	0.125559	-0.869181	-0.161319	-0.0719496	0.168401	-0.46322	-0.158878	-0.0964228	2.09386	-0.38116	-0.971682	-0.224029	-1.28333	-3.21126	-1.88061	-2.0897	-2.19693	-4.54938	-3.34471	-2.89715	-4.28239	-19.6453	-56.5632	25587.5	-10.5556	51.2307	37.0578	31.912	27.8298	18.1074	24.6457	24.5135	22.819	22.8221	22.5482	22.6829	22.1879	22.1128	22.0053	21.942	21.8955	21.8591	21.8499	21.829	21.8148
1	0	0	0	0	0	0	0	0	0	0	0	0	0	0	0	0	0	0	0	0	0	0	0	0	0	0	0	0	0	0	0	0	0	0	0	0	0	0	0	0	0	0	0	0	0	0	0	0	0
1	-0.0655796	0.677849	-0.609389	-1.49886	0.109399	-0.744041	-0.139219	-0.0619999	0.144984	-0.396263	-0.1358	-0.0822259	1.79498	-0.323029	-0.819845	-0.188961	-1.07619	-2.67054	-1.56582	-1.73401	-1.81726	-3.72465	-2.74068	-2.37041	-3.47686	-15.0821	-38.3514	-217.392	-8.26465	52.4477	35.4755	29.8435	25.5363	15.845	22.2807	22.1543	20.4427	20.4486	20.1748	20.3132	19.8143	19.7393	19.6312	19.5675	19.5205	19.4837	19.4745	19.4533	19.4389
1	0	0	0	0	0	0	0	0	0	0	0	0	0	0	0	0	0	0	0	0	0	0	0	0	0	0	0	0	0	0	0	0	0	0	0	0	0	0	0	0	0	0	0	0	0	0	0	0	0
1	0	0	0	0	0	0	0	0	0	0	0	0	0	0	0	0	0	0	0	0	0	0	0	0	0	0	0	0	0	0	0	0	0	0	0	0	0	0	0	0	0	0	0	0	0	0	0	0	0
1	0	0	0	0	0	0	0	0	0	0	0	0	0	0	0	0	0	0	0	0	0	0	0	0	0	0	0	0	0	0	0	0	0	0	0	0	0	0	0	0	0	0	0	0	0	0	0	0	0
1	-0.0820887	0.776264	-0.773228	-1.94952	0.128896	-0.88672	-0.161243	-0.070848	0.163517	-0.442216	-0.14967	-0.0895558	1.95329	-0.342947	-0.856278	-0.196058	-1.09334	-2.63309	-1.54264	-1.68332	-1.74	-3.43499	-2.5266	-2.16814	-3.09028	-11.3107	-21.7919	-43.2618	-6.47877	448.019	81.5648	55.1973	40.8041	18.9356	32.2157	31.9933	27.9187	27.9628	27.3527	27.7018	26.5505	26.3867	26.1416	25.9973	25.89	25.8048	25.7847	25.7347	25.7003
1	0	0	0	0	0	0	0	0	0	0	0	0	0	0	0	0	0	0	0	0	0	0	0	0	0	0	0	0	0	0	0	0	0	0	0	0	0	0	0	0	0	0	0	0	0	0	0	0	0
1	0	0	0	0	0	0	0	0	0	0	0	0	0	0	0	0	0	0	0	0	0	0	0	0	0	0	0	0	0	0	0	0	0	0	0	0	0	0	0	0	0	0	0	0	0	0	0	0	0
1	0	0	0	0	0	0	0	0	0	0	0	0	0	0	0	0	0	0	0	0	0	0	0	0	0	0	0	0	0	0	0	0	0	0	0	0	0	0	0	0	0	0	0	0	0	0	0	0	0
1	0	0	0	0	0	0	0	0	0	0	0	0	0	0	0	0	0	0	0	0	0	0	0	0	0	0	0	0	0	0	0	0	0	0	0	0	0	0	0	0	0	0	0	0	0	0	0	0	0
1	-0.0441733	0.494612	-0.379226	-0.875737	0.0698527	-0.44971	-0.084911	-0.0372696	0.0860944	-0.228456	-0.0773812	-0.0460923	1.0223	-0.174136	-0.430678	-0.0985797	-0.543366	-1.28905	-0.756266	-0.81994	-0.842437	-1.63693	-1.20336	-1.02868	-1.44909	-5.01117	-9.0057	-15.7357	-2.89683	-95.8576	92.1585	42.9361	26.9976	10.0777	19.5434	19.3977	16.2119	16.2556	15.8013	16.076	15.2072	15.0874	14.9052	14.7981	14.7181	14.6544	14.6397	14.602	14.5759
1	0	0	0	0	0	0	0	0	0	0	0	0	0	0	0	0	0	0	0	0	0	0	0	0	0	0	0	0	0	0	0	0	0	0	0	0	0	0	0	0	0	0	0	0	0	0	0	0	0
1	-0.0433067	0.486229	-0.370062	-0.851767	0.0681398	-0.437316	-0.0825518	-0.0361876	0.0834991	-0.221106	-0.0748087	-0.0444994	0.987654	-0.167596	-0.413691	-0.0946201	-0.520293	-1.23045	-0.721673	-0.781152	-0.80134	-1.55158	-1.14013	-0.973604	-1.36778	-4.67394	-8.28507	-14.1548	-2.70475	-68.4869	126.144	47.4018	28.0103	9.79282	19.7143	19.5658	16.1403	16.1898	15.7085	16.0037	15.0804	14.9542	14.7615	14.6483	14.5637	14.4961	14.4808	14.4407	14.4129
1	0	0	0	0	0	0	0	0	0	0	0	0	0	0	0	0	0	0	0	0	0	0	0	0	0	0	0	0	0	0	0	0	0	0	0	0	0	0	0	0	0	0	0	0	0	0	0	0	0
1	0	0	0	0	0	0	0	0	0	0	0	0	0	0	0	0	0	0	0	0	0	0	0	0	0	0	0	0	0	0	0	0	0	0	0	0	0	0	0	0	0	0	0	0	0	0	0	0	0
1	-0.0682074	0.676591	-0.612338	-1.48054	0.104292	-0.694544	-0.127236	-0.0554919	0.12728	-0.338769	-0.113972	-0.0676096	1.4859	-0.253664	-0.625065	-0.142523	-0.782016	-1.84361	-1.07895	-1.16483	-1.19197	-2.29732	-1.68607	-1.43723	-2.01146	-6.76757	-11.7845	-19.575	-3.91697	-75.6827	479.525	90.6901	47.6303	14.9895	31.9856	31.7456	25.6452	25.7405	24.9039	25.429	23.8157	23.5983	23.2642	23.0683	22.9217	22.8044	22.7781	22.7084	22.66
1	0	0	0	0	0	0	0	0	0	0	0	0	0	0	0	0	0	0	0	0	0	0	0	0	0	0	0	0	0	0	0	0	0	0	0	0	0	0	0	0	0	0	0	0	0	0	0	0	0
1	0	0	0	0	0	0	0	0	0	0	0	0	0	0	0	0	0	0	0	0	0	0	0	0	0	0	0	0	0	0	0	0	0	0	0	0	0	0	0	0	0	0	0	0	0	0	0	0	0
1	0	0	0	0	0	0	0	0	0	0	0	0	0	0	0	0	0	0	0	0	0	0	0	0	0	0	0	0	0	0	0	0	0	0	0	0	0	0	0	0	0	0	0	0	0	0	0	0	0
1	0	0	0	0	0	0	0	0	0	0	0	0	0	0	0	0	0	0	0	0	0	0	0	0	0	0	0	0	0	0	0	0	0	0	0	0	0	0	0	0	0	0	0	0	0	0	0	0	0
1	0	0	0	0	0	0	0	0	0	0	0	0	0	0	0	0	0	0	0	0	0	0	0	0	0	0	0	0	0	0	0	0	0	0	0	0	0	0	0	0	0	0	0	0	0	0	0	0	0
1	0	0	0	0	0	0	0	0	0	0	0	0	0	0	0	0	0	0	0	0	0	0	0	0	0	0	0	0	0	0	0	0	0	0	0	0	0	0	0	0	0	0	0	0	0	0	0	0	0
1	0	0	0	0	0	0	0	0	0	0	0	0	0	0	0	0	0	0	0	0	0	0	0	0	0	0	0	0	0	0	0	0	0	0	0	0	0	0	0	0	0	0	0	0	0	0	0	0	0
1	0	0	0	0	0	0	0	0	0	0	0	0	0	0	0	0	0	0	0	0	0	0	0	0	0	0	0	0	0	0	0	0	0	0	0	0	0	0	0	0	0	0	0	0	0	0	0	0	0
1	0	0	0	0	0	0	0	0	0	0	0	0	0	0	0	0	0	0	0	0	0	0	0	0	0	0	0	0	0	0	0	0	0	0	0	0	0	0	0	0	0	0	0	0	0	0	0	0	0
1	0	0	0	0	0	0	0	0	0	0	0	0	0	0	0	0	0	0	0	0	0	0	0	0	0	0	0	0	0	0	0	0	0	0	0	0	0	0	0	0	0	0	0	0	0	0	0	0	0
1	-0.0469717	0.505211	-0.389552	-0.884095	0.0682322	-0.430608	-0.079608	-0.0342336	0.077569	-0.200838	-0.0667679	-0.0389775	0.864452	-0.140939	-0.339515	-0.0766738	-0.409601	-0.934138	-0.54356	-0.575964	-0.578955	-1.07718	-0.784373	-0.659649	-0.898154	-2.74009	-4.32134	-6.2706	-1.57252	-12.8596	-23.0261	-42.7911	-20667.8	8.75517	41.1653	41.0906	22.9122	23.2487	21.5786	22.8154	19.548	19.1724	18.5706	18.2246	17.9656	17.7565	17.715	17.5883	17.4997
1	0	0	0	0	0	0	0	0	0	0	0	0	0	0	0	0	0	0	0	0	0	0	0	0	0	0	0	0	0	0	0	0	0	0	0	0	0	0	0	0	0	0	0	0	0	0	0	0	0
1	-0.0502718	0.531066	-0.41941	-0.95761	0.0726295	-0.460495	-0.0847567	-0.0364087	0.0824006	-0.213408	-0.070867	-0.0413397	0.915449	-0.149287	-0.359387	-0.0811025	-0.432929	-0.986398	-0.573649	-0.607397	-0.610116	-1.13387	-0.825276	-0.693646	-0.94355	-2.87072	-4.51555	-6.5316	-1.64601	-13.2585	-23.4017	-42.3119	-718.135	9.26964	45.8046	45.7623	24.7909	25.175	23.3061	24.6994	21.0445	20.6281	19.9599	19.5764	19.2893	19.0575	19.0118	18.8713	18.773
1	-0.0422227	0.463325	-0.343771	-0.769389	0.0605686	-0.377477	-0.0699139	-0.0299615	0.067684	-0.174111	-0.0577104	-0.0335587	0.745391	-0.120278	-0.288228	-0.0649218	-0.344739	-0.780615	-0.453345	-0.47827	-0.478726	-0.884208	-0.642287	-0.538296	-0.728643	-2.18554	-3.39309	-4.8321	-1.24765	-9.34871	-15.4938	-25.1468	-93.8516	7.44377	50.4542	50.7599	22.532	22.9939	20.9502	22.5246	18.5498	18.1193	17.4248	17.0294	16.7341	16.4958	16.4501	16.3054	16.204
1	0	0	0	0	0	0	0	0	0	0	0	0	0	0	0	0	0	0	0	0	0	0	0	0	0	0	0	0	0	0	0	0	0	0	0	0	0	0	0	0	0	0	0	0	0	0	0	0	0
1	0	0	0	0	0	0	0	0	0	0	0	0	0	0	0	0	0	0	0	0	0	0	0	0	0	0	0	0	0	0	0	0	0	0	0	0	0	0	0	0	0	0	0	0	0	0	0	0	0
1	0	0	0	0	0	0	0	0	0	0	0	0	0	0	0	0	0	0	0	0	0	0	0	0	0	0	0	0	0	0	0	0	0	0	0	0	0	0	0	0	0	0	0	0	0	0	0	0	0
1	-0.0351025	0.397547	-0.27782	-0.608925	0.049363	-0.301763	-0.0560335	-0.0238826	0.0536926	-0.136739	-0.045108	-0.0260696	0.580115	-0.0921545	-0.219054	-0.0491292	-0.258499	-0.579116	-0.33518	-0.351208	-0.349232	-0.638117	-0.461599	-0.384726	-0.516227	-1.51293	-2.30018	-3.19769	-0.855058	-5.77643	-8.85372	-12.8463	-27.8675	5.59821	121.358	130.777	22.4312	23.2322	20.2598	22.6955	17.0491	16.5105	15.6366	15.1496	14.7888	14.4984	14.4462	14.2696	14.146
1	0	0	0	0	0	0	0	0	0	0	0	0	0	0	0	0	0	0	0	0	0	0	0	0	0	0	0	0	0	0	0	0	0	0	0	0	0	0	0	0	0	0	0	0	0	0	0	0	0
1	0	0	0	0	0	0	0	0	0	0	0	0	0	0	0	0	0	0	0	0	0	0	0	0	0	0	0	0	0	0	0	0	0	0	0	0	0	0	0	0	0	0	0	0	0	0	0	0	0
1	-0.04415	0.473784	-0.354429	-0.78833	0.0608865	-0.376645	-0.0690118	-0.0292956	0.0655787	-0.166949	-0.0548461	-0.0315989	0.699705	-0.111057	-0.263194	-0.0588547	-0.308637	-0.688709	-0.397643	-0.415358	-0.41177	-0.749093	-0.54068	-0.44946	-0.600837	-1.74529	-2.63215	-3.62617	-0.981098	-6.39335	-9.56028	-13.442	-26.3169	6.65245	2900.9	-2871.82	31.0195	32.4711	27.5089	31.6936	22.4371	21.6197	20.2936	19.5639	19.0263	18.5948	18.5196	18.2574	18.0739
1	0	0	0	0	0	0	0	0	0	0	0	0	0	0	0	0	0	0	0	0	0	0	0	0	0	0	0	0	0	0	0	0	0	0	0	0	0	0	0	0	0	0	0	0	0	0	0	0	0
1	0	0	0	0	0	0	0	0	0	0	0	0	0	0	0	0	0	0	0	0	0	0	0	0	0	0	0	0	0	0	0	0	0	0	0	0	0	0	0	0	0	0	0	0	0	0	0	0	0
1	0	0	0	0	0	0	0	0	0	0	0	0	0	0	0	0	0	0	0	0	0	0	0	0	0	0	0	0	0	0	0	0	0	0	0	0	0	0	0	0	0	0	0	0	0	0	0	0	0
1	0	0	0	0	0	0	0	0	0	0	0	0	0	0	0	0	0	0	0	0	0	0	0	0	0	0	0	0	0	0	0	0	0	0	0	0	0	0	0	0	0	0	0	0	0	0	0	0	0
1	0	0	0	0	0	0	0	0	0	0	0	0	0	0	0	0	0	0	0	0	0	0	0	0	0	0	0	0	0	0	0	0	0	0	0	0	0	0	0	0	0	0	0	0	0	0	0	0	0
1	0	0	0	0	0	0	0	0	0	0	0	0	0	0	0	0	0	0	0	0	0	0	0	0	0	0	0	0	0	0	0	0	0	0	0	0	0	0	0	0	0	0	0	0	0	0	0	0	0
1	-0.0239721	0.286933	-0.181755	-0.386194	0.0327905	-0.194603	-0.036311	-0.0153573	0.0342922	-0.0860541	-0.0281963	-0.0161518	0.360276	-0.0559722	-0.13153	-0.0293097	-0.152259	-0.336188	-0.193517	-0.200814	-0.197811	-0.356292	-0.256044	-0.211659	-0.280646	-0.800013	-1.18693	-1.60624	-0.44436	-2.70647	-3.87809	-5.18456	-8.83514	3.22372	-34.6526	-31.994	23.3374	25.538	19.3361	24.9022	14.1843	13.4556	12.2873	11.6697	11.223	10.8684	10.8112	10.5969	10.4476
1	0	0	0	0	0	0	0	0	0	0	0	0	0	0	0	0	0	0	0	0	0	0	0	0	0	0	0	0	0	0	0	0	0	0	0	0	0	0	0	0	0	0	0	0	0	0	0	0	0
1	0	0	0	0	0	0	0	0	0	0	0	0	0	0	0	0	0	0	0	0	0	0	0	0	0	0	0	0	0	0	0	0	0	0	0	0	0	0	0	0	0	0	0	0	0	0	0	0	0
1	-0.0292282	0.338049	-0.223242	-0.477885	0.0394701	-0.235798	-0.0436422	-0.018408	0.0409863	-0.102798	-0.0335893	-0.0191995	0.426871	-0.0662647	-0.155391	-0.0345552	-0.179099	-0.394416	-0.226632	-0.234672	-0.230676	-0.414313	-0.297248	-0.245261	-0.324397	-0.920019	-1.35878	-1.82977	-0.508807	-3.04619	-4.31914	-5.70624	-9.45067	3.75595	-31.0019	-28.894	32.5322	36.5509	26.0358	35.68	18.1846	17.1375	15.4715	14.6055	13.9842	13.4935	13.4164	13.1208	12.9152
1	-0.0260904	0.307397	-0.197726	-0.420588	0.0352658	-0.209443	-0.0388943	-0.0164047	0.0365307	-0.0914739	-0.0298921	-0.01708	0.380248	-0.0588863	-0.137994	-0.0306828	-0.158908	-0.349662	-0.200891	-0.207923	-0.204291	-0.366663	-0.262983	-0.216903	-0.286725	-0.812159	-1.19821	-1.61174	-0.448752	-2.676	-3.78541	-4.98825	-8.21151	3.32581	-26.0479	-24.3172	30.175	34.1652	23.9113	33.3605	16.4816	15.5061	13.9575	13.156	12.5822	12.1296	12.059	11.7866	11.5972
1	0	0	0	0	0	0	0	0	0	0	0	0	0	0	0	0	0	0	0	0	0	0	0	0	0	0	0	0	0	0	0	0	0	0	0	0	0	0	0	0	0	0	0	0	0	0	0	0	0
1	0	0	0	0	0	0	0	0	0	0	0	0	0	0	0	0	0	0	0	0	0	0	0	0	0	0	0	0	0	0	0	0	0	0	0	0	0	0	0	0	0	0	0	0	0	0	0	0	0
1	0	0	0	0	0	0	0	0	0	0	0	0	0	0	0	0	0	0	0	0	0	0	0	0	0	0	0	0	0	0	0	0	0	0	0	0	0	0	0	0	0	0	0	0	0	0	0	0	0
1	0	0	0	0	0	0	0	0	0	0	0	0	0	0	0	0	0	0	0	0	0	0	0	0	0	0	0	0	0	0	0	0	0	0	0	0	0	0	0	0	0	0	0	0	0	0	0	0	0
1	0	0	0	0	0	0	0	0	0	0	0	0	0	0	0	0	0	0	0	0	0	0	0	0	0	0	0	0	0	0	0	0	0	0	0	0	0	0	0	0	0	0	0	0	0	0	0	0	0
1	0	0	0	0	0	0	0	0	0	0	0	0	0	0	0	0	0	0	0	0	0	0	0	0	0	0	0	0	0	0	0	0	0	0	0	0	0	0	0	0	0	0	0	0	0	0	0	0	0
1	-0.022138	0.265303	-0.163986	-0.34363	0.0291989	-0.170852	-0.0316789	-0.0132765	0.0293902	-0.072903	-0.023684	-0.0134411	0.29894	-0.0456662	-0.106143	-0.0234721	-0.120485	-0.262512	-0.150085	-0.154224	-0.150466	-0.267445	-0.190773	-0.156347	-0.204959	-0.571061	-0.830483	-1.10026	-0.310749	-1.76256	-2.42107	-3.09107	-4.74773	2.41755	-11.0495	-10.4209	66.1325	116.134	36.7166	119.195	18.0012	16.3358	13.8439	12.6629	11.8533	11.2325	11.1454	10.7789	10.527
1	0	0	0	0	0	0	0	0	0	0	0	0	0	0	0	0	0	0	0	0	0	0	0	0	0	0	0	0	0	0	0	0	0	0	0	0	0	0	0	0	0	0	0	0	0	0	0	0	0
1	-0.0290385	0.330789	-0.215534	-0.454221	0.0370595	-0.217829	-0.0398083	-0.0165588	0.0363782	-0.0897811	-0.0289515	-0.0163195	0.360578	-0.0547042	-0.126252	-0.027746	-0.141344	-0.305386	-0.173626	-0.177194	-0.171715	-0.302607	-0.214648	-0.174827	-0.227447	-0.625213	-0.898465	-1.17567	-0.334917	-1.83124	-2.46263	-3.076	-4.52684	2.68754	-9.12106	-8.60971	-106.051	-61.0912	730.773	-56.13	34.9035	29.3835	22.268	19.3917	17.5617	16.2247	16.0593	15.296	14.7818
1	-0.0258975	0.300717	-0.190729	-0.399394	0.0330983	-0.193399	-0.0354687	-0.0147547	0.0324227	-0.0798969	-0.0257693	-0.014522	0.321299	-0.0486373	-0.112188	-0.024654	-0.125516	-0.271015	-0.154073	-0.157185	-0.152274	-0.268208	-0.190201	-0.154867	-0.201395	-0.553168	-0.79442	-1.03885	-0.296088	-1.61581	-2.17063	-2.7084	-3.97792	2.37947	-7.96665	-7.52011	-83.1697	-50.18	5985.47	-46.206	32.1589	26.8869	20.1868	17.5134	15.8222	14.5911	14.44	13.7389	13.2674
1	-0.01912	0.231343	-0.138041	-0.284729	0.0243583	-0.140269	-0.0258841	-0.0107527	0.0236052	-0.0578731	-0.0186463	-0.0104856	0.232493	-0.03494	-0.0803555	-0.0176327	-0.0894847	-0.192559	-0.109314	-0.11126	-0.107534	-0.188818	-0.133652	-0.108589	-0.140835	-0.385027	-0.550739	-0.717257	-0.204943	-1.10563	-1.47569	-1.82933	-2.65493	1.66053	-5.13224	-4.84296	-33.9224	-24.1275	-82.451	-22.3741	30.1354	23.7696	16.5804	13.9872	12.4156	11.3021	11.1723	10.5499	10.1356
1	0	0	0	0	0	0	0	0	0	0	0	0	0	0	0	0	0	0	0	0	0	0	0	0	0	0	0	0	0	0	0	0	0	0	0	0	0	0	0	0	0	0	0	0	0	0	0	0	0
1	-0.0219391	0.260177	-0.158917	-0.328954	0.0277122	-0.16011	-0.0294034	-0.012192	0.0267128	-0.0654504	-0.0210479	-0.0118177	0.261453	-0.0392635	-0.0901641	-0.019755	-0.100097	-0.215025	-0.1219	-0.12388	-0.119552	-0.209541	-0.148125	-0.120179	-0.155611	-0.424296	-0.605471	-0.786617	-0.225011	-1.20609	-1.60372	-1.98054	-2.85521	1.83057	-5.41447	-5.107	-30.0372	-22.4615	-56.622	-20.8574	41.7363	31.1585	20.4328	16.8716	14.7827	13.332	13.169	12.369	11.8406
1	-0.0210523	0.251095	-0.152175	-0.314466	0.0266086	-0.153485	-0.0282162	-0.0117006	0.0256392	-0.0627963	-0.0201965	-0.0113395	0.250977	-0.0376695	-0.086495	-0.0189517	-0.0960165	-0.206236	-0.116919	-0.118813	-0.114657	-0.200946	-0.142046	-0.115242	-0.149209	-0.406795	-0.580446	-0.754039	-0.215708	-1.15592	-1.53681	-1.89766	-2.73508	1.75519	-5.18324	-4.8889	-28.5963	-21.4165	-53.567	-19.8886	40.3842	30.0761	19.6728	16.2303	14.2136	12.8142	12.6571	11.8858	11.3765
1	0	0	0	0	0	0	0	0	0	0	0	0	0	0	0	0	0	0	0	0	0	0	0	0	0	0	0	0	0	0	0	0	0	0	0	0	0	0	0	0	0	0	0	0	0	0	0	0	0
1	0	0	0	0	0	0	0	0	0	0	0	0	0	0	0	0	0	0	0	0	0	0	0	0	0	0	0	0	0	0	0	0	0	0	0	0	0	0	0	0	0	0	0	0	0	0	0	0	0
1	0	0	0	0	0	0	0	0	0	0	0	0	0	0	0	0	0	0	0	0	0	0	0	0	0	0	0	0	0	0	0	0	0	0	0	0	0	0	0	0	0	0	0	0	0	0	0	0	0
1	0	0	0	0	0	0	0	0	0	0	0	0	0	0	0	0	0	0	0	0	0	0	0	0	0	0	0	0	0	0	0	0	0	0	0	0	0	0	0	0	0	0	0	0	0	0	0	0	0
1	-0.0233747	0.273315	-0.168389	-0.347861	0.0289783	-0.167041	-0.0304995	-0.0125899	0.0274627	-0.0669985	-0.021452	-0.0119926	0.264485	-0.0394935	-0.0902682	-0.0197006	-0.0993272	-0.212232	-0.11988	-0.12129	-0.116544	-0.203184	-0.143092	-0.115622	-0.148993	-0.403166	-0.571452	-0.737336	-0.211493	-1.11383	-1.46599	-1.79213	-2.53895	1.73651	-4.59062	-4.32291	-18.4372	-14.8716	-26.2032	-13.8113	138.011	62.4065	28.8178	21.6616	18.016	15.681	15.4482	14.2268	13.4431
1	-0.0190459	0.228736	-0.135407	-0.276978	0.0235482	-0.134441	-0.0246417	-0.010161	0.022147	-0.0538438	-0.0172255	-0.009615	0.212309	-0.0315496	-0.0719626	-0.0156878	-0.0789215	-0.168239	-0.0949254	-0.0958812	-0.0919768	-0.160013	-0.112532	-0.0907871	-0.116772	-0.315039	-0.445393	-0.573197	-0.164571	-0.861105	-1.12917	-1.37534	-1.93668	1.35483	-3.44659	-3.2433	-12.7262	-10.4347	-17.1818	-9.68418	1344.08	82.7196	27.4081	19.4303	15.6991	13.414	13.1981	12.0357	11.3006
1	0	0	0	0	0	0	0	0	0	0	0	0	0	0	0	0	0	0	0	0	0	0	0	0	0	0	0	0	0	0	0	0	0	0	0	0	0	0	0	0	0	0	0	0	0	0	0	0	0
1	-0.0241426	0.28003	-0.173274	-0.357425	0.0295831	-0.170246	-0.0309763	-0.0127508	0.0277368	-0.067482	-0.0215479	-0.0120134	0.264415	-0.0393425	-0.0896592	-0.0195193	-0.0981083	-0.208933	-0.117743	-0.118798	-0.113837	-0.197813	-0.138975	-0.112006	-0.143903	-0.387613	-0.547181	-0.703119	-0.201921	-1.05283	-1.3776	-1.67436	-2.34965	1.66398	-4.14453	-3.89787	-14.6592	-12.1111	-19.3142	-11.2305	-289.613	171.828	38.613	26.1583	20.6998	17.4621	17.1672	15.5516	14.54
1	0	0	0	0	0	0	0	0	0	0	0	0	0	0	0	0	0	0	0	0	0	0	0	0	0	0	0	0	0	0	0	0	0	0	0	0	0	0	0	0	0	0	0	0	0	0	0	0	0
1	-0.0148879	0.182945	-0.103733	-0.209371	0.0180918	-0.101909	-0.0186854	-0.00766914	0.016644	-0.0401659	-0.0127945	-0.00710513	0.156723	-0.0230585	-0.0522816	-0.0113477	-0.0567279	-0.120122	-0.0674935	-0.0678097	-0.0647061	-0.111851	-0.0782991	-0.0628536	-0.080377	-0.214968	-0.30159	-0.385137	-0.110775	-0.569184	-0.738451	-0.890089	-1.23265	0.915728	-2.10373	-1.97425	-6.46083	-5.46131	-7.93788	-5.04761	-28.0608	-54.0244	50.9357	23.2135	16.0401	12.5664	12.301	10.7498	9.82987
1	0	0	0	0	0	0	0	0	0	0	0	0	0	0	0	0	0	0	0	0	0	0	0	0	0	0	0	0	0	0	0	0	0	0	0	0	0	0	0	0	0	0	0	0	0	0	0	0	0
1	0	0	0	0	0	0	0	0	0	0	0	0	0	0	0	0	0	0	0	0	0	0	0	0	0	0	0	0	0	0	0	0	0	0	0	0	0	0	0	0	0	0	0	0	0	0	0	0	0
1	0	0	0	0	0	0	0	0	0	0	0	0	0	0	0	0	0	0	0	0	0	0	0	0	0	0	0	0	0	0	0	0	0	0	0	0	0	0	0	0	0	0	0	0	0	0	0	0	0
1	0	0	0	0	0	0	0	0	0	0	0	0	0	0	0	0	0	0	0	0	0	0	0	0	0	0	0	0	0	0	0	0	0	0	0	0	0	0	0	0	0	0	0	0	0	0	0	0	0
1	0	0	0	0	0	0	0	0	0	0	0	0	0	0	0	0	0	0	0	0	0	0	0	0	0	0	0	0	0	0	0	0	0	0	0	0	0	0	0	0	0	0	0	0	0	0	0	0	0
1	0	0	0	0	0	0	0	0	0	0	0	0	0	0	0	0	0	0	0	0	0	0	0	0	0	0	0	0	0	0	0	0	0	0	0	0	0	0	0	0	0	0	0	0	0	0	0	0	0
1	-0.0179772	0.214234	-0.123915	-0.249145	0.0210281	-0.117957	-0.0213688	-0.00869066	0.0186903	-0.0447232	-0.014119	-0.00777185	0.170176	-0.0247765	-0.0556573	-0.0119815	-0.0593191	-0.124331	-0.0693152	-0.0690226	-0.0652857	-0.111715	-0.0775812	-0.0617541	-0.0782329	-0.20652	-0.286347	-0.361376	-0.103952	-0.521081	-0.665832	-0.790744	-1.07134	0.85555	-1.7364	-1.62044	-4.48746	-3.87178	-5.12163	-3.54298	-10.6427	-13.2775	-32.1656	-258.404	53.3828	25.4851	24.5009	18.1852	15.2462
1	0	0	0	0	0	0	0	0	0	0	0	0	0	0	0	0	0	0	0	0	0	0	0	0	0	0	0	0	0	0	0	0	0	0	0	0	0	0	0	0	0	0	0	0	0	0	0	0	0
1	0	0	0	0	0	0	0	0	0	0	0	0	0	0	0	0	0	0	0	0	0	0	0	0	0	0	0	0	0	0	0	0	0	0	0	0	0	0	0	0	0	0	0	0	0	0	0	0	0
1	0	0	0	0	0	0	0	0	0	0	0	0	0	0	0	0	0	0	0	0	0	0	0	0	0	0	0	0	0	0	0	0	0	0	0	0	0	0	0	0	0	0	0	0	0	0	0	0	0
1	-0.0158149	0.190504	-0.107551	-0.214407	0.0182293	-0.101381	-0.0183451	-0.00743232	0.0159261	-0.0379047	-0.011923	-0.00653623	0.142872	-0.0206585	-0.0461949	-0.00990827	-0.0488212	-0.101821	-0.0565642	-0.0560891	-0.0528317	-0.0899724	-0.0622449	-0.0493476	-0.0622391	-0.16333	-0.225256	-0.282768	-0.0812838	-0.403295	-0.511984	-0.604215	-0.811479	0.665048	-1.2896	-1.19996	-3.1583	-2.73655	-3.52751	-2.49063	-6.63221	-7.89033	-14.7402	-31.6676	-762.303	37.9711	35.5315	21.099	16.1693
1	-0.0120255	0.148838	-0.0810362	-0.160396	0.0139023	-0.0767595	-0.0139552	-0.00565589	0.0121265	-0.0288136	-0.009068	-0.00497078	0.108861	-0.0157024	-0.0350982	-0.00752933	-0.037083	-0.0773057	-0.0429494	-0.0425818	-0.0401024	-0.0682751	-0.0472293	-0.0374374	-0.0472074	-0.123839	-0.170745	-0.214284	-0.0616029	-0.305465	-0.387668	-0.457372	-0.614008	0.503931	-0.974901	-0.907045	-2.38183	-2.06427	-2.65803	-1.87841	-4.97785	-5.91202	-10.9556	-23.0795	-303.021	30.0509	28.049	16.3586	12.46
1	-0.0150112	0.181566	-0.101571	-0.201844	0.017208	-0.0953939	-0.0172543	-0.00698034	0.0149372	-0.0354798	-0.011145	-0.00610039	0.133255	-0.0192189	-0.0429023	-0.0091894	-0.0451987	-0.094092	-0.0522006	-0.0516807	-0.0486034	-0.0826248	-0.0570797	-0.0451843	-0.0568942	-0.148982	-0.205065	-0.25692	-0.0738256	-0.364971	-0.462252	-0.544292	-0.728766	0.602355	-1.15035	-1.06917	-2.76935	-2.40204	-3.07174	-2.18154	-5.61435	-6.59742	-11.6634	-22.1256	-88.5371	50.6219	46.1935	23.0803	16.7725
1	0	0	0	0	0	0	0	0	0	0	0	0	0	0	0	0	0	0	0	0	0	0	0	0	0	0	0	0	0	0	0	0	0	0	0	0	0	0	0	0	0	0	0	0	0	0	0	0	0
1	-0.0141256	0.171678	-0.0950883	-0.188343	0.0161086	-0.0890026	-0.0160939	-0.00650192	0.0138954	-0.0329397	-0.0103336	-0.00564789	0.123296	-0.0177378	-0.0395303	-0.0084559	-0.0415194	-0.0862783	-0.0478036	-0.0472554	-0.0443746	-0.0753066	-0.0519517	-0.0410648	-0.0516244	-0.134903	-0.185338	-0.231771	-0.0665708	-0.327991	-0.414496	-0.487015	-0.650209	0.541562	-1.01992	-0.946882	-2.41793	-2.09888	-2.66524	-1.90221	-4.75573	-5.53186	-9.37379	-16.3801	-43.8168	81.4533	70.0989	25.7486	17.4429
1	0	0	0	0	0	0	0	0	0	0	0	0	0	0	0	0	0	0	0	0	0	0	0	0	0	0	0	0	0	0	0	0	0	0	0	0	0	0	0	0	0	0	0	0	0	0	0	0	0
1	0	0	0	0	0	0	0	0	0	0	0	0	0	0	0	0	0	0	0	0	0	0	0	0	0	0	0	0	0	0	0	0	0	0	0	0	0	0	0	0	0	0	0	0	0	0	0	0	0
1	0	0	0	0	0	0	0	0	0	0	0	0	0	0	0	0	0	0	0	0	0	0	0	0	0	0	0	0	0	0	0	0	0	0	0	0	0	0	0	0	0	0	0	0	0	0	0	0	0
1	-0.0142221	0.172399	-0.0953982	-0.188613	0.0160968	-0.0887714	-0.0160222	-0.00646094	0.0137827	-0.032608	-0.0102111	-0.00557057	0.121439	-0.017429	-0.038766	-0.00827806	-0.0405639	-0.0841154	-0.0465271	-0.0459076	-0.0430289	-0.0728723	-0.0501854	-0.0395971	-0.0496827	-0.129509	-0.177526	-0.221501	-0.0635809	-0.312021	-0.393274	-0.460898	-0.613269	0.515178	-0.954946	-0.885315	-2.22524	-1.9329	-2.43542	-1.74715	-4.23558	-4.87491	-7.92662	-12.901	-27.2709	1053.4	347.567	34.1335	20.3199
1	0	0	0	0	0	0	0	0	0	0	0	0	0	0	0	0	0	0	0	0	0	0	0	0	0	0	0	0	0	0	0	0	0	0	0	0	0	0	0	0	0	0	0	0	0	0	0	0	0
1	0	0	0	0	0	0	0	0	0	0	0	0	0	0	0	0	0	0	0	0	0	0	0	0	0	0	0	0	0	0	0	0	0	0	0	0	0	0	0	0	0	0	0	0	0	0	0	0	0
1	-0.0135506	0.164358	-0.0899831	-0.176889	0.0150918	-0.0827426	-0.0148886	-0.0059795	0.0127055	-0.0299164	-0.0093315	-0.00506967	0.11022	-0.0157268	-0.0348245	-0.0074079	-0.0361334	-0.0745725	-0.0410944	-0.0403769	-0.0376872	-0.063531	-0.0435817	-0.0342472	-0.0427827	-0.110916	-0.151279	-0.187814	-0.0538214	-0.261901	-0.32821	-0.382509	-0.505331	0.431666	-0.774859	-0.716026	-1.74544	-1.51711	-1.88303	-1.36292	-3.12512	-3.5303	-5.37261	-7.91808	-13.194	-34.5427	-36.8511	166.693	32.1871
1	0	0	0	0	0	0	0	0	0	0	0	0	0	0	0	0	0	0	0	0	0	0	0	0	0	0	0	0	0	0	0	0	0	0	0	0	0	0	0	0	0	0	0	0	0	0	0	0	0
1	0	0	0	0	0	0	0	0	0	0	0	0	0	0	0	0	0	0	0	0	0	0	0	0	0	0	0	0	0	0	0	0	0	0	0	0	0	0	0	0	0	0	0	0	0	0	0	0	0
1	-0.0120935	0.147967	-0.0796983	-0.155903	0.0133778	-0.0729788	-0.0131314	-0.00526418	0.0111664	-0.0262194	-0.00816428	-0.00442666	0.096169	-0.013674	-0.030211	-0.00641496	-0.0312176	-0.0642737	-0.0353563	-0.0346675	-0.032292	-0.0543121	-0.0371865	-0.0291635	-0.0363539	-0.0939998	-0.127895	-0.1584	-0.0453511	-0.219808	-0.274706	-0.319306	-0.420428	0.361712	-0.640127	-0.590559	-1.421	-1.23509	-1.52326	-1.10612	-2.48083	-2.78203	-4.13454	-5.90222	-9.24768	-19.5756	-20.3101	-114.457	45.5395
1	-0.01263	0.153896	-0.0833185	-0.163125	0.013957	-0.0762058	-0.0137009	-0.00549135	0.0116456	-0.0273468	-0.00851349	-0.00461537	0.10023	-0.0142537	-0.0314887	-0.00668518	-0.0325295	-0.0669678	-0.0368328	-0.0361107	-0.0336321	-0.056559	-0.0387201	-0.0303625	-0.037844	-0.097839	-0.1331	-0.164824	-0.0471868	-0.228658	-0.285723	-0.332061	-0.43714	0.376217	-0.665307	-0.613726	-1.47573	-1.28263	-1.58133	-1.14848	-2.5728	-2.88402	-4.28084	-6.10123	-9.53124	-19.998	-20.7262	-108.013	49.2699
1	-0.0125178	0.152647	-0.0825475	-0.161573	0.0138316	-0.075501	-0.0135755	-0.00544091	0.0115384	-0.0270922	-0.00843398	-0.00457204	0.0992912	-0.0141184	-0.0311878	-0.00662106	-0.0322154	-0.0663169	-0.0364734	-0.0357565	-0.0333005	-0.0559982	-0.0383344	-0.0300585	-0.037463	-0.0968476	-0.131744	-0.163134	-0.0467019	-0.226286	-0.282739	-0.328572	-0.432511	0.372299	-0.658147	-0.607097	-1.45933	-1.26837	-1.56352	-1.13563	-2.54269	-2.84978	-4.22773	-6.02131	-9.39433	-19.6357	-20.3416	-102.71	49.6309
1	-0.0132444	0.160385	-0.0872154	-0.17066	0.0145339	-0.0793099	-0.0142261	-0.00569233	0.0120516	-0.0282587	-0.00878279	-0.00475372	0.103075	-0.014634	-0.0322758	-0.00684169	-0.0332352	-0.068302	-0.0375102	-0.0367159	-0.0341412	-0.0573164	-0.0391793	-0.0306747	-0.0381702	-0.0984874	-0.133735	-0.165306	-0.0472862	-0.228475	-0.284905	-0.330447	-0.433937	0.375272	-0.656982	-0.605262	-1.44221	-1.25324	-1.53816	-1.1194	-2.47033	-2.75534	-4.02744	-5.62811	-8.48896	-16.155	-16.5584	-48.5576	104.011
1	-0.0107915	0.133106	-0.0706533	-0.137624	0.0118715	-0.0644804	-0.0116036	-0.00464468	0.00983856	-0.0230473	-0.00716638	-0.00387916	0.0842262	-0.0119406	-0.0263319	-0.00558295	-0.0271164	-0.0557192	-0.0306053	-0.0299578	-0.0278576	-0.0467655	-0.0319686	-0.0250297	-0.0311455	-0.0803572	-0.109114	-0.134871	-0.0385835	-0.186408	-0.232445	-0.2696	-0.354027	0.306234	-0.535984	-0.4938	-1.17647	-1.02237	-1.25477	-0.913223	-2.01506	-2.24753	-3.28486	-4.58991	-6.92171	-13.1657	-13.4947	-39.4934	85.4131
1	-0.010623	0.131102	-0.0694208	-0.135076	0.0116545	-0.0632313	-0.0113736	-0.0045495	0.00963049	-0.0225409	-0.00700425	-0.00378869	0.0822245	-0.011645	-0.0256603	-0.00543696	-0.0263865	-0.0541756	-0.0297381	-0.0290879	-0.0270292	-0.0453391	-0.0309725	-0.0242328	-0.0301313	-0.0776705	-0.105378	-0.130144	-0.0372176	-0.179574	-0.223716	-0.259241	-0.340047	0.29476	-0.513623	-0.472921	-1.1223	-0.975184	-1.19452	-0.870096	-1.90774	-2.12332	-3.0837	-4.27479	-6.35956	-11.687	-11.9342	-30.5836	163.643
1	0	0	0	0	0	0	0	0	0	0	0	0	0	0	0	0	0	0	0	0	0	0	0	0	0	0	0	0	0	0	0	0	0	0	0	0	0	0	0	0	0	0	0	0	0	0	0	0	0
1	-0.0125961	0.152963	-0.0824858	-0.160867	0.0137218	-0.0746242	-0.013372	-0.00534054	0.0112864	-0.0264015	-0.00819074	-0.0044246	0.0958265	-0.0135656	-0.0298561	-0.00631731	-0.030621	-0.0627889	-0.0344211	-0.0336251	-0.0312053	-0.0522742	-0.0356659	-0.0278699	-0.0346087	-0.0890769	-0.120679	-0.148827	-0.0425287	-0.204754	-0.254677	-0.294658	-0.385771	0.335498	-0.580368	-0.53381	-1.25859	-1.09328	-1.33481	-0.973499	-2.11236	-2.34281	-3.36785	-4.61041	-6.71702	-11.7435	-11.9276	-26.0975	-269.822
1	0	0	0	0	0	0	0	0	0	0	0	0	0	0	0	0	0	0	0	0	0	0	0	0	0	0	0	0	0	0	0	0	0	0	0	0	0	0	0	0	0	0	0	0	0	0	0	0	0
1	0	0	0	0	0	0	0	0	0	0	0	0	0	0	0	0	0	0	0	0	0	0	0	0	0	0	0	0	0	0	0	0	0	0	0	0	0	0	0	0	0	0	0	0	0	0	0	0	0
1	0	0	0	0	0	0	0	0	0	0	0	0	0	0	0	0	0	0	0	0	0	0	0	0	0	0	0	0	0	0	0	0	0	0	0	0	0	0	0	0	0	0	0	0	0	0	0	0	0
1	-0.0101299	0.124811	-0.0653862	-0.126365	0.0108781	-0.0586101	-0.0104952	-0.00417568	0.00879298	-0.0204564	-0.00632343	-0.00340188	0.0735377	-0.0103404	-0.0226548	-0.00477563	-0.0230406	-0.0470201	-0.025681	-0.0249818	-0.0230872	-0.0384983	-0.0261632	-0.0203607	-0.0251741	-0.0644591	-0.0869087	-0.10667	-0.0304107	-0.145354	-0.179848	-0.207024	-0.269381	0.23667	-0.400139	-0.366754	-0.847861	-0.735597	-0.889237	-0.650624	-1.36995	-1.50392	-2.10183	-2.78334	-3.85011	-6.03157	-6.05486	-10.2493	-21.7431
1	0	0	0	0	0	0	0	0	0	0	0	0	0	0	0	0	0	0	0	0	0	0	0	0	0	0	0	0	0	0	0	0	0	0	0	0	0	0	0	0	0	0	0	0	0	0	0	0	0
1	-0.00993588	0.122345	-0.0638246	-0.123019	0.0105807	-0.0568529	-0.0101627	-0.00403489	0.00847905	-0.0196795	-0.00607082	-0.00325904	0.0703382	-0.0098631	-0.0215607	-0.00453584	-0.0218334	-0.0444517	-0.0242302	-0.0235199	-0.0216897	-0.0360848	-0.0244729	-0.0190053	-0.0234465	-0.0598815	-0.0805425	-0.09862	-0.0280786	-0.133739	-0.165046	-0.189505	-0.24585	0.216912	-0.362942	-0.332054	-0.76093	-0.659615	-0.793779	-0.581375	-1.20849	-1.32066	-1.82449	-2.38468	-3.23601	-4.88941	-4.88814	-7.74493	-13.9999
1	0	0	0	0	0	0	0	0	0	0	0	0	0	0	0	0	0	0	0	0	0	0	0	0	0	0	0	0	0	0	0	0	0	0	0	0	0	0	0	0	0	0	0	0	0	0	0	0	0
1	0	0	0	0	0	0	0	0	0	0	0	0	0	0	0	0	0	0	0	0	0	0	0	0	0	0	0	0	0	0	0	0	0	0	0	0	0	0	0	0	0	0	0	0	0	0	0	0	0
1	0	0	0	0	0	0	0	0	0	0	0	0	0	0	0	0	0	0	0	0	0	0	0	0	0	0	0	0	0	0	0	0	0	0	0	0	0	0	0	0	0	0	0	0	0	0	0	0	0
1	0	0	0	0	0	0	0	0	0	0	0	0	0	0	0	0	0	0	0	0	0	0	0	0	0	0	0	0	0	0	0	0	0	0	0	0	0	0	0	0	0	0	0	0	0	0	0	0	0
1	-0.0111667	0.135889	-0.0716092	-0.138005	0.0117684	-0.0632284	-0.0112594	-0.00445934	0.0093477	-0.0216538	-0.00666346	-0.00356891	0.0768319	-0.0107516	-0.0234488	-0.00492182	-0.0236358	-0.0480056	-0.0261094	-0.0252858	-0.0232649	-0.0386122	-0.0261292	-0.020246	-0.0249188	-0.0634726	-0.085157	-0.104008	-0.0295676	-0.140333	-0.172714	-0.197783	-0.2558	0.22655	-0.375244	-0.34263	-0.778506	-0.674135	-0.80761	-0.591915	-1.21549	-1.32244	-1.80743	-2.33448	-3.11503	-4.56748	-4.54953	-6.85858	-11.2205
1	0	0	0	0	0	0	0	0	0	0	0	0	0	0	0	0	0	0	0	0	0	0	0	0	0	0	0	0	0	0	0	0	0	0	0	0	0	0	0	0	0	0	0	0	0	0	0	0	0
1	0	0	0	0	0	0	0	0	0	0	0	0	0	0	0	0	0	0	0	0	0	0	0	0	0	0	0	0	0	0	0	0	0	0	0	0	0	0	0	0	0	0	0	0	0	0	0	0	0
1	-0.00921084	0.113437	-0.0583979	-0.111741	0.00959973	-0.051198	-0.00911281	-0.0035985	0.00752207	-0.0173504	-0.00532413	-0.00284244	0.0610983	-0.00850564	-0.0184852	-0.00386855	-0.0185109	-0.0374589	-0.0203134	-0.0196082	-0.0179823	-0.0297398	-0.0200626	-0.0154954	-0.0190076	-0.0482282	-0.0644694	-0.0784572	-0.0222558	-0.105096	-0.128847	-0.146995	-0.189291	0.168467	-0.275233	-0.250597	-0.563014	-0.486723	-0.579588	-0.42501	-0.8593	-0.929487	-1.25354	-1.59592	-2.08803	-2.96179	-2.93699	-4.21048	-6.31298
1	-0.00845168	0.104484	-0.0532406	-0.101483	0.00873609	-0.0464085	-0.00825117	-0.00325132	0.0067824	-0.015602	-0.00477778	-0.00254508	0.0546293	-0.00758081	-0.016436	-0.00343251	-0.0163845	-0.0330737	-0.0178982	-0.0172378	-0.0157728	-0.0260231	-0.0175174	-0.0134996	-0.0165211	-0.0418094	-0.0557506	-0.06768	-0.0191684	-0.090214	-0.110313	-0.125529	-0.161181	0.143843	-0.232984	-0.211707	-0.472311	-0.407789	-0.48372	-0.354711	-0.710445	-0.765644	-1.0244	-1.29324	-1.67327	-2.33141	-2.30559	-3.22275	-4.64457
1	-0.0102326	0.124551	-0.064546	-0.123253	0.0104958	-0.0558639	-0.00989458	-0.00389216	0.00810454	-0.0186283	-0.0056944	-0.00302876	0.0648663	-0.00899559	-0.019476	-0.00406102	-0.0193571	-0.0390172	-0.0210828	-0.0202749	-0.0185246	-0.0305172	-0.0205129	-0.0157852	-0.0192897	-0.0487367	-0.0648859	-0.0786467	-0.0222494	-0.104502	-0.127573	-0.144935	-0.185759	0.165999	-0.267519	-0.242769	-0.539357	-0.465251	-0.55057	-0.403665	-0.804033	-0.864544	-1.15134	-1.44641	-1.85962	-2.56561	-2.53294	-3.49317	-4.93444
1	-0.0101322	0.123413	-0.0638828	-0.121949	0.0103894	-0.0552798	-0.00979143	-0.00385122	0.00801859	-0.0184278	-0.00563263	-0.00299559	0.0641538	-0.00889504	-0.019256	-0.00401476	-0.0191342	-0.0385632	-0.0208355	-0.0200349	-0.0183033	-0.0301491	-0.0202633	-0.0155915	-0.0190508	-0.048127	-0.0640664	-0.0776441	-0.0219641	-0.103146	-0.125901	-0.143017	-0.183277	0.163799	-0.26387	-0.239434	-0.531779	-0.458684	-0.542702	-0.397892	-0.792207	-0.851685	-1.13383	-1.4239	-1.82983	-2.52271	-2.49029	-3.43107	-4.83996
1	0	0	0	0	0	0	0	0	0	0	0	0	0	0	0	0	0	0	0	0	0	0	0	0	0	0	0	0	0	0	0	0	0	0	0	0	0	0	0	0	0	0	0	0	0	0	0	0	0
1	0	0	0	0	0	0	0	0	0	0	0	0	0	0	0	0	0	0	0	0	0	0	0	0	0	0	0	0	0	0	0	0	0	0	0	0	0	0	0	0	0	0	0	0	0	0	0	0	0
1	-0.0119279	0.143184	-0.0754567	-0.14446	0.012183	-0.0650175	-0.0114825	-0.00451283	0.00938788	-0.021579	-0.00659024	-0.00350289	0.0749089	-0.0103916	-0.0224862	-0.00468519	-0.0223202	-0.0449648	-0.0242795	-0.0233344	-0.0213065	-0.0350785	-0.0235641	-0.0181219	-0.0221315	-0.0558801	-0.0743478	-0.0900562	-0.0254642	-0.119505	-0.145787	-0.165514	-0.211977	0.189508	-0.304806	-0.276451	-0.613168	-0.528703	-0.625048	-0.458218	-0.910683	-0.978309	-1.30043	-1.63053	-2.09111	-2.87395	-2.83539	-3.89027	-5.4546
1	-0.00980465	0.119579	-0.0616076	-0.117374	0.0100055	-0.0531294	-0.0094033	-0.00369404	0.0076822	-0.0176285	-0.00538192	-0.00285863	0.0611673	-0.0084663	-0.0183032	-0.00381155	-0.0181409	-0.0365104	-0.019703	-0.0189216	-0.0172642	-0.028399	-0.0190636	-0.0146499	-0.0178769	-0.0450953	-0.0599472	-0.0725518	-0.0205043	-0.096115	-0.117149	-0.132886	-0.170023	0.152135	-0.243999	-0.221151	-0.489421	-0.42181	-0.498061	-0.365093	-0.723542	-0.776372	-1.02958	-1.2878	-1.64646	-2.25218	-2.22013	-3.02715	-4.20668
1	-0.00711819	0.0885835	-0.04431	-0.0838693	0.00724398	-0.0382044	-0.00677764	-0.00265999	0.00552739	-0.0126512	-0.00385912	-0.00204713	0.043821	-0.00604515	-0.0130481	-0.00271425	-0.0128971	-0.0259139	-0.0139687	-0.0133963	-0.0122061	-0.0200482	-0.0134405	-0.0103147	-0.0125687	-0.0316529	-0.0420133	-0.0507703	-0.0143348	-0.0670573	-0.0816026	-0.0924215	-0.118045	0.10577	-0.168816	-0.152819	-0.336904	-0.290114	-0.341816	-0.2505	-0.494033	-0.529029	-0.698765	-0.870404	-1.10701	-1.50245	-1.4789	-1.99601	-2.73438
1	-0.00694092	0.0864188	-0.043099	-0.0814624	0.0070365	-0.0370565	-0.00656933	-0.00257572	0.00534721	-0.0122249	-0.00372554	-0.00197429	0.0422307	-0.00581816	-0.012545	-0.00260711	-0.0123748	-0.0248374	-0.0133758	-0.0128148	-0.0116645	-0.0191384	-0.012818	-0.00982719	-0.0119624	-0.0300918	-0.0398978	-0.048162	-0.013588	-0.0634752	-0.0771562	-0.0872889	-0.111353	0.0998486	-0.158852	-0.143668	-0.315908	-0.271852	-0.319813	-0.234317	-0.460595	-0.492518	-0.648767	-0.805861	-1.02134	-1.37901	-1.35598	-1.81802	-2.46802
1	-0.00806645	0.0994549	-0.0501558	-0.0949318	0.00814567	-0.042962	-0.00759963	-0.00297715	0.00617494	-0.0141137	-0.00429736	-0.00227569	0.0486179	-0.00669749	-0.0144318	-0.00299695	-0.0142161	-0.0285145	-0.0153449	-0.0146912	-0.0133633	-0.0219104	-0.0146647	-0.0112353	-0.0136671	-0.0343549	-0.0455175	-0.0549061	-0.0154821	-0.0722593	-0.0877676	-0.0992203	-0.126471	0.113445	-0.180122	-0.162804	-0.357393	-0.307404	-0.361275	-0.264639	-0.519102	-0.554555	-0.729201	-0.904137	-1.14333	-1.53868	-1.51191	-2.01871	-2.72514
1	0	0	0	0	0	0	0	0	0	0	0	0	0	0	0	0	0	0	0	0	0	0	0	0	0	0	0	0	0	0	0	0	0	0	0	0	0	0	0	0	0	0	0	0	0	0	0	0	0
1	0	0	0	0	0	0	0	0	0	0	0	0	0	0	0	0	0	0	0	0	0	0	0	0	0	0	0	0	0	0	0	0	0	0	0	0	0	0	0	0	0	0	0	0	0	0	0	0	0
1	-0.00647437	0.0808027	-0.0400335	-0.0754815	0.00652753	-0.0342884	-0.00607389	-0.0023781	0.00493018	-0.0112515	-0.00342419	-0.00181192	0.0387193	-0.00532338	-0.0114601	-0.00237832	-0.0112708	-0.0225847	-0.0121458	-0.0116189	-0.0105602	-0.0172992	-0.0115695	-0.0088569	-0.0107649	-0.0270335	-0.0357852	-0.0431284	-0.012154	-0.0566596	-0.0687565	-0.0776586	-0.0988885	0.0887611	-0.140557	-0.12695	-0.278106	-0.239079	-0.280636	-0.205524	-0.402109	-0.429087	-0.563031	-0.696603	-0.878556	-1.17781	-1.15638	-1.53657	-2.06096
1	-0.00728111	0.0902701	-0.0451061	-0.0851698	0.00733326	-0.0385807	-0.00682635	-0.00267224	0.00553877	-0.012644	-0.00384719	-0.0020356	0.0434768	-0.00598018	-0.0128741	-0.00267143	-0.0126599	-0.0253683	-0.0136414	-0.0130489	-0.0118593	-0.0194266	-0.0129915	-0.00994497	-0.0120868	-0.0303523	-0.0401767	-0.0484188	-0.013644	-0.0636039	-0.0771797	-0.0871681	-0.110992	0.0996209	-0.157745	-0.142467	-0.312073	-0.268267	-0.314878	-0.230594	-0.451107	-0.481342	-0.631532	-0.78127	-0.985205	-1.32054	-1.29644	-1.72227	-2.3093
1	-0.00887183	0.108417	-0.0549985	-0.103987	0.00886444	-0.046705	-0.00823348	-0.00321723	0.00665579	-0.0151789	-0.00460993	-0.00243522	0.0518945	-0.00713201	-0.0153303	-0.00317582	-0.015027	-0.0300645	-0.0161406	-0.0154151	-0.0139876	-0.0228761	-0.0152745	-0.0116744	-0.0141661	-0.0355132	-0.0469299	-0.0564636	-0.0158905	-0.0739252	-0.0895489	-0.100966	-0.128323	0.115257	-0.181691	-0.163857	-0.357618	-0.307071	-0.359616	-0.263207	-0.512558	-0.545757	-0.713338	-0.87907	-1.10332	-1.46894	-1.43985	-1.89694	-2.51582
1	0	0	0	0	0	0	0	0	0	0	0	0	0	0	0	0	0	0	0	0	0	0	0	0	0	0	0	0	0	0	0	0	0	0	0	0	0	0	0	0	0	0	0	0	0	0	0	0	0
1	0	0	0	0	0	0	0	0	0	0	0	0	0	0	0	0	0	0	0	0	0	0	0	0	0	0	0	0	0	0	0	0	0	0	0	0	0	0	0	0	0	0	0	0	0	0	0	0	0
1	0	0	0	0	0	0	0	0	0	0	0	0	0	0	0	0	0	0	0	0	0	0	0	0	0	0	0	0	0	0	0	0	0	0	0	0	0	0	0	0	0	0	0	0	0	0	0	0	0
1	0	0	0	0	0	0	0	0	0	0	0	0	0	0	0	0	0	0	0	0	0	0	0	0	0	0	0	0	0	0	0	0	0	0	0	0	0	0	0	0	0	0	0	0	0	0	0	0	0
1	0	0	0	0	0	0	0	0	0	0	0	0	0	0	0	0	0	0	0	0	0	0	0	0	0	0	0	0	0	0	0	0	0	0	0	0	0	0	0	0	0	0	0	0	0	0	0	0	0
1	-0.0067586	0.0836369	-0.0412721	-0.0773249	0.0066385	-0.0346483	-0.00609781	-0.00237208	0.00488631	-0.0110773	-0.00334975	-0.00176113	0.0374218	-0.00510722	-0.0109222	-0.00225254	-0.0106032	-0.0211028	-0.0112789	-0.01072	-0.00968055	-0.015752	-0.0104688	-0.00796324	-0.00961546	-0.0239755	-0.0315202	-0.03773	-0.0105778	-0.0488962	-0.0589168	-0.0660835	-0.083515	0.0751561	-0.116913	-0.104971	-0.226674	-0.193949	-0.225638	-0.164806	-0.316846	-0.335287	-0.433641	-0.528734	-0.655237	-0.857203	-0.836325	-1.07893	-1.39339
1	0	0	0	0	0	0	0	0	0	0	0	0	0	0	0	0	0	0	0	0	0	0	0	0	0	0	0	0	0	0	0	0	0	0	0	0	0	0	0	0	0	0	0	0	0	0	0	0	0
1	-0.00725524	0.0892957	-0.0442347	-0.0828324	0.00708337	-0.0369524	-0.00649029	-0.00252109	0.00518567	-0.0117414	-0.00354543	-0.00186142	0.0394941	-0.00538317	-0.0114963	-0.00236769	-0.0111297	-0.022119	-0.011806	-0.0112055	-0.010105	-0.0164193	-0.0108975	-0.00827801	-0.00998161	-0.0248513	-0.0326243	-0.0389953	-0.0109199	-0.0503903	-0.0606268	-0.0679017	-0.085678	0.0771202	-0.119562	-0.107212	-0.230875	-0.197332	-0.229161	-0.16726	-0.320513	-0.338594	-0.436733	-0.531061	-0.656035	-0.854617	-0.832712	-1.06898	-1.37223
1	0	0	0	0	0	0	0	0	0	0	0	0	0	0	0	0	0	0	0	0	0	0	0	0	0	0	0	0	0	0	0	0	0	0	0	0	0	0	0	0	0	0	0	0	0	0	0	0	0
1	-0.00706545	0.0870154	-0.0429726	-0.0803578	0.00687287	-0.0358033	-0.00628435	-0.00243883	0.00501189	-0.0113356	-0.00341977	-0.00179373	0.0380304	-0.00517726	-0.0110455	-0.00227275	-0.0106725	-0.0211888	-0.0112991	-0.0107141	-0.00965251	-0.0156683	-0.0103893	-0.00788446	-0.00949775	-0.0236216	-0.0309785	-0.0369906	-0.0103502	-0.0477032	-0.057334	-0.0641479	-0.0808524	0.0727879	-0.11258	-0.10086	-0.216783	-0.185149	-0.214745	-0.156657	-0.299526	-0.316054	-0.406909	-0.493885	-0.608808	-0.790859	-0.769889	-0.985122	-1.25961
1	0	0	0	0	0	0	0	0	0	0	0	0	0	0	0	0	0	0	0	0	0	0	0	0	0	0	0	0	0	0	0	0	0	0	0	0	0	0	0	0	0	0	0	0	0	0	0	0	0
1	0	0	0	0	0	0	0	0	0	0	0	0	0	0	0	0	0	0	0	0	0	0	0	0	0	0	0	0	0	0	0	0	0	0	0	0	0	0	0	0	0	0	0	0	0	0	0	0	0
1	0	0	0	0	0	0	0	0	0	0	0	0	0	0	0	0	0	0	0	0	0	0	0	0	0	0	0	0	0	0	0	0	0	0	0	0	0	0	0	0	0	0	0	0	0	0	0	0	0
1	0	0	0	0	0	0	0	0	0	0	0	0	0	0	0	0	0	0	0	0	0	0	0	0	0	0	0	0	0	0	0	0	0	0	0	0	0	0	0	0	0	0	0	0	0	0	0	0	0
1	-0.00571572	0.0710171	-0.0344648	-0.0641075	0.00551075	-0.0285495	-0.00500826	-0.00193903	0.00397584	-0.00896288	-0.00269784	-0.00141148	0.0298831	-0.00405253	-0.00862235	-0.00176994	-0.00828836	-0.0164093	-0.00872956	-0.00825621	-0.00741907	-0.0120104	-0.00794393	-0.00601329	-0.00722471	-0.0179174	-0.0234336	-0.0279059	-0.00779162	-0.0357936	-0.0429004	-0.0478677	-0.0601564	0.0541718	-0.0832733	-0.0744252	-0.159178	-0.135673	-0.156846	-0.114252	-0.217208	-0.228492	-0.292792	-0.353712	-0.433676	-0.559425	-0.543278	-0.689641	-0.87345
1	0	0	0	0	0	0	0	0	0	0	0	0	0	0	0	0	0	0	0	0	0	0	0	0	0	0	0	0	0	0	0	0	0	0	0	0	0	0	0	0	0	0	0	0	0	0	0	0	0
1	0	0	0	0	0	0	0	0	0	0	0	0	0	0	0	0	0	0	0	0	0	0	0	0	0	0	0	0	0	0	0	0	0	0	0	0	0	0	0	0	0	0	0	0	0	0	0	0	0
1	0	0	0	0	0	0	0	0	0	0	0	0	0	0	0	0	0	0	0	0	0	0	0	0	0	0	0	0	0	0	0	0	0	0	0	0	0	0	0	0	0	0	0	0	0	0	0	0	0
1	-0.00680376	0.083643	-0.0410088	-0.0763145	0.00651214	-0.0337568	-0.00590409	-0.00228199	0.00467089	-0.0105178	-0.00316044	-0.00165093	0.034883	-0.00472565	-0.0100394	-0.00205756	-0.00962072	-0.019018	-0.0101016	-0.0095392	-0.00855882	-0.013834	-0.00913618	-0.00690527	-0.00828361	-0.0205103	-0.0267822	-0.031843	-0.00887899	-0.0407144	-0.048719	-0.0542729	-0.0680902	0.0613086	-0.0939357	-0.0838336	-0.178814	-0.152218	-0.175642	-0.127822	-0.242248	-0.25438	-0.325114	-0.391737	-0.478879	-0.615413	-0.596796	-0.754379	-0.950705
1	0	0	0	0	0	0	0	0	0	0	0	0	0	0	0	0	0	0	0	0	0	0	0	0	0	0	0	0	0	0	0	0	0	0	0	0	0	0	0	0	0	0	0	0	0	0	0	0	0
1	-0.00623544	0.0769934	-0.0374986	-0.0696763	0.00596206	-0.030856	-0.00539894	-0.00208608	0.00426871	-0.00960578	-0.00288555	-0.00150674	0.0318359	-0.00430925	-0.00915067	-0.00187476	-0.00876193	-0.0173123	-0.00919239	-0.00867705	-0.00778211	-0.0125731	-0.00830023	-0.00627091	-0.00751949	-0.0186098	-0.02429	-0.0288675	-0.00804662	-0.0368783	-0.0441093	-0.0491164	-0.0615925	0.0554595	-0.0848935	-0.0757349	-0.161419	-0.137365	-0.158424	-0.115263	-0.218262	-0.229084	-0.29258	-0.352292	-0.430325	-0.552469	-0.535553	-0.67622	-0.851113
1	-0.00509866	0.0635443	-0.0305518	-0.0566233	0.00487378	-0.025155	-0.00440688	-0.00170243	0.00348324	-0.00783135	-0.00235218	-0.00122782	0.0259519	-0.00350869	-0.00744728	-0.00152538	-0.00712571	-0.0140728	-0.00747019	-0.00704878	-0.00631945	-0.0102057	-0.00673505	-0.00508654	-0.00609692	-0.0150825	-0.0196781	-0.0233771	-0.00651434	-0.0298407	-0.0356771	-0.0397111	-0.0497768	0.0448236	-0.0685493	-0.0611327	-0.130204	-0.110769	-0.127691	-0.0928822	-0.175743	-0.184377	-0.235329	-0.283177	-0.345653	-0.443361	-0.429638	-0.541939	-0.681304
1	-0.00765614	0.0932959	-0.0460835	-0.0857429	0.00727099	-0.0376868	-0.0065727	-0.00253571	0.00518045	-0.0116486	-0.0034937	-0.00182183	0.038416	-0.00519698	-0.0110219	-0.00225495	-0.0105256	-0.0207704	-0.0110134	-0.0103823	-0.00929917	-0.0150043	-0.0098922	-0.00746389	-0.00893822	-0.0220907	-0.0287945	-0.0341746	-0.00951471	-0.0435402	-0.0520054	-0.0578296	-0.0724147	0.0651883	-0.0995221	-0.0886748	-0.188579	-0.160301	-0.184584	-0.13418	-0.253439	-0.265607	-0.338499	-0.406715	-0.495616	-0.634385	-0.614207	-0.772952	-0.96911
1	-0.00596912	0.0737351	-0.0357317	-0.0662238	0.00566505	-0.0292421	-0.00510903	-0.00197035	0.00402444	-0.0090368	-0.00270961	-0.00141215	0.0297915	-0.00402295	-0.00852567	-0.00174347	-0.00813188	-0.0160347	-0.00849827	-0.00800631	-0.00716669	-0.0115556	-0.00761413	-0.00574153	-0.00687123	-0.01697	-0.022105	-0.0262179	-0.00729591	-0.0333593	-0.0398183	-0.0442484	-0.0553691	0.0498473	-0.0759893	-0.0676678	-0.143741	-0.122126	-0.140519	-0.102108	-0.192621	-0.201726	-0.256822	-0.308265	-0.375218	-0.479595	-0.464075	-0.583105	-0.729767
1	0	0	0	0	0	0	0	0	0	0	0	0	0	0	0	0	0	0	0	0	0	0	0	0	0	0	0	0	0	0	0	0	0	0	0	0	0	0	0	0	0	0	0	0	0	0	0	0	0
1	-0.00630078	0.0775732	-0.037707	-0.0698892	0.00596478	-0.0307925	-0.00537461	-0.00207154	0.00422858	-0.00949121	-0.00284416	-0.00148146	0.0312325	-0.00421588	-0.00892978	-0.00182509	-0.00850805	-0.0167673	-0.00888173	-0.00836304	-0.00748196	-0.0120574	-0.00794048	-0.0059844	-0.007158	-0.0176682	-0.0230016	-0.0272662	-0.00758398	-0.0346546	-0.0413408	-0.0459145	-0.0574201	0.0516882	-0.0787109	-0.0700554	-0.148679	-0.126265	-0.145187	-0.105462	-0.198747	-0.208014	-0.264601	-0.317333	-0.385892	-0.492661	-0.476479	-0.597918	-0.747201
1	-0.00613439	0.0755906	-0.0366537	-0.0678749	0.00579524	-0.029889	-0.00521533	-0.00200908	0.00409894	-0.00919418	-0.00275372	-0.00143356	0.0302106	-0.00407489	-0.00862608	-0.00176208	-0.00820944	-0.0161691	-0.00856031	-0.00805585	-0.00720309	-0.0116012	-0.00763586	-0.00575161	-0.00687563	-0.0169609	-0.0220678	-0.026144	-0.00726832	-0.0331896	-0.0395696	-0.0439214	-0.0548935	0.0494099	-0.0751542	-0.0668543	-0.141751	-0.120324	-0.138264	-0.100395	-0.188997	-0.197685	-0.251238	-0.301042	-0.365723	-0.466347	-0.450794	-0.564938	-0.704917
1	0	0	0	0	0	0	0	0	0	0	0	0	0	0	0	0	0	0	0	0	0	0	0	0	0	0	0	0	0	0	0	0	0	0	0	0	0	0	0	0	0	0	0	0	0	0	0	0	0
1	-0.00561546	0.0694526	-0.0334574	-0.0618448	0.00529189	-0.0272417	-0.00475344	-0.00182992	0.00373104	-0.00836046	-0.00250241	-0.00130176	0.0274233	-0.0036945	-0.00781451	-0.0015952	-0.00742583	-0.0146137	-0.00773142	-0.00727029	-0.00649577	-0.0104537	-0.00687552	-0.005175	-0.00618157	-0.0152361	-0.019808	-0.0234482	-0.00651463	-0.0297204	-0.035405	-0.0392676	-0.049036	0.0441334	-0.0670226	-0.059578	-0.126162	-0.107024	-0.122869	-0.0891709	-0.16763	-0.175186	-0.22238	-0.266151	-0.322914	-0.411102	-0.397112	-0.496795	-0.618658
1	-0.0058903	0.0726722	-0.0351101	-0.0649252	0.00554642	-0.0285642	-0.00498167	-0.00191745	0.00390879	-0.00875864	-0.00262112	-0.00136333	0.0287123	-0.00386829	-0.0081812	-0.0016698	-0.00777225	-0.0152937	-0.00809002	-0.00760653	-0.00679531	-0.0109344	-0.00719075	-0.00541158	-0.00646334	-0.0159286	-0.0207056	-0.0245076	-0.00680816	-0.0310552	-0.0369902	-0.0410204	-0.0512178	0.0460948	-0.0699857	-0.0622044	-0.131698	-0.111707	-0.128227	-0.093051	-0.174885	-0.182743	-0.231928	-0.277525	-0.336644	-0.428472	-0.413841	-0.517579	-0.644335
1	0	0	0	0	0	0	0	0	0	0	0	0	0	0	0	0	0	0	0	0	0	0	0	0	0	0	0	0	0	0	0	0	0	0	0	0	0	0	0	0	0	0	0	0	0	0	0	0	0
1	0	0	0	0	0	0	0	0	0	0	0	0	0	0	0	0	0	0	0	0	0	0	0	0	0	0	0	0	0	0	0	0	0	0	0	0	0	0	0	0	0	0	0	0	0	0	0	0	0
1	-0.0053804	0.0665581	-0.0319122	-0.0588422	0.00503278	-0.0258419	-0.0045024	-0.00173002	0.00352086	-0.00787288	-0.00235212	-0.00122124	0.0256868	-0.0034525	-0.00728819	-0.001485	-0.00689902	-0.0135495	-0.00715519	-0.00671548	-0.00598854	-0.00961831	-0.00631414	-0.0047434	-0.00565499	-0.0139096	-0.0180472	-0.0213214	-0.00591374	-0.0269175	-0.032001	-0.0354211	-0.0441398	0.0397101	-0.0600777	-0.0533069	-0.112531	-0.0953049	-0.109168	-0.0791207	-0.148226	-0.154577	-0.195647	-0.233482	-0.282379	-0.358112	-0.345308	-0.43018	-0.533173
1	-0.00491699	0.061067	-0.0291276	-0.0536583	0.00460104	-0.0236016	-0.00411466	-0.0015811	0.00321801	-0.007194	-0.00214943	-0.00111598	0.0234789	-0.00315465	-0.00665902	-0.00135682	-0.0063031	-0.0123784	-0.00653674	-0.00613485	-0.0054706	-0.00878605	-0.00576765	-0.00433272	-0.00516521	-0.0127042	-0.0164827	-0.0194723	-0.00540079	-0.0245813	-0.0292225	-0.0323445	-0.0403042	0.0362606	-0.0548529	-0.0486696	-0.102735	-0.087006	-0.0996582	-0.0722269	-0.135301	-0.141093	-0.178571	-0.213092	-0.257705	-0.326797	-0.315103	-0.392521	-0.486457
1	-0.00671477	0.0820882	-0.0399263	-0.0737751	0.00626102	-0.0322226	-0.00560115	-0.00215082	0.0043741	-0.00978208	-0.00292049	-0.00151562	0.0318405	-0.00428131	-0.00903458	-0.00183983	-0.00854452	-0.0167753	-0.00885406	-0.00830631	-0.00740392	-0.0118867	-0.00779978	-0.00585692	-0.00697955	-0.0171605	-0.0222556	-0.0262819	-0.00728649	-0.0331511	-0.0393944	-0.0435856	-0.0542892	0.0488297	-0.0738244	-0.0654771	-0.138137	-0.116945	-0.133891	-0.0970069	-0.181606	-0.189298	-0.239445	-0.285575	-0.34515	-0.437365	-0.421557	-0.524713	-0.649703
1	-0.00464356	0.0577774	-0.0274575	-0.0505253	0.00433677	-0.0222201	-0.00387325	-0.00148757	0.00302617	-0.0067604	-0.00201888	-0.00104762	0.0220335	-0.00295805	-0.00624035	-0.00127085	-0.00590022	-0.0115802	-0.00611206	-0.00573308	-0.00510948	-0.00820132	-0.00538087	-0.00403993	-0.00481343	-0.0118319	-0.0153419	-0.0181141	-0.00502166	-0.0228405	-0.0271369	-0.0300187	-0.0373832	0.0336285	-0.0508156	-0.0450635	-0.0950377	-0.0804491	-0.0920879	-0.0667138	-0.124851	-0.130116	-0.164541	-0.19619	-0.237051	-0.30028	-0.289386	-0.360066	-0.445652
1	-0.00527013	0.0651609	-0.0311513	-0.0573335	0.00489992	-0.0251125	-0.00436956	-0.00167643	0.00340669	-0.00760502	-0.0022687	-0.00117611	0.0247054	-0.0033146	-0.00698602	-0.00142131	-0.00659257	-0.0129268	-0.00681621	-0.00638746	-0.00568726	-0.00911994	-0.00597792	-0.00448394	-0.00533735	-0.0131067	-0.0169784	-0.0200268	-0.00554708	-0.025203	-0.0299142	-0.0330584	-0.0411266	0.0369836	-0.0557897	-0.0494296	-0.104094	-0.0880424	-0.10067	-0.0728796	-0.136172	-0.141766	-0.179027	-0.213172	-0.257188	-0.32521	-0.313134	-0.38887	-0.480276
1	0	0	0	0	0	0	0	0	0	0	0	0	0	0	0	0	0	0	0	0	0	0	0	0	0	0	0	0	0	0	0	0	0	0	0	0	0	0	0	0	0	0	0	0	0	0	0	0	0
1	0	0	0	0	0	0	0	0	0	0	0	0	0	0	0	0	0	0	0	0	0	0	0	0	0	0	0	0	0	0	0	0	0	0	0	0	0	0	0	0	0	0	0	0	0	0	0	0	0
1	0	0	0	0	0	0	0	0	0	0	0	0	0	0	0	0	0	0	0	0	0	0	0	0	0	0	0	0	0	0	0	0	0	0	0	0	0	0	0	0	0	0	0	0	0	0	0	0	0
1	0	0	0	0	0	0	0	0	0	0	0	0	0	0	0	0	0	0	0	0	0	0	0	0	0	0	0	0	0	0	0	0	0	0	0	0	0	0	0	0	0	0	0	0	0	0	0	0	0
1	0	0	0	0	0	0	0	0	0	0	0	0	0	0	0	0	0	0	0	0	0	0	0	0	0	0	0	0	0	0	0	0	0	0	0	0	0	0	0	0	0	0	0	0	0	0	0	0	0
1	0	0	0	0	0	0	0	0	0	0	0	0	0	0	0	0	0	0	0	0	0	0	0	0	0	0	0	0	0	0	0	0	0	0	0	0	0	0	0	0	0	0	0	0	0	0	0	0	0
1	0	0	0	0	0	0	0	0	0	0	0	0	0	0	0	0	0	0	0	0	0	0	0	0	0	0	0	0	0	0	0	0	0	0	0	0	0	0	0	0	0	0	0	0	0	0	0	0	0
1	0	0	0	0	0	0	0	0	0	0	0	0	0	0	0	0	0	0	0	0	0	0	0	0	0	0	0	0	0	0	0	0	0	0	0	0	0	0	0	0	0	0	0	0	0	0	0	0	0
1	-0.00427427	0.0531373	-0.0250259	-0.0458063	0.00392444	-0.0199982	-0.00347328	-0.00132825	0.00269068	-0.00598273	-0.00177911	-0.0009192	0.0192616	-0.00257266	-0.00540307	-0.0010957	-0.00506408	-0.00989398	-0.00520011	-0.00485641	-0.00430933	-0.00688605	-0.00449858	-0.0033629	-0.00398915	-0.0097604	-0.0125989	-0.0148088	-0.00408937	-0.018506	-0.0218869	-0.024102	-0.0298741	0.0268351	-0.0402287	-0.0355265	-0.074429	-0.0627649	-0.0714882	-0.0516212	-0.0959124	-0.0994838	-0.125029	-0.148171	-0.17785	-0.223531	-0.214548	-0.264726	-0.32463
1	-0.0048676	0.0601886	-0.028531	-0.0522702	0.00446262	-0.0227639	-0.00394948	-0.00150991	0.00305763	-0.00679898	-0.00202119	-0.00104404	0.0218654	-0.00292093	-0.00613346	-0.0012435	-0.0057462	-0.0112247	-0.0058981	-0.00550712	-0.00488571	-0.00780553	-0.00509819	-0.00381035	-0.004519	-0.0110546	-0.0142666	-0.0167656	-0.00462877	-0.0209426	-0.0247635	-0.0272641	-0.0337862	0.0303452	-0.0454773	-0.0401535	-0.0840996	-0.0709066	-0.0807431	-0.0582944	-0.108278	-0.112285	-0.141079	-0.167147	-0.200569	-0.252	-0.241826	-0.298278	-0.365632
1	0	0	0	0	0	0	0	0	0	0	0	0	0	0	0	0	0	0	0	0	0	0	0	0	0	0	0	0	0	0	0	0	0	0	0	0	0	0	0	0	0	0	0	0	0	0	0	0	0
1	0	0	0	0	0	0	0	0	0	0	0	0	0	0	0	0	0	0	0	0	0	0	0	0	0	0	0	0	0	0	0	0	0	0	0	0	0	0	0	0	0	0	0	0	0	0	0	0	0
1	0	0	0	0	0	0	0	0	0	0	0	0	0	0	0	0	0	0	0	0	0	0	0	0	0	0	0	0	0	0	0	0	0	0	0	0	0	0	0	0	0	0	0	0	0	0	0	0	0
1	0	0	0	0	0	0	0	0	0	0	0	0	0	0	0	0	0	0	0	0	0	0	0	0	0	0	0	0	0	0	0	0	0	0	0	0	0	0	0	0	0	0	0	0	0	0	0	0	0
1	-0.00492123	0.060709	-0.0287322	-0.0525337	0.00447571	-0.0227848	-0.00394525	-0.00150528	0.00304223	-0.00675092	-0.00200294	-0.00103255	0.0215854	-0.00287723	-0.00602946	-0.00122002	-0.00562622	-0.0109678	-0.00575187	-0.00535986	-0.00474561	-0.00756627	-0.0049322	-0.00367899	-0.00435445	-0.0106298	-0.0136903	-0.0160554	-0.00442468	-0.0199739	-0.0235691	-0.0258959	-0.0320226	0.0287369	-0.0429209	-0.0378239	-0.0789931	-0.0664833	-0.0755378	-0.0544509	-0.100828	-0.104337	-0.130743	-0.154492	-0.18486	-0.231506	-0.221746	-0.27257	-0.332867
1	-0.00472651	0.058376	-0.0275504	-0.0503245	0.00429002	-0.0218177	-0.00377685	-0.00144028	0.0029094	-0.00645189	-0.00191325	-0.000985776	0.0205997	-0.0027438	-0.00574652	-0.00116216	-0.00535627	-0.0104354	-0.00546981	-0.00509421	-0.0045079	-0.00718317	-0.00467994	-0.0034889	-0.00412715	-0.010069	-0.0129606	-0.015191	-0.00418437	-0.0188771	-0.0222621	-0.0244459	-0.0302116	0.0271055	-0.0404459	-0.0356238	-0.0743394	-0.0625358	-0.0710089	-0.0511638	-0.0946615	-0.0978984	-0.122584	-0.144747	-0.173066	-0.216544	-0.207308	-0.254586	-0.310591
1	-0.0047525	0.0586738	-0.0276937	-0.0505794	0.00431043	-0.0219185	-0.00379351	-0.00144637	0.00292117	-0.00647688	-0.00192032	-0.000989239	0.0206684	-0.00275246	-0.00576362	-0.00116541	-0.00537029	-0.0104608	-0.00548217	-0.00510481	-0.00451648	-0.00719554	-0.00468717	-0.00349367	-0.00413206	-0.0100791	-0.0129712	-0.0152007	-0.00418636	-0.0188823	-0.0222641	-0.0244436	-0.0302032	0.0270956	-0.0404194	-0.0355944	-0.0742595	-0.0624586	-0.0709072	-0.0510833	-0.0944873	-0.0976999	-0.122307	-0.144387	-0.172593	-0.215892	-0.206649	-0.253702	-0.309415
1	-0.00534325	0.0656179	-0.0311746	-0.056994	0.00484042	-0.0246405	-0.00426043	-0.00162402	0.00327908	-0.00727131	-0.0021553	-0.00111012	0.0231826	-0.00308804	-0.00646567	-0.00130712	-0.0060227	-0.0117305	-0.00614647	-0.00572258	-0.00506235	-0.0080642	-0.00525225	-0.00391433	-0.00462896	-0.0112898	-0.0145273	-0.017022	-0.00468729	-0.021139	-0.0249216	-0.0273575	-0.033799	0.030318	-0.0452189	-0.0398156	-0.0830522	-0.069845	-0.0792812	-0.0571094	-0.105614	-0.109189	-0.136667	-0.161311	-0.192789	-0.241105	-0.230753	-0.283234	-0.345351
1	0	0	0	0	0	0	0	0	0	0	0	0	0	0	0	0	0	0	0	0	0	0	0	0	0	0	0	0	0	0	0	0	0	0	0	0	0	0	0	0	0	0	0	0	0	0	0	0	0
1	0	0	0	0	0	0	0	0	0	0	0	0	0	0	0	0	0	0	0	0	0	0	0	0	0	0	0	0	0	0	0	0	0	0	0	0	0	0	0	0	0	0	0	0	0	0	0	0	0
1	-0.00434926	0.0537491	-0.0251773	-0.0458158	0.00390369	-0.0197759	-0.00341574	-0.00129889	0.0026165	-0.00578396	-0.00171041	-0.000878722	0.0183186	-0.00243152	-0.00507735	-0.00102395	-0.00470511	-0.0091391	-0.00477692	-0.00443599	-0.00391407	-0.00621841	-0.00403981	-0.003003	-0.00354197	-0.008615	-0.011056	-0.0129201	-0.00354945	-0.0159602	-0.0187657	-0.0205451	-0.0253128	0.0226789	-0.0336802	-0.0295818	-0.0614824	-0.0515854	-0.0583878	-0.041971	-0.077322	-0.0797212	-0.0994498	-0.116997	-0.139339	-0.173569	-0.165714	-0.202562	-0.24589
1	0	0	0	0	0	0	0	0	0	0	0	0	0	0	0	0	0	0	0	0	0	0	0	0	0	0	0	0	0	0	0	0	0	0	0	0	0	0	0	0	0	0	0	0	0	0	0	0	0
1	0	0	0	0	0	0	0	0	0	0	0	0	0	0	0	0	0	0	0	0	0	0	0	0	0	0	0	0	0	0	0	0	0	0	0	0	0	0	0	0	0	0	0	0	0	0	0	0	0
1	-0.00421656	0.0521449	-0.0243746	-0.0443191	0.00377719	-0.019119	-0.00330124	-0.00125472	0.00252628	-0.00558115	-0.00164962	-0.000847052	0.0176514	-0.00234139	-0.00488647	-0.00098496	-0.00452346	-0.00878142	-0.00458765	-0.00425798	-0.00375503	-0.00596252	-0.00387157	-0.00287643	-0.00339088	-0.00824294	-0.0105727	-0.0123488	-0.00339085	-0.0152381	-0.0179068	-0.0195942	-0.0241278	0.0216115	-0.0320679	-0.0281514	-0.0584674	-0.0490323	-0.0554661	-0.0398535	-0.0733655	-0.0756001	-0.094246	-0.110802	-0.13187	-0.164136	-0.156631	-0.191304	-0.232022
1	0	0	0	0	0	0	0	0	0	0	0	0	0	0	0	0	0	0	0	0	0	0	0	0	0	0	0	0	0	0	0	0	0	0	0	0	0	0	0	0	0	0	0	0	0	0	0	0	0
1	0	0	0	0	0	0	0	0	0	0	0	0	0	0	0	0	0	0	0	0	0	0	0	0	0	0	0	0	0	0	0	0	0	0	0	0	0	0	0	0	0	0	0	0	0	0	0	0	0
1	-0.00395185	0.0489683	-0.0228101	-0.0414358	0.00353544	-0.0178777	-0.00308691	-0.00117284	0.00236063	-0.00521242	-0.00154011	-0.000790511	0.0164699	-0.00218331	-0.00455464	-0.000917735	-0.00421292	-0.00817504	-0.00426927	-0.00396091	-0.00349165	-0.00554201	-0.00359711	-0.00267146	-0.00314798	-0.0076492	-0.00980713	-0.0114499	-0.00314288	-0.0141172	-0.0165828	-0.018138	-0.0223252	0.0199931	-0.029647	-0.0260161	-0.0540028	-0.0452719	-0.0511898	-0.0367689	-0.067648	-0.0696792	-0.0868208	-0.102022	-0.121356	-0.150961	-0.144004	-0.175774	-0.213048
1	0	0	0	0	0	0	0	0	0	0	0	0	0	0	0	0	0	0	0	0	0	0	0	0	0	0	0	0	0	0	0	0	0	0	0	0	0	0	0	0	0	0	0	0	0	0	0	0	0
1	0	0	0	0	0	0	0	0	0	0	0	0	0	0	0	0	0	0	0	0	0	0	0	0	0	0	0	0	0	0	0	0	0	0	0	0	0	0	0	0	0	0	0	0	0	0	0	0	0
1	-0.00381034	0.0471845	-0.0218934	-0.0396738	0.00338155	-0.0170571	-0.00294003	-0.00111478	0.00223929	-0.00493371	-0.00145486	-0.000745225	0.0154988	-0.00204974	-0.00426704	-0.000858068	-0.00393071	-0.00761124	-0.00396692	-0.00367284	-0.00323108	-0.0051177	-0.00331499	-0.00245691	-0.00288918	-0.00700533	-0.00896276	-0.0104422	-0.00286085	-0.0128211	-0.0150284	-0.0164034	-0.0201467	0.0180219	-0.0266391	-0.0233302	-0.0482955	-0.0404116	-0.0455926	-0.0326922	-0.0599757	-0.0616443	-0.076614	-0.0898022	-0.10654	-0.132141	-0.125808	-0.153097	-0.184963
1	0	0	0	0	0	0	0	0	0	0	0	0	0	0	0	0	0	0	0	0	0	0	0	0	0	0	0	0	0	0	0	0	0	0	0	0	0	0	0	0	0	0	0	0	0	0	0	0	0
1	-0.0041809	0.0515507	-0.0239938	-0.0434632	0.00369325	-0.0186231	-0.00320497	-0.00121389	0.00243563	-0.00536131	-0.00157918	-0.000808046	0.0167851	-0.00221785	-0.00461217	-0.000926477	-0.00423962	-0.00820072	-0.00426962	-0.00394892	-0.00347028	-0.00549071	-0.00355288	-0.00263045	-0.00308998	-0.00748406	-0.00956498	-0.0111319	-0.00304677	-0.0136386	-0.0159695	-0.0174118	-0.0213617	0.0190964	-0.0281836	-0.0246575	-0.0509737	-0.042611	-0.0480195	-0.0344014	-0.0630212	-0.0647035	-0.0803131	-0.0940189	-0.111395	-0.13796	-0.131217	-0.159439	-0.192318
1	0	0	0	0	0	0	0	0	0	0	0	0	0	0	0	0	0	0	0	0	0	0	0	0	0	0	0	0	0	0	0	0	0	0	0	0	0	0	0	0	0	0	0	0	0	0	0	0	0
1	0	0	0	0	0	0	0	0	0	0	0	0	0	0	0	0	0	0	0	0	0	0	0	0	0	0	0	0	0	0	0	0	0	0	0	0	0	0	0	0	0	0	0	0	0	0	0	0	0
1	-0.00404942	0.0499069	-0.0231488	-0.041845	0.00355277	-0.0178766	-0.00307193	-0.00116151	0.00232657	-0.00511174	-0.00150312	-0.000767789	0.0159247	-0.00209996	-0.00435924	-0.00087418	-0.00399314	-0.00771004	-0.00400734	-0.00369988	-0.00324576	-0.00512635	-0.0033114	-0.00244741	-0.00286991	-0.00693845	-0.00885186	-0.0102836	-0.00281004	-0.0125548	-0.014674	-0.0159709	-0.0195582	0.0174659	-0.0257106	-0.0224558	-0.0463177	-0.0386567	-0.0434818	-0.0311039	-0.0568473	-0.0582594	-0.0721626	-0.0843026	-0.0996671	-0.123143	-0.116931	-0.141733	-0.170522
1	-0.0039948	0.0492441	-0.0228193	-0.041232	0.00350086	-0.0176077	-0.0030251	-0.00114346	0.00228978	-0.00502923	-0.00147843	-0.000754955	0.0156547	-0.00206361	-0.00428245	-0.000858532	-0.00392044	-0.00756731	-0.00393202	-0.00362924	-0.00318284	-0.00502543	-0.00324524	-0.0023978	-0.00281089	-0.00679361	-0.00866442	-0.0100628	-0.00274893	-0.0122777	-0.0143457	-0.0156088	-0.0191088	0.0170615	-0.025104	-0.0219196	-0.0451944	-0.0377087	-0.042402	-0.0303236	-0.055399	-0.0567575	-0.070277	-0.0820708	-0.0969929	-0.11979	-0.113715	-0.137779	-0.165692
1	-0.00366581	0.045312	-0.0209111	-0.0377495	0.00321042	-0.0161312	-0.00277207	-0.00104761	0.00209745	-0.0046049	-0.00135344	-0.000690957	0.0143273	-0.00188766	-0.00391621	-0.000784935	-0.00358333	-0.00691462	-0.00359205	-0.0033146	-0.00290616	-0.00458733	-0.00296159	-0.00218766	-0.00256387	-0.00619488	-0.00789869	-0.00917104	-0.00250475	-0.0111837	-0.013064	-0.0142105	-0.0173922	0.0155267	-0.0228364	-0.0199347	-0.0410878	-0.0342742	-0.0385293	-0.027548	-0.0503105	-0.0515304	-0.063785	-0.0744665	-0.0879779	-0.108618	-0.103085	-0.124854	-0.150093
1	-0.00439401	0.053923	-0.0250775	-0.0453027	0.00383446	-0.0192827	-0.00330791	-0.0012491	0.00249875	-0.00548385	-0.00161044	-0.000821574	0.017017	-0.00224148	-0.00464723	-0.00093076	-0.00424629	-0.00818855	-0.00425074	-0.0039197	-0.00343432	-0.00541732	-0.00349502	-0.00257991	-0.00302151	-0.0072956	-0.00929572	-0.0107856	-0.00294375	-0.0131344	-0.015332	-0.0166659	-0.0203829	0.0181875	-0.0267255	-0.0233139	-0.0480123	-0.0400245	-0.0449608	-0.0321269	-0.0586215	-0.0600004	-0.0742095	-0.0865678	-0.10219	-0.126052	-0.119552	-0.144665	-0.17374
1	-0.00346745	0.0428956	-0.0197273	-0.0355595	0.00302472	-0.0151748	-0.00260586	-0.000983802	0.00196776	-0.0043151	-0.00126701	-0.000646161	0.0133872	-0.00176155	-0.00365065	-0.000730971	-0.00333337	-0.00642529	-0.00333448	-0.00307371	-0.00269213	-0.00424496	-0.00273773	-0.0020202	-0.00236512	-0.00570841	-0.00727065	-0.00843285	-0.00230089	-0.0102617	-0.0119741	-0.0130111	-0.0159068	0.0141915	-0.0208408	-0.0181741	-0.0374093	-0.0311755	-0.0350068	-0.0250067	-0.0456068	-0.0466622	-0.0576876	-0.0672658	-0.0793698	-0.0978552	-0.0927778	-0.112211	-0.134695
1	-0.00365966	0.0451945	-0.0208312	-0.0375634	0.00319168	-0.016019	-0.00275004	-0.0010382	0.00207647	-0.00455389	-0.00133707	-0.000681884	0.0141256	-0.00185895	-0.00385255	-0.000771381	-0.00351769	-0.00678066	-0.00351885	-0.00324365	-0.00284097	-0.00447966	-0.00288909	-0.00213188	-0.00249587	-0.00602401	-0.00767263	-0.00889909	-0.00242809	-0.0108291	-0.0126361	-0.0137304	-0.0167863	0.0149758	-0.021993	-0.0191789	-0.0394777	-0.0328991	-0.0369422	-0.0263892	-0.0481283	-0.0492421	-0.0608771	-0.0709848	-0.083758	-0.103266	-0.0979073	-0.118415	-0.142142
1	0	0	0	0	0	0	0	0	0	0	0	0	0	0	0	0	0	0	0	0	0	0	0	0	0	0	0	0	0	0	0	0	0	0	0	0	0	0	0	0	0	0	0	0	0	0	0	0	0
1	0	0	0	0	0	0	0	0	0	0	0	0	0	0	0	0	0	0	0	0	0	0	0	0	0	0	0	0	0	0	0	0	0	0	0	0	0	0	0	0	0	0	0	0	0	0	0	0	0
1	-0.00334487	0.0413761	-0.018974	-0.0341474	0.00290328	-0.0145419	-0.00249454	-0.000940592	0.001879	-0.00411478	-0.00120669	-0.000614614	0.0127196	-0.00167122	-0.00345891	-0.000691714	-0.00315019	-0.00606416	-0.00314314	-0.00289362	-0.00253115	-0.00398591	-0.00256741	-0.00189209	-0.00221228	-0.00533242	-0.00678288	-0.00785686	-0.00214116	-0.00953593	-0.0111126	-0.0120592	-0.0147235	0.0131249	-0.0192391	-0.0167564	-0.0344357	-0.0286632	-0.0321419	-0.0229344	-0.0417581	-0.0426681	-0.0526705	-0.0613246	-0.0722483	-0.0889266	-0.0842097	-0.101675	-0.12183
1	0	0	0	0	0	0	0	0	0	0	0	0	0	0	0	0	0	0	0	0	0	0	0	0	0	0	0	0	0	0	0	0	0	0	0	0	0	0	0	0	0	0	0	0	0	0	0	0	0
1	0	0	0	0	0	0	0	0	0	0	0	0	0	0	0	0	0	0	0	0	0	0	0	0	0	0	0	0	0	0	0	0	0	0	0	0	0	0	0	0	0	0	0	0	0	0	0	0	0
1	0	0	0	0	0	0	0	0	0	0	0	0	0	0	0	0	0	0	0	0	0	0	0	0	0	0	0	0	0	0	0	0	0	0	0	0	0	0	0	0	0	0	0	0	0	0	0	0	0
1	0	0	0	0	0	0	0	0	0	0	0	0	0	0	0	0	0	0	0	0	0	0	0	0	0	0	0	0	0	0	0	0	0	0	0	0	0	0	0	0	0	0	0	0	0	0	0	0	0
1	0	0	0	0	0	0	0	0	0	0	0	0	0	0	0	0	0	0	0	0	0	0	0	0	0	0	0	0	0	0	0	0	0	0	0	0	0	0	0	0	0	0	0	0	0	0	0	0	0
1	0	0	0	0	0	0	0	0	0	0	0	0	0	0	0	0	0	0	0	0	0	0	0	0	0	0	0	0	0	0	0	0	0	0	0	0	0	0	0	0	0	0	0	0	0	0	0	0	0
1	-0.00342994	0.0423278	-0.0193925	-0.0348433	0.00295638	-0.0147835	-0.00253146	-0.000952861	0.00190022	-0.00415403	-0.0012161	-0.000618338	0.0127756	-0.00167553	-0.00346179	-0.000691109	-0.00314192	-0.00603759	-0.00312406	-0.00287108	-0.00250711	-0.00394115	-0.00253423	-0.00186444	-0.00217616	-0.00523604	-0.0066486	-0.00768784	-0.00209168	-0.00929823	-0.0108165	-0.0117174	-0.0142805	0.0127151	-0.0185939	-0.0161672	-0.0331544	-0.027552	-0.0308397	-0.0219716	-0.0399177	-0.0407154	-0.0501599	-0.0582865	-0.0685293	-0.084164	-0.0795687	-0.0958568	-0.114592
1	-0.00334863	0.0413463	-0.01892	-0.0339807	0.00288394	-0.0144152	-0.00246816	-0.000928837	0.00185193	-0.00404736	-0.00118463	-0.000602201	0.0124402	-0.00163105	-0.0033691	-0.000672458	-0.0030564	-0.00587186	-0.00303764	-0.00279103	-0.00243665	-0.0038295	-0.00246189	-0.0018108	-0.00211308	-0.00508306	-0.00645284	-0.00745976	-0.00202919	-0.00901821	-0.0104883	-0.0113592	-0.0138408	0.0123218	-0.0180128	-0.0156585	-0.0321022	-0.026672	-0.0298475	-0.0212604	-0.0386145	-0.039377	-0.0484983	-0.0563411	-0.0662244	-0.0813099	-0.0768538	-0.092559	-0.110616
1	-0.0033595	0.0414717	-0.0189771	-0.0340796	0.00289183	-0.0144531	-0.00247431	-0.000931034	0.00185608	-0.00405592	-0.00118699	-0.000603324	0.0124618	-0.00163368	-0.00337411	-0.000673375	-0.00306019	-0.00587839	-0.00304064	-0.00279344	-0.00243845	-0.00383184	-0.00246309	-0.00181146	-0.00211359	-0.00508362	-0.00645273	-0.00745869	-0.00202866	-0.00901465	-0.0104829	-0.0113518	-0.01383	0.0123111	-0.0179942	-0.0156404	-0.0320602	-0.026634	-0.029801	-0.021225	-0.0385441	-0.0393002	-0.0483968	-0.0562153	-0.0660669	-0.0811038	-0.0766499	-0.0922988	-0.110287
1	0	0	0	0	0	0	0	0	0	0	0	0	0	0	0	0	0	0	0	0	0	0	0	0	0	0	0	0	0	0	0	0	0	0	0	0	0	0	0	0	0	0	0	0	0	0	0	0	0
1	0	0	0	0	0	0	0	0	0	0	0	0	0	0	0	0	0	0	0	0	0	0	0	0	0	0	0	0	0	0	0	0	0	0	0	0	0	0	0	0	0	0	0	0	0	0	0	0	0
1	-0.00388654	0.0477049	-0.021942	-0.0394057	0.00333081	-0.0166493	-0.00284545	-0.00106958	0.00213	-0.00465107	-0.00135973	-0.000690457	0.0142442	-0.0018661	-0.00385056	-0.000767702	-0.00348562	-0.00668934	-0.00345675	-0.00317269	-0.00276686	-0.00434378	-0.00278951	-0.00204957	-0.00238913	-0.00574083	-0.00727996	-0.00840681	-0.00228444	-0.0101411	-0.0117814	-0.0127457	-0.015513	0.0137995	-0.0201446	-0.0174932	-0.0358174	-0.0297285	-0.0332305	-0.0236472	-0.0428926	-0.0436916	-0.0537465	-0.0623626	-0.0732108	-0.0897679	-0.0847611	-0.101944	-0.12166
1	-0.00324737	0.0400929	-0.0183023	-0.0328274	0.00278493	-0.0139013	-0.00237803	-0.000893963	0.00178052	-0.00388676	-0.00113643	-0.000577071	0.0119098	-0.00155956	-0.00321786	-0.00064159	-0.00291285	-0.00558981	-0.00288867	-0.00265126	-0.00231212	-0.00362976	-0.00233097	-0.00171265	-0.00199636	-0.00479687	-0.0060828	-0.00702421	-0.00190876	-0.00847298	-0.00984328	-0.0106488	-0.0129606	0.0115296	-0.0168295	-0.0146143	-0.0299217	-0.0248349	-0.0277599	-0.0197543	-0.0358302	-0.0364971	-0.0448953	-0.0520914	-0.0611516	-0.0749796	-0.0707969	-0.0851466	-0.101612
1	0	0	0	0	0	0	0	0	0	0	0	0	0	0	0	0	0	0	0	0	0	0	0	0	0	0	0	0	0	0	0	0	0	0	0	0	0	0	0	0	0	0	0	0	0	0	0	0	0
1	0	0	0	0	0	0	0	0	0	0	0	0	0	0	0	0	0	0	0	0	0	0	0	0	0	0	0	0	0	0	0	0	0	0	0	0	0	0	0	0	0	0	0	0	0	0	0	0	0
1	0	0	0	0	0	0	0	0	0	0	0	0	0	0	0	0	0	0	0	0	0	0	0	0	0	0	0	0	0	0	0	0	0	0	0	0	0	0	0	0	0	0	0	0	0	0	0	0	0
1	0	0	0	0	0	0	0	0	0	0	0	0	0	0	0	0	0	0	0	0	0	0	0	0	0	0	0	0	0	0	0	0	0	0	0	0	0	0	0	0	0	0	0	0	0	0	0	0	0
1	-0.00353418	0.043461	-0.0198754	-0.0356152	0.00301253	-0.0150238	-0.0025654	-0.00096297	0.0019151	-0.00417491	-0.00121887	-0.000618038	0.0127359	-0.00166547	-0.00343145	-0.000683188	-0.00309723	-0.00593502	-0.00306266	-0.00280691	-0.00244432	-0.00383174	-0.00245716	-0.00180278	-0.00209838	-0.00503459	-0.00637493	-0.00735085	-0.00199477	-0.00884122	-0.010256	-0.0110792	-0.0134644	0.0119652	-0.0174321	-0.0151162	-0.0308962	-0.0256089	-0.028582	-0.0203128	-0.0367783	-0.0374079	-0.0459409	-0.0532188	-0.0623718	-0.0763407	-0.0719828	-0.0864179	-0.102938
1	0	0	0	0	0	0	0	0	0	0	0	0	0	0	0	0	0	0	0	0	0	0	0	0	0	0	0	0	0	0	0	0	0	0	0	0	0	0	0	0	0	0	0	0	0	0	0	0	0
1	0	0	0	0	0	0	0	0	0	0	0	0	0	0	0	0	0	0	0	0	0	0	0	0	0	0	0	0	0	0	0	0	0	0	0	0	0	0	0	0	0	0	0	0	0	0	0	0	0
1	0	0	0	0	0	0	0	0	0	0	0	0	0	0	0	0	0	0	0	0	0	0	0	0	0	0	0	0	0	0	0	0	0	0	0	0	0	0	0	0	0	0	0	0	0	0	0	0	0
1	0	0	0	0	0	0	0	0	0	0	0	0	0	0	0	0	0	0	0	0	0	0	0	0	0	0	0	0	0	0	0	0	0	0	0	0	0	0	0	0	0	0	0	0	0	0	0	0	0
1	-0.0028973	0.0357689	-0.0161965	-0.0289223	0.00245069	-0.0121777	-0.00207716	-0.000778146	0.00154453	-0.00335878	-0.000978682	-0.000495215	0.0101891	-0.0013288	-0.00273181	-0.000542796	-0.00245536	-0.00469469	-0.0024177	-0.00221114	-0.00192146	-0.0030056	-0.00192338	-0.00140818	-0.0016356	-0.00391566	-0.00494745	-0.00569262	-0.00154171	-0.00681756	-0.0078915	-0.00850664	-0.0103155	0.0091533	-0.0132973	-0.0115069	-0.0234596	-0.0194062	-0.0216114	-0.0153296	-0.0276843	-0.0280976	-0.034425	-0.0397851	-0.0465155	-0.0567877	-0.0534377	-0.063988	-0.0760173
1	-0.00283809	0.0350504	-0.0158562	-0.0283053	0.00239877	-0.0119156	-0.00203222	-0.000761158	0.00151052	-0.00328403	-0.000956717	-0.000484001	0.00995677	-0.00129816	-0.00266825	-0.00053006	-0.00239723	-0.00458255	-0.00235948	-0.00215744	-0.0018744	-0.00293138	-0.00187549	-0.00137284	-0.00159422	-0.00381576	-0.0048202	-0.00554503	-0.00150144	-0.006638	-0.00768202	-0.00827908	-0.0100374	0.00890519	-0.0129332	-0.0111896	-0.022807	-0.0188627	-0.0210015	-0.0148942	-0.0268912	-0.0272869	-0.0334239	-0.0386192	-0.0451417	-0.0550969	-0.0518362	-0.0620547	-0.0737015
1	0	0	0	0	0	0	0	0	0	0	0	0	0	0	0	0	0	0	0	0	0	0	0	0	0	0	0	0	0	0	0	0	0	0	0	0	0	0	0	0	0	0	0	0	0	0	0	0	0
1	-0.00355479	0.0435898	-0.0198764	-0.0355123	0.00299565	-0.0148953	-0.00253639	-0.000949372	0.00188272	-0.00409232	-0.00119138	-0.000602379	0.0123801	-0.00161399	-0.00331578	-0.000658301	-0.00297575	-0.00568563	-0.00292574	-0.00267376	-0.00232174	-0.00362907	-0.00232061	-0.00169775	-0.00197047	-0.00471385	-0.00595153	-0.00684283	-0.00185186	-0.00818283	-0.00946474	-0.0101949	-0.0123533	0.0109548	-0.0159001	-0.0137493	-0.0280074	-0.0231517	-0.0257627	-0.0182617	-0.0329508	-0.0334175	-0.0409094	-0.0472408	-0.0551866	-0.0673148	-0.0632984	-0.0757284	-0.089883
1	-0.00338939	0.041625	-0.0189432	-0.0338338	0.00285679	-0.0141997	-0.00241853	-0.000905282	0.00179535	-0.00390211	-0.00113604	-0.000574402	0.0118063	-0.00153901	-0.0031617	-0.00062772	-0.00283748	-0.00542136	-0.00278978	-0.00254951	-0.00221385	-0.0034604	-0.00221276	-0.00161885	-0.00187889	-0.00449472	-0.00567484	-0.00652468	-0.00176577	-0.00780234	-0.00902461	-0.00972076	-0.0117788	0.0104455	-0.0151605	-0.0131097	-0.0267044	-0.0220746	-0.0245641	-0.0174121	-0.0314175	-0.0318625	-0.0390056	-0.0450421	-0.052618	-0.0641814	-0.0603519	-0.0722029	-0.0856983
1	0	0	0	0	0	0	0	0	0	0	0	0	0	0	0	0	0	0	0	0	0	0	0	0	0	0	0	0	0	0	0	0	0	0	0	0	0	0	0	0	0	0	0	0	0	0	0	0	0
1	0	0	0	0	0	0	0	0	0	0	0	0	0	0	0	0	0	0	0	0	0	0	0	0	0	0	0	0	0	0	0	0	0	0	0	0	0	0	0	0	0	0	0	0	0	0	0	0	0
1	0	0	0	0	0	0	0	0	0	0	0	0	0	0	0	0	0	0	0	0	0	0	0	0	0	0	0	0	0	0	0	0	0	0	0	0	0	0	0	0	0	0	0	0	0	0	0	0	0
1	0	0	0	0	0	0	0	0	0	0	0	0	0	0	0	0	0	0	0	0	0	0	0	0	0	0	0	0	0	0	0	0	0	0	0	0	0	0	0	0	0	0	0	0	0	0	0	0	0
1	0	0	0	0	0	0	0	0	0	0	0	0	0	0	0	0	0	0	0	0	0	0	0	0	0	0	0	0	0	0	0	0	0	0	0	0	0	0	0	0	0	0	0	0	0	0	0	0	0
1	0	0	0	0	0	0	0	0	0	0	0	0	0	0	0	0	0	0	0	0	0	0	0	0	0	0	0	0	0	0	0	0	0	0	0	0	0	0	0	0	0	0	0	0	0	0	0	0	0
1	-0.00268478	0.0331194	-0.0149086	-0.026528	0.00224447	-0.0111126	-0.00189062	-0.000706177	0.0013976	-0.00302962	-0.000880199	-0.000444054	0.00911217	-0.00118435	-0.00242745	-0.000480909	-0.00216876	-0.00413398	-0.00212271	-0.00193554	-0.00167694	-0.00261516	-0.00166856	-0.00121798	-0.00141043	-0.0033662	-0.00424029	-0.00486419	-0.00131359	-0.00579026	-0.00668199	-0.00718104	-0.00868124	0.00768587	-0.0111222	-0.00959642	-0.0194961	-0.0160817	-0.0178534	-0.0126293	-0.0227266	-0.0229958	-0.0280811	-0.0323472	-0.0376928	-0.0458545	-0.0430252	-0.0513364	-0.0607647
1	0	0	0	0	0	0	0	0	0	0	0	0	0	0	0	0	0	0	0	0	0	0	0	0	0	0	0	0	0	0	0	0	0	0	0	0	0	0	0	0	0	0	0	0	0	0	0	0	0
1	0	0	0	0	0	0	0	0	0	0	0	0	0	0	0	0	0	0	0	0	0	0	0	0	0	0	0	0	0	0	0	0	0	0	0	0	0	0	0	0	0	0	0	0	0	0	0	0	0
1	-0.00339181	0.0415553	-0.018859	-0.0335945	0.00282997	-0.0140289	-0.00238358	-0.000889943	0.00176049	-0.00381639	-0.0011083	-0.000558954	0.0114616	-0.00149	-0.00305316	-0.000604654	-0.00272617	-0.00519522	-0.00266673	-0.00243088	-0.00210548	-0.00328257	-0.00209376	-0.00152791	-0.00176883	-0.00422044	-0.00531485	-0.00609511	-0.00164551	-0.00725138	-0.00836573	-0.00898795	-0.0108625	0.00961429	-0.0139087	-0.0119973	-0.0243663	-0.0200932	-0.0223004	-0.0157707	-0.0283705	-0.0286983	-0.0350339	-0.0403439	-0.0469964	-0.057154	-0.0536125	-0.0639478	-0.0756668
1	-0.00336433	0.0412276	-0.0187033	-0.0333138	0.00280667	-0.0139119	-0.00236371	-0.000882493	0.0017457	-0.00378411	-0.00109888	-0.000554184	0.0113635	-0.00147716	-0.00302672	-0.000599395	-0.00270234	-0.00514958	-0.0026432	-0.00240933	-0.00208673	-0.0032532	-0.00207495	-0.00151412	-0.00175279	-0.00418199	-0.00526621	-0.00603907	-0.00163032	-0.00718411	-0.00828778	-0.00890383	-0.0107604	0.00952362	-0.0137768	-0.011883	-0.024133	-0.0199001	-0.0220851	-0.0156178	-0.0280942	-0.0284176	-0.0346896	-0.0399457	-0.0465303	-0.0565845	-0.0530762	-0.063305	-0.0749026
1	-0.00334029	0.0409261	-0.0185527	-0.0330294	0.00278203	-0.013783	-0.00234094	-0.000873632	0.00172746	-0.00374293	-0.00108648	-0.0005477	0.0112263	-0.00145865	-0.00298752	-0.000591389	-0.0026651	-0.00507645	-0.0026046	-0.00237315	-0.00205453	-0.00320165	-0.00204122	-0.00148889	-0.00172285	-0.00410879	-0.00517184	-0.00592834	-0.00159978	-0.00704643	-0.00812548	-0.00872578	-0.0105407	0.00932615	-0.0134839	-0.0116256	-0.023599	-0.0194519	-0.0215783	-0.0152536	-0.0274255	-0.0277294	-0.0338341	-0.0389428	-0.0453412	-0.0551117	-0.0516738	-0.0616022	-0.0728514
1	-0.00298391	0.036678	-0.0165542	-0.0294475	0.00248525	-0.0123017	-0.00209028	-0.000780054	0.0015424	-0.00334107	-0.000969807	-0.000488841	0.0100213	-0.00130161	-0.00266554	-0.000527619	-0.00237742	-0.00452789	-0.00232298	-0.00211635	-0.00183203	-0.0028546	-0.00181979	-0.00132724	-0.00153565	-0.00366191	-0.00460885	-0.00528245	-0.00142537	-0.00627742	-0.00723795	-0.00777187	-0.00938737	0.00830534	-0.0120061	-0.0103504	-0.0210077	-0.0173144	-0.0192051	-0.0135748	-0.024404	-0.0246719	-0.0300999	-0.034641	-0.040328	-0.0490123	-0.0459505	-0.0547726	-0.0647666
1	-0.00353931	0.0432797	-0.0196639	-0.0350174	0.00294576	-0.0145988	-0.00247847	-0.00092482	0.00182838	-0.0039615	-0.00114974	-0.000579521	0.0118758	-0.00154305	-0.00316006	-0.000625461	-0.00281837	-0.00536783	-0.00275374	-0.00250875	-0.00217168	-0.00338381	-0.0021571	-0.00157323	-0.00182025	-0.00434058	-0.00546298	-0.00626135	-0.00168945	-0.00744053	-0.00857895	-0.00921168	-0.0111264	0.00984329	-0.0142299	-0.0122673	-0.0248985	-0.0205207	-0.0227614	-0.0160881	-0.0289222	-0.0292394	-0.035672	-0.0410532	-0.0477924	-0.0580835	-0.0544542	-0.0649082	-0.0767509
1	0	0	0	0	0	0	0	0	0	0	0	0	0	0	0	0	0	0	0	0	0	0	0	0	0	0	0	0	0	0	0	0	0	0	0	0	0	0	0	0	0	0	0	0	0	0	0	0	0
1	0	0	0	0	0	0	0	0	0	0	0	0	0	0	0	0	0	0	0	0	0	0	0	0	0	0	0	0	0	0	0	0	0	0	0	0	0	0	0	0	0	0	0	0	0	0	0	0	0
1	0	0	0	0	0	0	0	0	0	0	0	0	0	0	0	0	0	0	0	0	0	0	0	0	0	0	0	0	0	0	0	0	0	0	0	0	0	0	0	0	0	0	0	0	0	0	0	0	0
1	0	0	0	0	0	0	0	0	0	0	0	0	0	0	0	0	0	0	0	0	0	0	0	0	0	0	0	0	0	0	0	0	0	0	0	0	0	0	0	0	0	0	0	0	0	0	0	0	0
1	-0.00271571	0.0334184	-0.0150091	-0.0266424	0.00224892	-0.0111076	-0.00188537	-0.000702558	0.00138717	-0.00299978	-0.000869486	-0.000437614	0.00895997	-0.00116165	-0.00237524	-0.000469465	-0.00211208	-0.00401627	-0.00205746	-0.00187161	-0.00161772	-0.00251679	-0.00160203	-0.00116666	-0.0013478	-0.00320896	-0.00403255	-0.00461485	-0.00124343	-0.00546731	-0.00629418	-0.00674814	-0.00813819	0.00719173	-0.0103762	-0.008932	-0.0180972	-0.014894	-0.0164946	-0.0116425	-0.0208933	-0.0210903	-0.0256879	-0.029515	-0.0343032	-0.0416175	-0.0389606	-0.0463592	-0.05472
1	0	0	0	0	0	0	0	0	0	0	0	0	0	0	0	0	0	0	0	0	0	0	0	0	0	0	0	0	0	0	0	0	0	0	0	0	0	0	0	0	0	0	0	0	0	0	0	0	0
1	0	0	0	0	0	0	0	0	0	0	0	0	0	0	0	0	0	0	0	0	0	0	0	0	0	0	0	0	0	0	0	0	0	0	0	0	0	0	0	0	0	0	0	0	0	0	0	0	0
1	-0.00321339	0.0393332	-0.0177582	-0.031531	0.00265219	-0.0131042	-0.00222113	-0.000827032	0.00163163	-0.00352674	-0.00102142	-0.00051372	0.010508	-0.00136182	-0.00278268	-0.000549595	-0.00247094	-0.00469553	-0.00240371	-0.00218507	-0.00188735	-0.00293426	-0.00186647	-0.0013583	-0.00156811	-0.00373092	-0.00468524	-0.00535807	-0.0014427	-0.00633904	-0.00729269	-0.00781324	-0.0094161	0.00831609	-0.0119888	-0.0103131	-0.0208795	-0.0171723	-0.0190043	-0.0134053	-0.024038	-0.0242478	-0.0295118	-0.0338836	-0.0393511	-0.0477047	-0.0446293	-0.0530628	-0.0625825
1	-0.00326573	0.0399478	-0.0180436	-0.0320354	0.00269336	-0.0133068	-0.0022549	-0.000839456	0.00165584	-0.00357852	-0.00103623	-0.000521076	0.0106563	-0.00138084	-0.00282107	-0.000557079	-0.00250416	-0.00475783	-0.00243518	-0.00221329	-0.0019114	-0.00297113	-0.0018896	-0.00137489	-0.00158699	-0.00377518	-0.00474	-0.00541975	-0.00145906	-0.00640978	-0.00737278	-0.00789767	-0.00951618	0.00840327	-0.0121119	-0.0104173	-0.0210863	-0.0173395	-0.0191859	-0.0135312	-0.0242591	-0.0244664	-0.0297724	-0.0341765	-0.0396839	-0.0480986	-0.0449903	-0.0534815	-0.0630637
1	0	0	0	0	0	0	0	0	0	0	0	0	0	0	0	0	0	0	0	0	0	0	0	0	0	0	0	0	0	0	0	0	0	0	0	0	0	0	0	0	0	0	0	0	0	0	0	0	0
1	-0.00279394	0.0343066	-0.0153959	-0.0272893	0.00229922	-0.0113395	-0.00192163	-0.000714953	0.00140946	-0.00304323	-0.000880714	-0.000442579	0.00904797	-0.00117118	-0.00239099	-0.000471853	-0.00211951	-0.00402405	-0.00205829	-0.00186946	-0.00161337	-0.00250609	-0.00159277	-0.00115812	-0.00133585	-0.00317549	-0.00398425	-0.00455245	-0.00122478	-0.00537657	-0.00618001	-0.00661538	-0.00796547	0.00703034	-0.010124	-0.0087016	-0.0175995	-0.0144628	-0.0159915	-0.0112711	-0.020191	-0.0203494	-0.0247441	-0.0283834	-0.0329324	-0.0398844	-0.0372821	-0.0442836	-0.0521761
1	-0.00300853	0.0368629	-0.0165839	-0.0294039	0.00247401	-0.0122058	-0.00206753	-0.000769115	0.00151597	-0.00327315	-0.000947096	-0.000475877	0.00972624	-0.00125901	-0.00257003	-0.000507114	-0.00227765	-0.00432385	-0.00221134	-0.00200823	-0.00173291	-0.00269148	-0.00171038	-0.00124349	-0.00143415	-0.00340878	-0.00427645	-0.00488574	-0.00131429	-0.00576882	-0.00663009	-0.00709633	-0.00854355	0.00753968	-0.0108561	-0.00932975	-0.0188676	-0.0155031	-0.0171397	-0.012079	-0.0216354	-0.0218026	-0.0265077	-0.0304026	-0.0352707	-0.0427106	-0.0399193	-0.0474098	-0.0558519
1	0	0	0	0	0	0	0	0	0	0	0	0	0	0	0	0	0	0	0	0	0	0	0	0	0	0	0	0	0	0	0	0	0	0	0	0	0	0	0	0	0	0	0	0	0	0	0	0	0
1	-0.00284469	0.0348966	-0.0156614	-0.0277479	0.00233608	-0.0115164	-0.00195049	-0.000725315	0.00142914	-0.0030842	-0.000892109	-0.000448075	0.00915563	-0.00118451	-0.00241697	-0.000476737	-0.00214034	-0.00406151	-0.0020764	-0.00188495	-0.0016259	-0.00252426	-0.0016035	-0.00116533	-0.00134348	-0.00319196	-0.00400285	-0.00457135	-0.00122926	-0.00539334	-0.00619608	-0.00662917	-0.00797793	0.00703839	-0.0101293	-0.00870176	-0.0175897	-0.0144477	-0.0159664	-0.011248	-0.0201379	-0.0202855	-0.0246528	-0.0282633	-0.032775	-0.0396709	-0.0370642	-0.0439994	-0.0518106
1	0	0	0	0	0	0	0	0	0	0	0	0	0	0	0	0	0	0	0	0	0	0	0	0	0	0	0	0	0	0	0	0	0	0	0	0	0	0	0	0	0	0	0	0	0	0	0	0	0
1	-0.00318704	0.0389579	-0.0175499	-0.0311037	0.00261253	-0.0128843	-0.0021803	-0.000810444	0.0015962	-0.00344403	-0.000995775	-0.000499963	0.0102102	-0.00132078	-0.00269414	-0.000531207	-0.00238411	-0.00452259	-0.00231127	-0.00209742	-0.00180854	-0.00280685	-0.00178238	-0.00129488	-0.00149232	-0.00354437	-0.00444324	-0.00507251	-0.00136355	-0.00598045	-0.00686818	-0.00734569	-0.00883711	0.00779395	-0.0112123	-0.00962881	-0.0194563	-0.0159754	-0.0176485	-0.0124289	-0.0222435	-0.0223987	-0.0272108	-0.0311845	-0.036149	-0.0437379	-0.0408501	-0.0484748	-0.0570581
1	0	0	0	0	0	0	0	0	0	0	0	0	0	0	0	0	0	0	0	0	0	0	0	0	0	0	0	0	0	0	0	0	0	0	0	0	0	0	0	0	0	0	0	0	0	0	0	0	0
1	-0.00248677	0.0305933	-0.0136622	-0.0241743	0.00203844	-0.0100352	-0.00169964	-0.000631721	0.00124414	-0.00268297	-0.000775684	-0.000389387	0.00795412	-0.00102819	-0.00209677	-0.000413365	-0.00185472	-0.00351743	-0.0017973	-0.00163068	-0.00140579	-0.00218128	-0.00138486	-0.00100588	-0.001159	-0.00275205	-0.00344922	-0.00393685	-0.00105808	-0.00463951	-0.00532702	-0.00569614	-0.00685112	0.00604173	-0.00868867	-0.00746008	-0.0150701	-0.0123715	-0.0136641	-0.0096211	-0.0172141	-0.0173304	-0.0210488	-0.024117	-0.0279498	-0.033809	-0.0315704	-0.0374539	-0.0440747
1	-0.003951	0.0479196	-0.0217698	-0.0386136	0.00322669	-0.0159281	-0.00269041	-0.000999217	0.00196624	-0.00424089	-0.0012251	-0.000614651	0.0125376	-0.00162151	-0.00330536	-0.000651212	-0.00292077	-0.00553691	-0.00282748	-0.00256404	-0.0022093	-0.00342644	-0.00217426	-0.00157845	-0.00181783	-0.00431446	-0.0054048	-0.00616587	-0.00165627	-0.00725915	-0.00833075	-0.00890358	-0.0107036	0.009434	-0.013561	-0.0116376	-0.0234973	-0.01928	-0.0212837	-0.0149788	-0.026786	-0.0269536	-0.0327196	-0.0374697	-0.0434017	-0.0524718	-0.0489735	-0.0580684	-0.0682953
1	-0.00271534	0.0333071	-0.0149014	-0.0263558	0.00221771	-0.0109136	-0.00184625	-0.000685609	0.00134907	-0.00290703	-0.000839718	-0.000421172	0.00859526	-0.00111025	-0.00226221	-0.000445597	-0.00199767	-0.00378533	-0.00193255	-0.0017519	-0.00150901	-0.00233946	-0.00148404	-0.001077	-0.0012399	-0.00294164	-0.00368369	-0.0042009	-0.00112812	-0.00494227	-0.0056698	-0.00605752	-0.00727951	0.00641495	-0.00921613	-0.00790636	-0.0159566	-0.0130886	-0.0144436	-0.0101619	-0.0181643	-0.0182715	-0.0221717	-0.0253809	-0.0293879	-0.0355151	-0.0331363	-0.0392744	-0.0461726
1	-0.0026875	0.0329641	-0.0147375	-0.0260554	0.00219212	-0.0107832	-0.00182369	-0.000677007	0.00133171	-0.00286861	-0.000828352	-0.000415333	0.00847359	-0.00109412	-0.00222859	-0.000438833	-0.00196668	-0.00372533	-0.00190129	-0.00172299	-0.00148362	-0.00229931	-0.00145809	-0.00105782	-0.00121741	-0.00288729	-0.00361442	-0.00412051	-0.00110617	-0.00484443	-0.00555569	-0.0059336	-0.00712818	0.00627988	-0.00901841	-0.0077342	-0.0156033	-0.0127947	-0.0141145	-0.00992716	-0.0177381	-0.0178368	-0.0216365	-0.0247595	-0.028658	-0.0346202	-0.0322909	-0.0382581	-0.0449607
1	0	0	0	0	0	0	0	0	0	0	0	0	0	0	0	0	0	0	0	0	0	0	0	0	0	0	0	0	0	0	0	0	0	0	0	0	0	0	0	0	0	0	0	0	0	0	0	0	0
1	-0.00283011	0.0346469	-0.0155062	-0.0274048	0.00230244	-0.0113222	-0.00191329	-0.000709821	0.00139537	-0.00300405	-0.000866909	-0.000434398	0.00885661	-0.00114295	-0.00232664	-0.000457856	-0.00205068	-0.00388208	-0.00198008	-0.00179329	-0.00154321	-0.0023902	-0.0015148	-0.00109829	-0.00126321	-0.00299407	-0.00374578	-0.00426764	-0.00114499	-0.00501125	-0.00574346	-0.00613038	-0.00736	0.00648075	-0.00930017	-0.00797103	-0.0160702	-0.0131698	-0.0145192	-0.0102059	-0.0182237	-0.0183138	-0.0222007	-0.0253887	-0.0293671	-0.0354528	-0.0330479	-0.0391283	-0.0459517
1	-0.00259552	0.0318357	-0.014202	-0.0250792	0.0021093	-0.0103633	-0.00175131	-0.000649532	0.00127649	-0.00274687	-0.000792465	-0.000396963	0.00809204	-0.00104373	-0.0021239	-0.000417828	-0.00187072	-0.00354012	-0.00180509	-0.00163425	-0.00140587	-0.00217673	-0.00137905	-0.000999529	-0.00114922	-0.00272293	-0.00340539	-0.00387849	-0.00104025	-0.00455116	-0.00521434	-0.00556369	-0.00667732	0.0058781	-0.00843167	-0.00722423	-0.014559	-0.0119274	-0.0131449	-0.00923695	-0.0164872	-0.016563	-0.020071	-0.0229448	-0.0265305	-0.0320163	-0.0298346	-0.0353104	-0.041452
1	-0.00262391	0.0321638	-0.0143471	-0.0253266	0.002129	-0.0104565	-0.00176631	-0.00065484	0.00128642	-0.00276716	-0.000798009	-0.000399585	0.00814234	-0.00104981	-0.00213543	-0.000419933	-0.00187941	-0.00355517	-0.00181206	-0.00163993	-0.0014102	-0.00218258	-0.00138222	-0.00100144	-0.00115098	-0.002726	-0.00340789	-0.00387982	-0.00104021	-0.00454917	-0.00521	-0.0055569	-0.00666653	0.00586668	-0.0084114	-0.0072041	-0.0145122	-0.0118846	-0.0130925	-0.00919675	-0.0164083	-0.0164773	-0.0199589	-0.0228073	-0.0263606	-0.0317976	-0.0296196	-0.0350408	-0.0411175
1	-0.00273549	0.0334916	-0.0149574	-0.0264059	0.00221798	-0.0108946	-0.00183975	-0.000681955	0.00133946	-0.00288099	-0.000830696	-0.000415891	0.00847285	-0.00109234	-0.00222164	-0.000436821	-0.00195473	-0.00369714	-0.00188414	-0.00170491	-0.00146588	-0.00226843	-0.00143638	-0.00104053	-0.00119573	-0.0028316	-0.0035394	-0.00402897	-0.00108005	-0.00472269	-0.00540796	-0.00576721	-0.00691784	0.00608706	-0.00872598	-0.00747247	-0.0150505	-0.0123237	-0.0135743	-0.00953386	-0.0170071	-0.0170762	-0.0206812	-0.0236292	-0.0273063	-0.0329332	-0.0306732	-0.0362816	-0.0425667
1	0	0	0	0	0	0	0	0	0	0	0	0	0	0	0	0	0	0	0	0	0	0	0	0	0	0	0	0	0	0	0	0	0	0	0	0	0	0	0	0	0	0	0	0	0	0	0	0	0
1	0	0	0	0	0	0	0	0	0	0	0	0	0	0	0	0	0	0	0	0	0	0	0	0	0	0	0	0	0	0	0	0	0	0	0	0	0	0	0	0	0	0	0	0	0	0	0	0	0
1	0	0	0	0	0	0	0	0	0	0	0	0	0	0	0	0	0	0	0	0	0	0	0	0	0	0	0	0	0	0	0	0	0	0	0	0	0	0	0	0	0	0	0	0	0	0	0	0	0
1	-0.00270081	0.0330527	-0.0147418	-0.0260012	0.0021828	-0.0107118	-0.00180754	-0.000669475	0.00131389	-0.00282359	-0.000813492	-0.000406946	0.00828439	-0.00106709	-0.00216849	-0.000426028	-0.00190484	-0.00359979	-0.00183305	-0.00165733	-0.0014238	-0.00220149	-0.00139287	-0.00100819	-0.00115761	-0.00273904	-0.00342089	-0.00389085	-0.00104219	-0.00455329	-0.00520967	-0.00555117	-0.00665315	0.00585017	-0.00837818	-0.00716885	-0.0144259	-0.0118029	-0.0129898	-0.00911628	-0.0162474	-0.0162999	-0.0197239	-0.022516	-0.0259973	-0.0313262	-0.0291532	-0.0344526	-0.0403839
1	0	0	0	0	0	0	0	0	0	0	0	0	0	0	0	0	0	0	0	0	0	0	0	0	0	0	0	0	0	0	0	0	0	0	0	0	0	0	0	0	0	0	0	0	0	0	0	0	0
1	0	0	0	0	0	0	0	0	0	0	0	0	0	0	0	0	0	0	0	0	0	0	0	0	0	0	0	0	0	0	0	0	0	0	0	0	0	0	0	0	0	0	0	0	0	0	0	0	0
1	-0.00247022	0.0302848	-0.0134625	-0.0237229	0.00199343	-0.00977286	-0.00164898	-0.0006105	0.00119769	-0.00257241	-0.000740836	-0.000370438	0.00753916	-0.000970479	-0.00197125	-0.000387114	-0.00173004	-0.00326792	-0.00166336	-0.00150323	-0.00129085	-0.00199501	-0.00126167	-0.000912821	-0.00104764	-0.0024777	-0.00309308	-0.00351642	-0.000941502	-0.00411141	-0.00470196	-0.00500793	-0.00599934	0.0052734	-0.007548	-0.00645566	-0.0129842	-0.0106188	-0.0116813	-0.00819454	-0.0145973	-0.0146379	-0.0177044	-0.0202011	-0.0233133	-0.0280783	-0.0261193	-0.030852	-0.0361454
1	0	0	0	0	0	0	0	0	0	0	0	0	0	0	0	0	0	0	0	0	0	0	0	0	0	0	0	0	0	0	0	0	0	0	0	0	0	0	0	0	0	0	0	0	0	0	0	0	0
1	0	0	0	0	0	0	0	0	0	0	0	0	0	0	0	0	0	0	0	0	0	0	0	0	0	0	0	0	0	0	0	0	0	0	0	0	0	0	0	0	0	0	0	0	0	0	0	0	0
1	-0.00241069	0.0295521	-0.0131166	-0.0230932	0.00193991	-0.00950199	-0.00160229	-0.000592794	0.00116213	-0.00249412	-0.000717784	-0.000358652	0.00729459	-0.000938234	-0.00190435	-0.000373711	-0.00166891	-0.00315011	-0.00160225	-0.00144696	-0.00124162	-0.00191753	-0.0012118	-0.000876106	-0.00100477	-0.00237455	-0.00296215	-0.00336511	-0.000900358	-0.00392876	-0.00448979	-0.00477845	-0.00572022	0.005025	-0.00718624	-0.00614186	-0.0123432	-0.0100875	-0.0110886	-0.0077734	-0.0138359	-0.0138643	-0.0167559	-0.0191043	-0.0220306	-0.0265123	-0.0246452	-0.0290876	-0.0340508
1	-0.00270793	0.033087	-0.0147314	-0.0259388	0.00217419	-0.0106512	-0.00179444	-0.00066353	0.00130009	-0.00278924	-0.000802285	-0.000400679	0.00814406	-0.00104719	-0.00212451	-0.000416707	-0.00186006	-0.00350929	-0.00178406	-0.00161037	-0.00138119	-0.00213206	-0.00134673	-0.000973187	-0.00111558	-0.00263517	-0.00328568	-0.00373086	-0.000997745	-0.00435161	-0.00497063	-0.00528768	-0.00632676	0.00555542	-0.00794057	-0.00678335	-0.0136254	-0.0111302	-0.0122288	-0.00856881	-0.0152438	-0.0152677	-0.0184427	-0.0210171	-0.0242242	-0.0291371	-0.0270725	-0.0319358	-0.0373654
1	0	0	0	0	0	0	0	0	0	0	0	0	0	0	0	0	0	0	0	0	0	0	0	0	0	0	0	0	0	0	0	0	0	0	0	0	0	0	0	0	0	0	0	0	0	0	0	0	0
1	-0.00244199	0.0299076	-0.0132692	-0.0233463	0.00195956	-0.00959186	-0.00161628	-0.000597549	0.00117064	-0.00251062	-0.000722027	-0.000360521	0.00732759	-0.000941804	-0.00191025	-0.00037461	-0.00167175	-0.00315324	-0.00160273	-0.00144639	-0.00124027	-0.00191409	-0.00120879	-0.000873317	-0.00100087	-0.00236366	-0.00294649	-0.00334497	-0.000894363	-0.00389977	-0.00445352	-0.00473653	-0.00566602	0.00497442	-0.00710809	-0.00607088	-0.0121912	-0.00995655	-0.0109368	-0.00766195	-0.0136271	-0.0136455	-0.0164792	-0.0187752	-0.021635	-0.0260166	-0.0241679	-0.0285025	-0.0333402
1	0	0	0	0	0	0	0	0	0	0	0	0	0	0	0	0	0	0	0	0	0	0	0	0	0	0	0	0	0	0	0	0	0	0	0	0	0	0	0	0	0	0	0	0	0	0	0	0	0
1	0	0	0	0	0	0	0	0	0	0	0	0	0	0	0	0	0	0	0	0	0	0	0	0	0	0	0	0	0	0	0	0	0	0	0	0	0	0	0	0	0	0	0	0	0	0	0	0	0
1	0	0	0	0	0	0	0	0	0	0	0	0	0	0	0	0	0	0	0	0	0	0	0	0	0	0	0	0	0	0	0	0	0	0	0	0	0	0	0	0	0	0	0	0	0	0	0	0	0
1	0	0	0	0	0	0	0	0	0	0	0	0	0	0	0	0	0	0	0	0	0	0	0	0	0	0	0	0	0	0	0	0	0	0	0	0	0	0	0	0	0	0	0	0	0	0	0	0	0
1	-0.00216148	0.0265153	-0.0117085	-0.020564	0.00172708	-0.00843838	-0.00142094	-0.000524754	0.00102692	-0.00219952	-0.000631875	-0.000315146	0.00639957	-0.000821358	-0.00166398	-0.000325954	-0.00145289	-0.00273716	-0.0013897	-0.00125269	-0.00107294	-0.00165392	-0.0010433	-0.00075289	-0.000861859	-0.00203296	-0.00253129	-0.00287029	-0.000766593	-0.0033386	-0.00380823	-0.00404553	-0.00483375	0.00423967	-0.00604984	-0.00516118	-0.0103512	-0.00844441	-0.00926492	-0.00648357	-0.0115166	-0.0115188	-0.013894	-0.0158107	-0.0181968	-0.0218546	-0.0202788	-0.023886	-0.0279047
1	0	0	0	0	0	0	0	0	0	0	0	0	0	0	0	0	0	0	0	0	0	0	0	0	0	0	0	0	0	0	0	0	0	0	0	0	0	0	0	0	0	0	0	0	0	0	0	0	0
1	0	0	0	0	0	0	0	0	0	0	0	0	0	0	0	0	0	0	0	0	0	0	0	0	0	0	0	0	0	0	0	0	0	0	0	0	0	0	0	0	0	0	0	0	0	0	0	0	0
1	-0.00220237	0.0269807	-0.0119063	-0.0208906	0.00175243	-0.00855373	-0.00143883	-0.000530812	0.0010377	-0.0022203	-0.000637188	-0.000317468	0.00644022	-0.000825696	-0.00167104	-0.000326999	-0.00145603	-0.00274021	-0.00138982	-0.00125151	-0.00107082	-0.00164894	-0.00103908	-0.000749076	-0.000856606	-0.00201846	-0.00251061	-0.00284388	-0.000758775	-0.00330102	-0.00376143	-0.00399167	-0.0047644	0.00417511	-0.00595058	-0.00507132	-0.0101596	-0.00827974	-0.0090747	-0.00634418	-0.0112563	-0.0112468	-0.0135512	-0.015404	-0.0177094	-0.0212456	-0.0196938	-0.023171	-0.0270389
1	0	0	0	0	0	0	0	0	0	0	0	0	0	0	0	0	0	0	0	0	0	0	0	0	0	0	0	0	0	0	0	0	0	0	0	0	0	0	0	0	0	0	0	0	0	0	0	0	0
1	0	0	0	0	0	0	0	0	0	0	0	0	0	0	0	0	0	0	0	0	0	0	0	0	0	0	0	0	0	0	0	0	0	0	0	0	0	0	0	0	0	0	0	0	0	0	0	0	0
1	0	0	0	0	0	0	0	0	0	0	0	0	0	0	0	0	0	0	0	0	0	0	0	0	0	0	0	0	0	0	0	0	0	0	0	0	0	0	0	0	0	0	0	0	0	0	0	0	0
1	0	0	0	0	0	0	0	0	0	0	0	0	0	0	0	0	0	0	0	0	0	0	0	0	0	0	0	0	0	0	0	0	0	0	0	0	0	0	0	0	0	0	0	0	0	0	0	0	0
1	0	0	0	0	0	0	0	0	0	0	0	0	0	0	0	0	0	0	0	0	0	0	0	0	0	0	0	0	0	0	0	0	0	0	0	0	0	0	0	0	0	0	0	0	0	0	0	0	0
1	0	0	0	0	0	0	0	0	0	0	0	0	0	0	0	0	0	0	0	0	0	0	0	0	0	0	0	0	0	0	0	0	0	0	0	0	0	0	0	0	0	0	0	0	0	0	0	0	0
1	-0.00241536	0.0295034	-0.01304	-0.0228671	0.00191414	-0.0093382	-0.00156883	-0.000578199	0.00112922	-0.00241401	-0.000692092	-0.000344493	0.00698115	-0.000894287	-0.00180814	-0.000353488	-0.00157249	-0.00295658	-0.00149813	-0.00134775	-0.00115207	-0.00177236	-0.0011158	-0.000803617	-0.000918101	-0.00216129	-0.0026857	-0.0030393	-0.000810159	-0.00352113	-0.0040084	-0.0042497	-0.0050675	0.00443697	-0.00631699	-0.00537851	-0.010764	-0.00876416	-0.00959636	-0.00670275	-0.0118803	-0.0118589	-0.0142745	-0.0162102	-0.0186177	-0.0223125	-0.0206636	-0.0242872	-0.0283122
1	-0.00229973	0.0281175	-0.0124072	-0.021748	0.00182141	-0.00888179	-0.00149215	-0.000549849	0.00107368	-0.00229473	-0.000657793	-0.000327361	0.00663333	-0.000849495	-0.00171724	-0.00033566	-0.00149289	-0.00280638	-0.00142177	-0.00127883	-0.00109295	-0.0016811	-0.00105815	-0.000761957	-0.000870344	-0.00204847	-0.00254504	-0.00287958	-0.000767448	-0.00333484	-0.00379563	-0.00402337	-0.00479671	0.00419924	-0.00597719	-0.00508828	-0.010181	-0.00828806	-0.00907334	-0.00633633	-0.0112285	-0.0112062	-0.0134863	-0.0153121	-0.0175829	-0.0210681	-0.0195077	-0.0229239	-0.0267177
1	0	0	0	0	0	0	0	0	0	0	0	0	0	0	0	0	0	0	0	0	0	0	0	0	0	0	0	0	0	0	0	0	0	0	0	0	0	0	0	0	0	0	0	0	0	0	0	0	0
1	0	0	0	0	0	0	0	0	0	0	0	0	0	0	0	0	0	0	0	0	0	0	0	0	0	0	0	0	0	0	0	0	0	0	0	0	0	0	0	0	0	0	0	0	0	0	0	0	0
1	0	0	0	0	0	0	0	0	0	0	0	0	0	0	0	0	0	0	0	0	0	0	0	0	0	0	0	0	0	0	0	0	0	0	0	0	0	0	0	0	0	0	0	0	0	0	0	0	0
1	0	0	0	0	0	0	0	0	0	0	0	0	0	0	0	0	0	0	0	0	0	0	0	0	0	0	0	0	0	0	0	0	0	0	0	0	0	0	0	0	0	0	0	0	0	0	0	0	0
1	-0.00218706	0.0267207	-0.0117487	-0.0205471	0.00171889	-0.00836252	-0.00140249	-0.00051581	0.00100528	-0.00214413	-0.000613443	-0.000304693	0.00616296	-0.00078756	-0.00158888	-0.000309971	-0.00137589	-0.00258128	-0.00130521	-0.00117168	-0.000999417	-0.00153419	-0.0009638	-0.000692659	-0.000789633	-0.0018548	-0.00229986	-0.00259705	-0.000690828	-0.0029958	-0.003403	-0.00360007	-0.00428352	0.00374357	-0.00531656	-0.00451711	-0.00901905	-0.00732809	-0.00800644	-0.00558074	-0.00986854	-0.00982955	-0.0118053	-0.0133764	-0.0153286	-0.0183285	-0.0169384	-0.019863	-0.0231012
1	0	0	0	0	0	0	0	0	0	0	0	0	0	0	0	0	0	0	0	0	0	0	0	0	0	0	0	0	0	0	0	0	0	0	0	0	0	0	0	0	0	0	0	0	0	0	0	0	0
1	0	0	0	0	0	0	0	0	0	0	0	0	0	0	0	0	0	0	0	0	0	0	0	0	0	0	0	0	0	0	0	0	0	0	0	0	0	0	0	0	0	0	0	0	0	0	0	0	0
1	0	0	0	0	0	0	0	0	0	0	0	0	0	0	0	0	0	0	0	0	0	0	0	0	0	0	0	0	0	0	0	0	0	0	0	0	0	0	0	0	0	0	0	0	0	0	0	0	0
1	-0.00210077	0.0256816	-0.0112762	-0.0197116	0.00164943	-0.00802072	-0.00134499	-0.000494533	0.000963572	-0.0020545	-0.000587651	-0.000291803	0.00590102	-0.000753821	-0.00152039	-0.00029653	-0.00131585	-0.00246793	-0.00124756	-0.00111963	-0.000954753	-0.00146522	-0.000920219	-0.000661157	-0.000753512	-0.00176945	-0.00219343	-0.00247617	-0.000658498	-0.00285477	-0.0032419	-0.00342869	-0.00407846	0.00356352	-0.00505922	-0.0042973	-0.0085776	-0.00696754	-0.00761037	-0.00530327	-0.00937507	-0.00933545	-0.0112087	-0.0126967	-0.0145455	-0.0173871	-0.016064	-0.0188321	-0.0218957
1	0	0	0	0	0	0	0	0	0	0	0	0	0	0	0	0	0	0	0	0	0	0	0	0	0	0	0	0	0	0	0	0	0	0	0	0	0	0	0	0	0	0	0	0	0	0	0	0	0
1	0	0	0	0	0	0	0	0	0	0	0	0	0	0	0	0	0	0	0	0	0	0	0	0	0	0	0	0	0	0	0	0	0	0	0	0	0	0	0	0	0	0	0	0	0	0	0	0	0
1	-0.00249916	0.0304312	-0.0134266	-0.0234875	0.00196055	-0.00954129	-0.00159884	-0.000587774	0.00114503	-0.00244164	-0.000698256	-0.000346688	0.00700842	-0.000895457	-0.00180593	-0.000352174	-0.00156267	-0.00293067	-0.0014813	-0.00132926	-0.00113341	-0.00173925	-0.00109221	-0.000784656	-0.000894181	-0.00209962	-0.00260246	-0.00293767	-0.000781145	-0.00338622	-0.00384506	-0.00406623	-0.00483639	0.00422525	-0.00599832	-0.00509448	-0.010168	-0.00825858	-0.0090197	-0.00628477	-0.0111092	-0.0110612	-0.0132795	-0.015041	-0.0172296	-0.0205935	-0.0190247	-0.0223008	-0.0259263
1	-0.00222415	0.0271514	-0.0119367	-0.0208664	0.00174439	-0.00848278	-0.00142187	-0.000522667	0.00101812	-0.00217042	-0.000620642	-0.000308111	0.00622889	-0.000795578	-0.00160423	-0.000312806	-0.00138776	-0.0026022	-0.00131512	-0.00117997	-0.00100597	-0.00154346	-0.000969126	-0.000696131	-0.000793184	-0.00186218	-0.00230782	-0.00260469	-0.000692513	-0.00300152	-0.00340774	-0.00360323	-0.00428506	0.00374321	-0.00531297	-0.00451177	-0.00900345	-0.00731175	-0.00798444	-0.00556266	-0.00983115	-0.00978727	-0.0117483	-0.0133047	-0.0152383	-0.0182107	-0.016821	-0.0197146	-0.0229161
1	-0.00196227	0.0240023	-0.0105108	-0.0183526	0.0015358	-0.00745932	-0.0012501	-0.000459272	0.000894156	-0.00190475	-0.00054438	-0.000270092	0.00545813	-0.00069656	-0.0014037	-0.000273549	-0.00121283	-0.00227277	-0.00114797	-0.00102938	-0.000877066	-0.00134486	-0.000843927	-0.000605837	-0.000689885	-0.00161866	-0.00200481	-0.00226133	-0.000600877	-0.0026027	-0.00295316	-0.00312068	-0.00370894	0.0032383	-0.00459306	-0.00389811	-0.00777377	-0.00630945	-0.00688571	-0.00479444	-0.00846791	-0.00842504	-0.0101068	-0.0114386	-0.0130928	-0.0156367	-0.014435	-0.0169073	-0.0196402
1	0	0	0	0	0	0	0	0	0	0	0	0	0	0	0	0	0	0	0	0	0	0	0	0	0	0	0	0	0	0	0	0	0	0	0	0	0	0	0	0	0	0	0	0	0	0	0	0	0
1	0	0	0	0	0	0	0	0	0	0	0	0	0	0	0	0	0	0	0	0	0	0	0	0	0	0	0	0	0	0	0	0	0	0	0	0	0	0	0	0	0	0	0	0	0	0	0	0	0
1	0	0	0	0	0	0	0	0	0	0	0	0	0	0	0	0	0	0	0	0	0	0	0	0	0	0	0	0	0	0	0	0	0	0	0	0	0	0	0	0	0	0	0	0	0	0	0	0	0
1	0	0	0	0	0	0	0	0	0	0	0	0	0	0	0	0	0	0	0	0	0	0	0	0	0	0	0	0	0	0	0	0	0	0	0	0	0	0	0	0	0	0	0	0	0	0	0	0	0
1	0	0	0	0	0	0	0	0	0	0	0	0	0	0	0	0	0	0	0	0	0	0	0	0	0	0	0	0	0	0	0	0	0	0	0	0	0	0	0	0	0	0	0	0	0	0	0	0	0
1	0	0	0	0	0	0	0	0	0	0	0	0	0	0	0	0	0	0	0	0	0	0	0	0	0	0	0	0	0	0	0	0	0	0	0	0	0	0	0	0	0	0	0	0	0	0	0	0	0
1	-0.00198331	0.0241882	-0.0105597	-0.0183816	0.00153383	-0.00742684	-0.00124101	-0.000454577	0.000882391	-0.00187398	-0.000534001	-0.000264153	0.00532283	-0.000677173	-0.00136053	-0.000264351	-0.00116852	-0.00218313	-0.00109944	-0.000982921	-0.000834982	-0.00127648	-0.000798641	-0.000571619	-0.000648974	-0.00151807	-0.00187458	-0.00210809	-0.000558524	-0.00241182	-0.00272835	-0.00287448	-0.00340603	0.00296589	-0.00419258	-0.00354771	-0.00705248	-0.00570731	-0.00620976	-0.00431131	-0.00759035	-0.00752933	-0.00900441	-0.0101597	-0.011593	-0.0138018	-0.0127038	-0.0148328	-0.0171758
1	0	0	0	0	0	0	0	0	0	0	0	0	0	0	0	0	0	0	0	0	0	0	0	0	0	0	0	0	0	0	0	0	0	0	0	0	0	0	0	0	0	0	0	0	0	0	0	0	0
1	0	0	0	0	0	0	0	0	0	0	0	0	0	0	0	0	0	0	0	0	0	0	0	0	0	0	0	0	0	0	0	0	0	0	0	0	0	0	0	0	0	0	0	0	0	0	0	0	0
1	0	0	0	0	0	0	0	0	0	0	0	0	0	0	0	0	0	0	0	0	0	0	0	0	0	0	0	0	0	0	0	0	0	0	0	0	0	0	0	0	0	0	0	0	0	0	0	0	0
1	-0.00208742	0.0254221	-0.0111077	-0.0193313	0.00161144	-0.00780105	-0.0013028	-0.000477001	0.000925508	-0.00196481	-0.000559637	-0.000276717	0.00557336	-0.000708788	-0.00142346	-0.00027646	-0.00122154	-0.00228123	-0.00114835	-0.00102622	-0.000871397	-0.00133159	-0.000832771	-0.000595797	-0.00067614	-0.00158095	-0.0019514	-0.00219356	-0.000580927	-0.00250749	-0.00283538	-0.00298599	-0.00353666	0.00307844	-0.0043497	-0.00367912	-0.00731049	-0.00591366	-0.00643155	-0.00446348	-0.00785476	-0.00778834	-0.00931014	-0.0105001	-0.0119763	-0.0142519	-0.0131126	-0.0153034	-0.0177129
1	-0.00198473	0.0241883	-0.0105511	-0.0183523	0.0015303	-0.00740394	-0.00123628	-0.000452502	0.000877705	-0.0018626	-0.000530359	-0.000262153	0.00527872	-0.00067103	-0.00134716	-0.000261559	-0.0011553	-0.00215678	-0.00108535	-0.000969595	-0.00082304	-0.00125727	-0.00078603	-0.000562169	-0.000637763	-0.0014907	-0.00183938	-0.00206695	-0.000547218	-0.00236117	-0.00266902	-0.00280985	-0.0033269	0.00289501	-0.00408895	-0.00345742	-0.0068675	-0.0055535	-0.00603779	-0.00418885	-0.00736884	-0.00730407	-0.00872823	-0.00984043	-0.0112199	-0.0133472	-0.0122762	-0.0143222	-0.0165713
1	-0.00222706	0.0270689	-0.0118393	-0.020596	0.00171437	-0.0082962	-0.00138429	-0.000506488	0.000982036	-0.00208354	-0.000593042	-0.000293037	0.00589774	-0.000749593	-0.00150441	-0.000291984	-0.00128928	-0.00240613	-0.00121041	-0.00108096	-0.000917262	-0.00140074	-0.000875433	-0.000625901	-0.000709829	-0.00165861	-0.00204588	-0.00229823	-0.000608246	-0.00262363	-0.00296471	-0.0031201	-0.00369301	0.00321256	-0.0045359	-0.00383407	-0.00761303	-0.00615435	-0.00668881	-0.004639	-0.00815789	-0.00808349	-0.00965633	-0.0108831	-0.0124046	-0.0147513	-0.0135632	-0.0158182	-0.0182959
1	0	0	0	0	0	0	0	0	0	0	0	0	0	0	0	0	0	0	0	0	0	0	0	0	0	0	0	0	0	0	0	0	0	0	0	0	0	0	0	0	0	0	0	0	0	0	0	0	0
1	0	0	0	0	0	0	0	0	0	0	0	0	0	0	0	0	0	0	0	0	0	0	0	0	0	0	0	0	0	0	0	0	0	0	0	0	0	0	0	0	0	0	0	0	0	0	0	0	0
1	0	0	0	0	0	0	0	0	0	0	0	0	0	0	0	0	0	0	0	0	0	0	0	0	0	0	0	0	0	0	0	0	0	0	0	0	0	0	0	0	0	0	0	0	0	0	0	0	0
1	-0.00189926	0.0231551	-0.0100836	-0.0175266	0.00146151	-0.00706587	-0.00117939	-0.000431461	0.000836476	-0.00177409	-0.000504905	-0.000249442	0.00502055	-0.000637823	-0.00127982	-0.000248356	-0.0010964	-0.00204573	-0.00102894	-0.000918724	-0.000779451	-0.00119006	-0.000743623	-0.000531563	-0.000602725	-0.00140806	-0.0017365	-0.00195031	-0.000516075	-0.00222559	-0.00251444	-0.00264572	-0.00313092	0.00272321	-0.00384402	-0.00324864	-0.00644921	-0.00521258	-0.00566415	-0.00392764	-0.0069055	-0.00684122	-0.00817072	-0.00920695	-0.010492	-0.0124744	-0.0114675	-0.0133714	-0.0154627
1	-0.00183537	0.0223866	-0.00973924	-0.0169227	0.00141146	-0.00682166	-0.00113855	-0.000416452	0.000807249	-0.00171174	-0.000487083	-0.000240595	0.00484189	-0.000614983	-0.00123376	-0.000239379	-0.00105657	-0.00197106	-0.000991218	-0.000884886	-0.000750611	-0.00114582	-0.000715856	-0.000511625	-0.000580015	-0.00135476	-0.00167047	-0.00187582	-0.000496279	-0.00213982	-0.00241712	-0.00254286	-0.00300866	0.00261647	-0.00369261	-0.00312014	-0.00619293	-0.00500458	-0.00543716	-0.00376961	-0.00662639	-0.00656355	-0.00783766	-0.00883005	-0.0100607	-0.0119593	-0.0109922	-0.0128148	-0.0148162
1	0	0	0	0	0	0	0	0	0	0	0	0	0	0	0	0	0	0	0	0	0	0	0	0	0	0	0	0	0	0	0	0	0	0	0	0	0	0	0	0	0	0	0	0	0	0	0	0	0
1	0	0	0	0	0	0	0	0	0	0	0	0	0	0	0	0	0	0	0	0	0	0	0	0	0	0	0	0	0	0	0	0	0	0	0	0	0	0	0	0	0	0	0	0	0	0	0	0	0
1	0	0	0	0	0	0	0	0	0	0	0	0	0	0	0	0	0	0	0	0	0	0	0	0	0	0	0	0	0	0	0	0	0	0	0	0	0	0	0	0	0	0	0	0	0	0	0	0	0
1	-0.00189124	0.0230411	-0.0100235	-0.0174064	0.00145043	-0.00700594	-0.00116844	-0.000427093	0.000827313	-0.00175313	-0.000498521	-0.000246079	0.00494887	-0.000628154	-0.00125934	-0.000244177	-0.00107702	-0.00200785	-0.00100904	-0.00090019	-0.00076308	-0.00116407	-0.000726768	-0.000519074	-0.000588064	-0.00137263	-0.00169135	-0.00189799	-0.000501812	-0.00216219	-0.00244073	-0.00256598	-0.00303395	0.00263684	-0.0037186	-0.00314	-0.00622794	-0.00502954	-0.00546057	-0.00378336	-0.00664584	-0.00657838	-0.00784994	-0.00883779	-0.0100625	-0.0119531	-0.0109792	-0.0127906	-0.0147779
1	0	0	0	0	0	0	0	0	0	0	0	0	0	0	0	0	0	0	0	0	0	0	0	0	0	0	0	0	0	0	0	0	0	0	0	0	0	0	0	0	0	0	0	0	0	0	0	0	0
1	-0.00205319	0.0249718	-0.0108843	-0.0189054	0.00157364	-0.00760303	-0.00126756	-0.000463263	0.000897243	-0.00190126	-0.000540564	-0.000266802	0.00536447	-0.000680909	-0.00136497	-0.000264625	-0.0011671	-0.00217557	-0.00109319	-0.00097516	-0.000826539	-0.00126074	-0.000787037	-0.000562058	-0.000636692	-0.00148598	-0.00183083	-0.00205428	-0.000543074	-0.00233974	-0.00264086	-0.00277607	-0.00328201	0.0028521	-0.00402176	-0.00339562	-0.00673422	-0.00543781	-0.00590318	-0.00408958	-0.00718297	-0.00710928	-0.00848252	-0.00954894	-0.010871	-0.0129121	-0.0118587	-0.0138138	-0.0159582
1	0	0	0	0	0	0	0	0	0	0	0	0	0	0	0	0	0	0	0	0	0	0	0	0	0	0	0	0	0	0	0	0	0	0	0	0	0	0	0	0	0	0	0	0	0	0	0	0	0
1	0	0	0	0	0	0	0	0	0	0	0	0	0	0	0	0	0	0	0	0	0	0	0	0	0	0	0	0	0	0	0	0	0	0	0	0	0	0	0	0	0	0	0	0	0	0	0	0	0
1	0	0	0	0	0	0	0	0	0	0	0	0	0	0	0	0	0	0	0	0	0	0	0	0	0	0	0	0	0	0	0	0	0	0	0	0	0	0	0	0	0	0	0	0	0	0	0	0	0
1	0	0	0	0	0	0	0	0	0	0	0	0	0	0	0	0	0	0	0	0	0	0	0	0	0	0	0	0	0	0	0	0	0	0	0	0	0	0	0	0	0	0	0	0	0	0	0	0	0
1	-0.00166867	0.0203404	-0.00880585	-0.0152562	0.00127084	-0.00612374	-0.00101986	-0.000372128	0.000719582	-0.00152186	-0.000432001	-0.000212859	0.004274	-0.000541374	-0.00108336	-0.000209683	-0.000923171	-0.00171785	-0.000861765	-0.000767409	-0.000649345	-0.000988753	-0.000616202	-0.000439309	-0.000496792	-0.00115745	-0.00142361	-0.00159462	-0.000420857	-0.00180999	-0.00203943	-0.00214017	-0.00252585	0.00219166	-0.00308454	-0.00259991	-0.00514682	-0.00414906	-0.00449637	-0.00310983	-0.00545225	-0.0053871	-0.00641641	-0.00721046	-0.00819436	-0.00971555	-0.008908	-0.0103581	-0.0119447
1	0	0	0	0	0	0	0	0	0	0	0	0	0	0	0	0	0	0	0	0	0	0	0	0	0	0	0	0	0	0	0	0	0	0	0	0	0	0	0	0	0	0	0	0	0	0	0	0	0
1	0	0	0	0	0	0	0	0	0	0	0	0	0	0	0	0	0	0	0	0	0	0	0	0	0	0	0	0	0	0	0	0	0	0	0	0	0	0	0	0	0	0	0	0	0	0	0	0	0
1	-0.00176527	0.0214778	-0.00929942	-0.016098	0.00133896	-0.00644677	-0.00107247	-0.00039093	0.00075518	-0.00159562	-0.000452483	-0.000222731	0.00446767	-0.000565362	-0.00113025	-0.000218541	-0.000961217	-0.00178687	-0.000895506	-0.000796668	-0.000673435	-0.00102442	-0.0006378	-0.000454258	-0.000513189	-0.00119446	-0.00146767	-0.00164235	-0.000433032	-0.00186047	-0.00209423	-0.00219551	-0.00258858	0.00224403	-0.00315485	-0.00265657	-0.00525354	-0.00423098	-0.00458058	-0.00316501	-0.00554325	-0.0054716	-0.00651046	-0.00730877	-0.00829768	-0.00982798	-0.0090023	-0.010457	-0.0120464
1	-0.00179389	0.0218142	-0.0094455	-0.016347	0.00135908	-0.00654215	-0.00108799	-0.000396473	0.000765666	-0.00161733	-0.000458508	-0.000225632	0.00452455	-0.000572402	-0.001144	-0.000221137	-0.00097236	-0.00180707	-0.000905373	-0.000805217	-0.000680469	-0.00103482	-0.000644096	-0.000458612	-0.000517962	-0.00120523	-0.00148048	-0.00165621	-0.000436564	-0.00187511	-0.0021101	-0.00221152	-0.00260671	0.00225915	-0.00317514	-0.0026729	-0.00528427	-0.00425453	-0.00460476	-0.00318084	-0.00556933	-0.00549578	-0.00653733	-0.00733682	-0.00832711	-0.00985994	-0.00902905	-0.010485	-0.0120751
1	0	0	0	0	0	0	0	0	0	0	0	0	0	0	0	0	0	0	0	0	0	0	0	0	0	0	0	0	0	0	0	0	0	0	0	0	0	0	0	0	0	0	0	0	0	0	0	0	0
1	-0.00172311	0.0209628	-0.00906588	-0.0156832	0.00130412	-0.00627472	-0.00104335	-0.000380104	0.000733864	-0.00154966	-0.000439209	-0.000216075	0.00433196	-0.000547849	-0.00109461	-0.000211534	-0.000929866	-0.0017276	-0.000865323	-0.000769383	-0.000650006	-0.000988218	-0.000614917	-0.000437714	-0.00049422	-0.00114966	-0.00141182	-0.00157896	-0.000416087	-0.00178664	-0.00200998	-0.002106	-0.00248163	0.00215021	-0.00302109	-0.00254251	-0.005025	-0.00404469	-0.00437641	-0.00302228	-0.00529014	-0.00521881	-0.0062061	-0.0069631	-0.00790068	-0.0093523	-0.00856183	-0.00993958	-0.0114436
1	0	0	0	0	0	0	0	0	0	0	0	0	0	0	0	0	0	0	0	0	0	0	0	0	0	0	0	0	0	0	0	0	0	0	0	0	0	0	0	0	0	0	0	0	0	0	0	0	0
1	0	0	0	0	0	0	0	0	0	0	0	0	0	0	0	0	0	0	0	0	0	0	0	0	0	0	0	0	0	0	0	0	0	0	0	0	0	0	0	0	0	0	0	0	0	0	0	0	0
1	-0.00171307	0.020837	-0.00900729	-0.0155767	0.00129498	-0.00622867	-0.0010354	-0.000377098	0.000727847	-0.00153648	-0.000435344	-0.00021411	0.00429135	-0.000542539	-0.00108368	-0.000209359	-0.000920024	-0.0017088	-0.000855651	-0.000760556	-0.000642356	-0.000976293	-0.000607315	-0.000432174	-0.000487818	-0.00113442	-0.00139269	-0.00155709	-0.000410205	-0.00176084	-0.00198036	-0.00207434	-0.00244359	0.00211667	-0.00297298	-0.00250127	-0.00494195	-0.00397666	-0.00430151	-0.00296969	-0.00519645	-0.00512485	-0.00609249	-0.00683354	-0.0077513	-0.00917262	-0.00839485	-0.00974271	-0.0112134
1	0	0	0	0	0	0	0	0	0	0	0	0	0	0	0	0	0	0	0	0	0	0	0	0	0	0	0	0	0	0	0	0	0	0	0	0	0	0	0	0	0	0	0	0	0	0	0	0	0
1	-0.00182346	0.02215	-0.00958556	-0.016576	0.00137681	-0.0066221	-0.00110033	-0.000400633	0.000773048	-0.00163155	-0.00046215	-0.000227233	0.00455288	-0.000575493	-0.0011492	-0.000221958	-0.000975141	-0.00181071	-0.000906435	-0.000805484	-0.000680123	-0.00103342	-0.000642685	-0.000457223	-0.000515958	-0.00119955	-0.00147226	-0.00164562	-0.000433413	-0.00185998	-0.0020913	-0.00218997	-0.00257913	0.00223351	-0.00313623	-0.00263793	-0.00521056	-0.00419171	-0.00453293	-0.00312865	-0.00547312	-0.00539629	-0.00641347	-0.00719165	-0.00815532	-0.00964813	-0.00882775	-0.0102423	-0.0117853
1	0	0	0	0	0	0	0	0	0	0	0	0	0	0	0	0	0	0	0	0	0	0	0	0	0	0	0	0	0	0	0	0	0	0	0	0	0	0	0	0	0	0	0	0	0	0	0	0	0
1	0	0	0	0	0	0	0	0	0	0	0	0	0	0	0	0	0	0	0	0	0	0	0	0	0	0	0	0	0	0	0	0	0	0	0	0	0	0	0	0	0	0	0	0	0	0	0	0	0
1	0	0	0	0	0	0	0	0	0	0	0	0	0	0	0	0	0	0	0	0	0	0	0	0	0	0	0	0	0	0	0	0	0	0	0	0	0	0	0	0	0	0	0	0	0	0	0	0	0
1	-0.00159265	0.0193708	-0.00834761	-0.0144114	0.00119745	-0.00574956	-0.000954647	-0.000347211	0.000669252	-0.0014107	-0.000399163	-0.000196043	0.0039243	-0.000495368	-0.000988057	-0.000190624	-0.000836509	-0.00155148	-0.00077581	-0.000688627	-0.000580796	-0.00088149	-0.000547581	-0.000389124	-0.000438611	-0.00101855	-0.00124868	-0.00139413	-0.000366772	-0.00157215	-0.00176566	-0.00184686	-0.00217256	0.00187949	-0.00263582	-0.00221454	-0.00436903	-0.00351082	-0.00379227	-0.00261455	-0.00456834	-0.00449911	-0.00534096	-0.00598209	-0.00677582	-0.0080067	-0.00731771	-0.00848037	-0.0097464
1	-0.00153788	0.0187145	-0.00805897	-0.0139112	0.00115625	-0.00555092	-0.000921726	-0.000335233	0.00064616	-0.00136196	-0.000385369	-0.000189264	0.00378867	-0.000478218	-0.000953826	-0.000184017	-0.000807496	-0.00149763	-0.000748871	-0.000664701	-0.000560604	-0.000850826	-0.000528522	-0.000375572	-0.000423327	-0.000983034	-0.00120512	-0.00134546	-0.00035396	-0.0015172	-0.00170391	-0.00178223	-0.00209649	0.00181366	-0.00254341	-0.00213686	-0.00421567	-0.00338752	-0.003659	-0.00252262	-0.00440761	-0.00434071	-0.00515282	-0.00577124	-0.00653684	-0.00772414	-0.00705932	-0.00818074	-0.00940183
1	-0.00156452	0.0190325	-0.00819817	-0.0141514	0.00117596	-0.00564556	-0.000937349	-0.000340894	0.000657029	-0.0013848	-0.000391808	-0.000192416	0.00385147	-0.000486124	-0.000969541	-0.000187038	-0.000820704	-0.00152204	-0.000761031	-0.000675456	-0.000569642	-0.000864492	-0.00053698	-0.00038156	-0.000430052	-0.000998593	-0.00122412	-0.0013666	-0.0003595	-0.00154085	-0.00173038	-0.00180981	-0.0021288	0.00184151	-0.00258231	-0.00216942	-0.00427965	-0.00343874	-0.0037141	-0.00256047	-0.00447347	-0.00440532	-0.00522921	-0.00585645	-0.00663296	-0.00783725	-0.00716228	-0.00829957	-0.00953783
1	0	0	0	0	0	0	0	0	0	0	0	0	0	0	0	0	0	0	0	0	0	0	0	0	0	0	0	0	0	0	0	0	0	0	0	0	0	0	0	0	0	0	0	0	0	0	0	0	0
1	0	0	0	0	0	0	0	0	0	0	0	0	0	0	0	0	0	0	0	0	0	0	0	0	0	0	0	0	0	0	0	0	0	0	0	0	0	0	0	0	0	0	0	0	0	0	0	0	0
1	-0.00154066	0.0187362	-0.00806248	-0.0139076	0.00115521	-0.00554207	-0.000919648	-0.000334252	0.000643836	-0.00135613	-0.000383461	-0.0001882	0.00376492	-0.000474885	-0.000946536	-0.000182488	-0.000800241	-0.00148316	-0.000741139	-0.000657394	-0.000554067	-0.000840333	-0.000521652	-0.00037044	-0.00041726	-0.000968284	-0.00118623	-0.00132347	-0.000347945	-0.00149038	-0.00167266	-0.00174836	-0.00205524	0.00177686	-0.00248998	-0.00209056	-0.00412143	-0.00330959	-0.00357239	-0.00246128	-0.00429741	-0.00422932	-0.00501713	-0.0056154	-0.00635594	-0.00750514	-0.00685459	-0.00793795	-0.00911642
1	-0.00174905	0.0212189	-0.00915142	-0.0157868	0.00130918	-0.00628135	-0.0010416	-0.000378423	0.000728611	-0.00153427	-0.000433652	-0.000212753	0.00425395	-0.000536445	-0.00106885	-0.000205989	-0.000902975	-0.00167297	-0.000835663	-0.000740961	-0.000624266	-0.000946453	-0.000587309	-0.000416909	-0.000469428	-0.00108894	-0.00133355	-0.00148729	-0.000390867	-0.00167362	-0.00187761	-0.00196185	-0.00230535	0.00199236	-0.00279092	-0.00234236	-0.00461608	-0.00370544	-0.00399818	-0.00275363	-0.00480602	-0.00472811	-0.00560672	-0.00627293	-0.00709751	-0.0083776	-0.00764861	-0.0088541	-0.0101647
1	-0.00165412	0.0200802	-0.00864666	-0.014908	0.00123665	-0.00593002	-0.00098318	-0.000357087	0.000687324	-0.00144678	-0.0004088	-0.000200495	0.00400787	-0.000505204	-0.00100627	-0.000193867	-0.000849549	-0.00157345	-0.000785705	-0.000696437	-0.000586563	-0.000888996	-0.000551476	-0.000391345	-0.000440499	-0.0010215	-0.00125054	-0.00139425	-0.000366298	-0.00156789	-0.00175841	-0.0018367	-0.00215758	0.0018641	-0.0026103	-0.00219006	-0.00431445	-0.00346219	-0.00373449	-0.0025712	-0.00448607	-0.00441191	-0.00523	-0.0058495	-0.00661621	-0.00780685	-0.00712522	-0.00824543	-0.00946273
1	-0.00193387	0.0234099	-0.0101162	-0.0174513	0.0014451	-0.00693382	-0.00114906	-0.000417296	0.000803131	-0.00169072	-0.000477679	-0.000234267	0.00468187	-0.000590267	-0.00117568	-0.000226491	-0.000992496	-0.00183818	-0.000917843	-0.000813531	-0.000685158	-0.0010384	-0.000644128	-0.000457077	-0.00051447	-0.001193	-0.00146045	-0.00162823	-0.00042775	-0.00183088	-0.0020533	-0.00214465	-0.00251924	0.00217644	-0.00304764	-0.00255689	-0.005037	-0.00404186	-0.00435959	-0.00300147	-0.00523663	-0.00514988	-0.00610461	-0.00682749	-0.00772211	-0.00911147	-0.00831564	-0.00962268	-0.0110429
1	0	0	0	0	0	0	0	0	0	0	0	0	0	0	0	0	0	0	0	0	0	0	0	0	0	0	0	0	0	0	0	0	0	0	0	0	0	0	0	0	0	0	0	0	0	0	0	0	0
1	0	0	0	0	0	0	0	0	0	0	0	0	0	0	0	0	0	0	0	0	0	0	0	0	0	0	0	0	0	0	0	0	0	0	0	0	0	0	0	0	0	0	0	0	0	0	0	0	0
1	0	0	0	0	0	0	0	0	0	0	0	0	0	0	0	0	0	0	0	0	0	0	0	0	0	0	0	0	0	0	0	0	0	0	0	0	0	0	0	0	0	0	0	0	0	0	0	0	0
1	0	0	0	0	0	0	0	0	0	0	0	0	0	0	0	0	0	0	0	0	0	0	0	0	0	0	0	0	0	0	0	0	0	0	0	0	0	0	0	0	0	0	0	0	0	0	0	0	0
1	-0.00170442	0.0206668	-0.00889787	-0.0153314	0.00127054	-0.00608868	-0.0010087	-0.000366091	0.000704143	-0.00148114	-0.000418206	-0.000204961	0.00409417	-0.000515717	-0.00102647	-0.000197618	-0.000865362	-0.00160159	-0.000799182	-0.000707874	-0.000595768	-0.000902299	-0.000559328	-0.000396633	-0.00044613	-0.00103381	-0.0012647	-0.00140903	-0.000369918	-0.00158223	-0.00177322	-0.00185084	-0.00217261	0.00187583	-0.0026247	-0.00220057	-0.00433195	-0.00347378	-0.00374428	-0.00257613	-0.00449133	-0.00441391	-0.00522855	-0.00584363	-0.00660474	-0.00778757	-0.00710259	-0.00821319	-0.00941876
1	0	0	0	0	0	0	0	0	0	0	0	0	0	0	0	0	0	0	0	0	0	0	0	0	0	0	0	0	0	0	0	0	0	0	0	0	0	0	0	0	0	0	0	0	0	0	0	0	0
1	0	0	0	0	0	0	0	0	0	0	0	0	0	0	0	0	0	0	0	0	0	0	0	0	0	0	0	0	0	0	0	0	0	0	0	0	0	0	0	0	0	0	0	0	0	0	0	0	0
1	0	0	0	0	0	0	0	0	0	0	0	0	0	0	0	0	0	0	0	0	0	0	0	0	0	0	0	0	0	0	0	0	0	0	0	0	0	0	0	0	0	0	0	0	0	0	0	0	0
1	0	0	0	0	0	0	0	0	0	0	0	0	0	0	0	0	0	0	0	0	0	0	0	0	0	0	0	0	0	0	0	0	0	0	0	0	0	0	0	0	0	0	0	0	0	0	0	0	0
1	0	0	0	0	0	0	0	0	0	0	0	0	0	0	0	0	0	0	0	0	0	0	0	0	0	0	0	0	0	0	0	0	0	0	0	0	0	0	0	0	0	0	0	0	0	0	0	0	0
1	0	0	0	0	0	0	0	0	0	0	0	0	0	0	0	0	0	0	0	0	0	0	0	0	0	0	0	0	0	0	0	0	0	0	0	0	0	0	0	0	0	0	0	0	0	0	0	0	0
1	-0.00174001	0.0210774	-0.0090719	-0.0156213	0.00129346	-0.00619462	-0.00102551	-0.000371933	0.000714887	-0.00150271	-0.000424006	-0.000207661	0.00414524	-0.000521792	-0.00103785	-0.000199671	-0.000873751	-0.001616	-0.000805821	-0.000713265	-0.000599893	-0.000907921	-0.000562427	-0.000398557	-0.000447987	-0.00103739	-0.00126821	-0.00141196	-0.000370438	-0.00158335	-0.00177325	-0.0018496	-0.00216966	0.00187207	-0.00261752	-0.00219305	-0.00431407	-0.00345709	-0.00372372	-0.00256026	-0.00446048	-0.00438059	-0.00518545	-0.00579142	-0.00654115	-0.00770717	-0.00702448	-0.00811715	-0.00930204
1	-0.00155349	0.0188525	-0.00809439	-0.0139319	0.00115484	-0.00552803	-0.00091538	-0.000331986	0.000638102	-0.00134112	-0.000378405	-0.000185319	0.00369957	-0.000465601	-0.000926021	-0.000178151	-0.000779528	-0.00144164	-0.000718849	-0.00063625	-0.000535092	-0.0008098	-0.00050162	-0.000355449	-0.00039951	-0.000925082	-0.00113085	-0.00125897	-0.000330283	-0.00141162	-0.00158085	-0.00164882	-0.00193403	0.00166871	-0.002333	-0.00195457	-0.00384471	-0.00308082	-0.00331824	-0.00228136	-0.00397435	-0.00390296	-0.00461981	-0.0051594	-0.00582699	-0.00686531	-0.00625688	-0.00722973	-0.00828462
1	0	0	0	0	0	0	0	0	0	0	0	0	0	0	0	0	0	0	0	0	0	0	0	0	0	0	0	0	0	0	0	0	0	0	0	0	0	0	0	0	0	0	0	0	0	0	0	0	0
1	-0.0017451	0.0211329	-0.00909369	-0.0156547	0.00129587	-0.00620449	-0.00102687	-0.000372328	0.000715455	-0.00150351	-0.000424117	-0.00020766	0.00414415	-0.000521513	-0.00103701	-0.000199458	-0.000872586	-0.00161341	-0.000804319	-0.000711746	-0.000598457	-0.000905505	-0.000560782	-0.000397286	-0.000446439	-0.00103353	-0.00126316	-0.00140596	-0.000368766	-0.00157577	-0.0017643	-0.00183977	-0.00215755	0.00186116	-0.00260152	-0.00217907	-0.00428539	-0.00343321	-0.003697	-0.00254123	-0.00442611	-0.00434568	-0.00514274	-0.00574217	-0.00648377	-0.00763747	-0.00695913	-0.00803943	-0.00921047
1	0	0	0	0	0	0	0	0	0	0	0	0	0	0	0	0	0	0	0	0	0	0	0	0	0	0	0	0	0	0	0	0	0	0	0	0	0	0	0	0	0	0	0	0	0	0	0	0	0
1	0	0	0	0	0	0	0	0	0	0	0	0	0	0	0	0	0	0	0	0	0	0	0	0	0	0	0	0	0	0	0	0	0	0	0	0	0	0	0	0	0	0	0	0	0	0	0	0	0
1	0	0	0	0	0	0	0	0	0	0	0	0	0	0	0	0	0	0	0	0	0	0	0	0	0	0	0	0	0	0	0	0	0	0	0	0	0	0	0	0	0	0	0	0	0	0	0	0	0
1	-0.00158035	0.0191511	-0.00821384	-0.0141198	0.00116886	-0.00558815	-0.000924159	-0.000334746	0.000642596	-0.00134885	-0.000380107	-0.000185918	0.00370693	-0.000465924	-0.000925489	-0.000177825	-0.000777114	-0.00143535	-0.000714813	-0.000631879	-0.000530746	-0.000802204	-0.000496289	-0.000351228	-0.000394268	-0.00091178	-0.00111318	-0.00123772	-0.000324305	-0.0013843	-0.00154828	-0.00161281	-0.00188939	0.00162826	-0.00227337	-0.00190222	-0.00373683	-0.00299064	-0.00321703	-0.00220903	-0.00384332	-0.00376951	-0.00445612	-0.00497022	-0.00560613	-0.00659654	-0.00600442	-0.00692904	-0.00792975
1	-0.00153516	0.0186105	-0.00797662	-0.0137096	0.00113514	-0.0054259	-0.000897322	-0.000325003	0.00062385	-0.00130936	-0.000368955	-0.000180449	0.00359773	-0.000452146	-0.000898048	-0.00017254	-0.000753954	-0.00139245	-0.0006934	-0.000612902	-0.000514766	-0.000777988	-0.00048127	-0.000340572	-0.000382275	-0.000883975	-0.00107915	-0.00119979	-0.000314341	-0.00134165	-0.00150046	-0.00156288	-0.00183075	0.00157761	-0.00220246	-0.00184275	-0.00361969	-0.00289667	-0.00311569	-0.00213928	-0.00372165	-0.00364989	-0.00431437	-0.00481173	-0.00542692	-0.00638515	-0.00581154	-0.00670592	-0.00767378
1	-0.00145779	0.0176839	-0.00757065	-0.0130077	0.00107738	-0.0051481	-0.00085136	-0.000308313	0.000591737	-0.00124173	-0.00034985	-0.00017108	0.00341062	-0.000428539	-0.000851025	-0.000163482	-0.000714261	-0.00131894	-0.000656698	-0.000580373	-0.000487372	-0.000736473	-0.000455521	-0.000322302	-0.000361713	-0.000836298	-0.00102079	-0.00113473	-0.000297253	-0.00126852	-0.00141846	-0.00147724	-0.00173016	0.00149074	-0.00208082	-0.00174071	-0.00341872	-0.00273543	-0.00294181	-0.0020196	-0.00351289	-0.00344463	-0.00407111	-0.00453973	-0.00511936	-0.00602234	-0.00548052	-0.00632296	-0.00723443
1	-0.00146859	0.0178128	-0.00762678	-0.0131043	0.0010853	-0.00518599	-0.000857602	-0.00031057	0.000596059	-0.00125079	-0.000352398	-0.000172324	0.00343535	-0.000431645	-0.000857183	-0.000164663	-0.000719413	-0.00132844	-0.000661418	-0.000584539	-0.000490864	-0.000741741	-0.000458774	-0.0003246	-0.000364288	-0.000842241	-0.00102803	-0.00114277	-0.000299355	-0.00127747	-0.00142845	-0.00148763	-0.00174232	0.00150119	-0.00209538	-0.00175287	-0.00344257	-0.00275448	-0.00296227	-0.00203362	-0.00353723	-0.00346846	-0.00409922	-0.00457102	-0.00515458	-0.00606371	-0.0055181	-0.00636625	-0.00728386
1	0	0	0	0	0	0	0	0	0	0	0	0	0	0	0	0	0	0	0	0	0	0	0	0	0	0	0	0	0	0	0	0	0	0	0	0	0	0	0	0	0	0	0	0	0	0	0	0	0
1	-0.00182818	0.0220687	-0.00947991	-0.0162797	0.00134376	-0.00641813	-0.00105947	-0.000383174	0.00073443	-0.00153948	-0.000433164	-0.000211553	0.00421129	-0.000528602	-0.00104844	-0.000201148	-0.000877743	-0.00161882	-0.00080498	-0.000710529	-0.000595922	-0.000899381	-0.000555584	-0.000392608	-0.000440066	-0.00101618	-0.0012388	-0.00137535	-0.000359836	-0.00153366	-0.00171279	-0.00178153	-0.00208393	0.00179337	-0.0025	-0.00208877	-0.00409704	-0.00327411	-0.0035167	-0.00241129	-0.00418881	-0.00410227	-0.00484221	-0.00539276	-0.00607358	-0.00713575	-0.00648569	-0.00747309	-0.00853939
1	-0.00158193	0.0191428	-0.00819648	-0.0140677	0.00116289	-0.00555075	-0.000916604	-0.000331503	0.000635401	-0.00133167	-0.000374695	-0.00018299	0.00364315	-0.00045718	-0.000906723	-0.000173954	-0.000759026	-0.00139977	-0.000696036	-0.000614339	-0.000515222	-0.000777543	-0.000480298	-0.000339391	-0.000380395	-0.000878341	-0.0010707	-0.00118867	-0.000310981	-0.00132535	-0.00148007	-0.00153939	-0.0018006	0.00154951	-0.00215988	-0.00180451	-0.00353925	-0.00282823	-0.00303763	-0.00208271	-0.0036178	-0.00354288	-0.0041817	-0.0046569	-0.00524455	-0.0061614	-0.00559983	-0.00645202	-0.00737224
1	0	0	0	0	0	0	0	0	0	0	0	0	0	0	0	0	0	0	0	0	0	0	0	0	0	0	0	0	0	0	0	0	0	0	0	0	0	0	0	0	0	0	0	0	0	0	0	0	0
1	0	0	0	0	0	0	0	0	0	0	0	0	0	0	0	0	0	0	0	0	0	0	0	0	0	0	0	0	0	0	0	0	0	0	0	0	0	0	0	0	0	0	0	0	0	0	0	0	0
1	0	0	0	0	0	0	0	0	0	0	0	0	0	0	0	0	0	0	0	0	0	0	0	0	0	0	0	0	0	0	0	0	0	0	0	0	0	0	0	0	0	0	0	0	0	0	0	0	0
1	0	0	0	0	0	0	0	0	0	0	0	0	0	0	0	0	0	0	0	0	0	0	0	0	0	0	0	0	0	0	0	0	0	0	0	0	0	0	0	0	0	0	0	0	0	0	0	0	0
1	-0.00149684	0.0181187	-0.00774418	-0.0132807	0.00109779	-0.00523567	-0.000864179	-0.000312358	0.000598357	-0.00125321	-0.000352412	-0.000172004	0.00342262	-0.000429207	-0.000850718	-0.000163113	-0.000711279	-0.00131091	-0.000651459	-0.000574645	-0.00048164	-0.000726417	-0.000448446	-0.000316691	-0.000354737	-0.000818591	-0.000997259	-0.00110645	-0.000289299	-0.00123218	-0.00137518	-0.00142943	-0.00167096	0.00143713	-0.00200191	-0.00167152	-0.00327635	-0.00261658	-0.00280859	-0.00192452	-0.00334091	-0.00326974	-0.00385692	-0.00429257	-0.00483125	-0.00567232	-0.00515223	-0.00593261	-0.00677452
1	-0.00146742	0.0177666	-0.00759016	-0.0130148	0.00107592	-0.00513063	-0.000846819	-0.000306062	0.000586255	-0.00122775	-0.000345229	-0.000168486	0.00335243	-0.000420363	-0.000833123	-0.000159728	-0.000696463	-0.0012835	-0.000637793	-0.000562547	-0.000471464	-0.000711015	-0.000438905	-0.00030993	-0.000347137	-0.000800991	-0.000975742	-0.0010825	-0.000283015	-0.00120532	-0.0013451	-0.00139806	-0.00163416	0.00140538	-0.00195752	-0.00163433	-0.00320321	-0.00255797	-0.00274547	-0.00188113	-0.00326533	-0.00319552	-0.00376908	-0.00419449	-0.0047205	-0.00554186	-0.00503334	-0.00579527	-0.00661717
1	-0.00148251	0.0179444	-0.00766648	-0.0131442	0.00108639	-0.00518002	-0.000854841	-0.000308919	0.000591649	-0.00123889	-0.000348314	-0.000169969	0.00338147	-0.000423951	-0.000840124	-0.000161048	-0.000702129	-0.00129377	-0.000642811	-0.000566898	-0.000475048	-0.000716325	-0.000442124	-0.000312161	-0.00034959	-0.000806545	-0.000982378	-0.00108971	-0.000284864	-0.00121303	-0.00135353	-0.00140663	-0.00164396	0.00141363	-0.00196875	-0.00164349	-0.00322071	-0.00257161	-0.00275974	-0.00189066	-0.00328143	-0.00321085	-0.00378666	-0.00421348	-0.00474124	-0.00556545	-0.00505411	-0.00581839	-0.00664268
1	0	0	0	0	0	0	0	0	0	0	0	0	0	0	0	0	0	0	0	0	0	0	0	0	0	0	0	0	0	0	0	0	0	0	0	0	0	0	0	0	0	0	0	0	0	0	0	0	0
1	0	0	0	0	0	0	0	0	0	0	0	0	0	0	0	0	0	0	0	0	0	0	0	0	0	0	0	0	0	0	0	0	0	0	0	0	0	0	0	0	0	0	0	0	0	0	0	0	0
1	0	0	0	0	0	0	0	0	0	0	0	0	0	0	0	0	0	0	0	0	0	0	0	0	0	0	0	0	0	0	0	0	0	0	0	0	0	0	0	0	0	0	0	0	0	0	0	0	0
1	0	0	0	0	0	0	0	0	0	0	0	0	0	0	0	0	0	0	0	0	0	0	0	0	0	0	0	0	0	0	0	0	0	0	0	0	0	0	0	0	0	0	0	0	0	0	0	0	0
1	0	0	0	0	0	0	0	0	0	0	0	0	0	0	0	0	0	0	0	0	0	0	0	0	0	0	0	0	0	0	0	0	0	0	0	0	0	0	0	0	0	0	0	0	0	0	0	0	0
1	-0.00133575	0.0161816	-0.00689482	-0.011809	0.000976289	-0.00465004	-0.000767037	-0.000277003	0.000530172	-0.00110929	-0.000311671	-0.000151982	0.00302189	-0.000378551	-0.000749621	-0.000143601	-0.000625616	-0.00115196	-0.00057196	-0.000504061	-0.000422097	-0.00063603	-0.000392292	-0.000276784	-0.000309753	-0.000714127	-0.000869199	-0.000963491	-0.000251695	-0.00107102	-0.00119423	-0.0012402	-0.00144843	0.00124469	-0.00173214	-0.00144496	-0.0028296	-0.00225776	-0.00242123	-0.00165761	-0.00287485	-0.00281105	-0.0033128	-0.00368359	-0.00414202	-0.00485858	-0.00440912	-0.00507223	-0.00578665
1	-0.00150991	0.0182582	-0.00779677	-0.0133579	0.0011031	-0.00525585	-0.000866677	-0.000312958	0.000598929	-0.00125318	-0.000352066	-0.000171669	0.00341274	-0.000427543	-0.000846599	-0.000162167	-0.000706468	-0.00130077	-0.000645803	-0.000569105	-0.000476537	-0.000718023	-0.000442837	-0.000312428	-0.000349624	-0.000806007	-0.000980976	-0.00108733	-0.000284029	-0.00120855	-0.0013475	-0.0013993	-0.00163415	0.00140418	-0.00195402	-0.00162996	-0.00319171	-0.00254654	-0.00273076	-0.00186941	-0.00324201	-0.00316988	-0.00373546	-0.00415333	-0.00466997	-0.00547755	-0.00497055	-0.00571777	-0.00652275
1	0	0	0	0	0	0	0	0	0	0	0	0	0	0	0	0	0	0	0	0	0	0	0	0	0	0	0	0	0	0	0	0	0	0	0	0	0	0	0	0	0	0	0	0	0	0	0	0	0
1	0	0	0	0	0	0	0	0	0	0	0	0	0	0	0	0	0	0	0	0	0	0	0	0	0	0	0	0	0	0	0	0	0	0	0	0	0	0	0	0	0	0	0	0	0	0	0	0	0
1	-0.00148791	0.0179903	-0.00767709	-0.0131474	0.0010855	-0.00516985	-0.000852229	-0.000307633	0.000588533	-0.00123097	-0.000345706	-0.000168508	0.00334879	-0.00041937	-0.000830116	-0.000158954	-0.00069222	-0.00127408	-0.000632328	-0.000557032	-0.000466261	-0.000702289	-0.000432979	-0.000305365	-0.000341597	-0.000787219	-0.000957767	-0.00106123	-0.000277112	-0.00117869	-0.00131374	-0.00136375	-0.00159207	0.00136757	-0.00190234	-0.00158629	-0.00310505	-0.00247653	-0.00265473	-0.00181673	-0.00314948	-0.00307831	-0.00362625	-0.00403045	-0.00453016	-0.00531163	-0.00481829	-0.0055406	-0.00631833
1	-0.00135936	0.0164532	-0.00700724	-0.0119935	0.00099076	-0.00471581	-0.000777329	-0.000280524	0.000536536	-0.00112182	-0.000314973	-0.000153485	0.00304968	-0.000381763	-0.000755453	-0.000144618	-0.000629605	-0.00115849	-0.000574806	-0.000506216	-0.000423607	-0.000637859	-0.000393146	-0.000277194	-0.000309996	-0.000714186	-0.000868663	-0.000962225	-0.000251191	-0.00106812	-0.00119016	-0.00123512	-0.00144149	0.0012379	-0.00172143	-0.00143503	-0.00280814	-0.00223909	-0.00239952	-0.00164163	-0.00284509	-0.00278001	-0.00327391	-0.00363779	-0.00408764	-0.00479138	-0.00434514	-0.00499508	-0.00569458
1	0	0	0	0	0	0	0	0	0	0	0	0	0	0	0	0	0	0	0	0	0	0	0	0	0	0	0	0	0	0	0	0	0	0	0	0	0	0	0	0	0	0	0	0	0	0	0	0	0
1	0	0	0	0	0	0	0	0	0	0	0	0	0	0	0	0	0	0	0	0	0	0	0	0	0	0	0	0	0	0	0	0	0	0	0	0	0	0	0	0	0	0	0	0	0	0	0	0	0
1	0	0	0	0	0	0	0	0	0	0	0	0	0	0	0	0	0	0	0	0	0	0	0	0	0	0	0	0	0	0	0	0	0	0	0	0	0	0	0	0	0	0	0	0	0	0	0	0	0
1	-0.00158087	0.0190855	-0.00814876	-0.0139491	0.00115038	-0.00547652	-0.000902108	-0.000325434	0.000622193	-0.00130062	-0.000365037	-0.000177821	0.00353154	-0.000442006	-0.00087439	-0.000167328	-0.000728244	-0.00133957	-0.000664419	-0.000584942	-0.000489323	-0.000736573	-0.000453838	-0.000319879	-0.000357615	-0.000823627	-0.00100145	-0.00110895	-0.000289396	-0.00123018	-0.00137028	-0.00142158	-0.00165855	0.00142384	-0.00197934	-0.00164949	-0.00322674	-0.00257202	-0.00275539	-0.00188448	-0.00326489	-0.00318915	-0.00375449	-0.0041704	-0.00468455	-0.00548923	-0.00497636	-0.00571881	-0.00651748
1	-0.00160084	0.0193225	-0.00825206	-0.0141264	0.00116485	-0.00554567	-0.000913465	-0.000329528	0.000630014	-0.00131698	-0.000369624	-0.000180054	0.00357583	-0.000447554	-0.000885361	-0.000169426	-0.000737373	-0.00135635	-0.000672741	-0.000592266	-0.000495447	-0.000745788	-0.000459513	-0.000323878	-0.000362083	-0.000833914	-0.00101395	-0.00112279	-0.000293006	-0.00124552	-0.00138737	-0.00143929	-0.00167921	0.00144156	-0.00200398	-0.00167001	-0.00326687	-0.00260399	-0.00278963	-0.00190789	-0.00330543	-0.00322874	-0.00380107	-0.00422212	-0.00474262	-0.00555725	-0.00503801	-0.00578962	-0.00659814
1	0	0	0	0	0	0	0	0	0	0	0	0	0	0	0	0	0	0	0	0	0	0	0	0	0	0	0	0	0	0	0	0	0	0	0	0	0	0	0	0	0	0	0	0	0	0	0	0	0
1	0	0	0	0	0	0	0	0	0	0	0	0	0	0	0	0	0	0	0	0	0	0	0	0	0	0	0	0	0	0	0	0	0	0	0	0	0	0	0	0	0	0	0	0	0	0	0	0	0
1	-0.00132878	0.0160719	-0.00683372	-0.0116825	0.000964264	-0.00458412	-0.000754849	-0.000272113	0.000519886	-0.00108578	-0.000304521	-0.000148229	0.00294217	-0.000367876	-0.000727167	-0.000139052	-0.000604698	-0.00111143	-0.000550851	-0.000484587	-0.000405061	-0.000609258	-0.000375106	-0.000264184	-0.00029512	-0.000679161	-0.00082515	-0.000913016	-0.000238086	-0.00101126	-0.00112556	-0.00116679	-0.00136023	0.00116691	-0.00162081	-0.00134967	-0.00263811	-0.00210123	-0.00224929	-0.00153718	-0.00266105	-0.00259732	-0.00305534	-0.00339116	-0.00380626	-0.00445655	-0.00403708	-0.00463574	-0.00527898
1	-0.00140812	0.0170168	-0.00724248	-0.0123826	0.00102149	-0.00485676	-0.000799594	-0.000288222	0.000550617	-0.00114993	-0.000322489	-0.000156965	0.00311521	-0.000389511	-0.000769889	-0.000147211	-0.000640145	-0.00117651	-0.00058307	-0.000512898	-0.000428699	-0.000644775	-0.000396948	-0.00027955	-0.000312267	-0.000718578	-0.000872987	-0.000965889	-0.000251857	-0.00106969	-0.00119053	-0.00123406	-0.00143857	0.00123403	-0.00171394	-0.00142714	-0.00278935	-0.00222156	-0.00237795	-0.00162501	-0.00281293	-0.00274539	-0.00322933	-0.00358404	-0.00402251	-0.00470946	-0.00426593	-0.00489822	-0.00557753
1	-0.00140432	0.0169693	-0.00722076	-0.0123435	0.00101816	-0.00484017	-0.000796757	-0.000287159	0.00054851	-0.00114536	-0.000321163	-0.000156297	0.00310154	-0.000387745	-0.000766288	-0.000146502	-0.000636971	-0.00117051	-0.000580014	-0.000510137	-0.000426331	-0.000641122	-0.000394644	-0.000277887	-0.000310366	-0.000714101	-0.000867425	-0.000959599	-0.000250182	-0.00106243	-0.00118227	-0.00122533	-0.00142818	0.00122496	-0.00170108	-0.00141623	-0.00276764	-0.00220395	-0.00235877	-0.00161167	-0.00278944	-0.00272208	-0.00320145	-0.0035526	-0.00398664	-0.00466679	-0.00422669	-0.00485246	-0.00552463
1	-0.00139095	0.0168085	-0.00715031	-0.0122215	0.00100808	-0.00479162	-0.000788705	-0.000284229	0.000542861	-0.00113345	-0.000317791	-0.000154641	0.0030684	-0.000383558	-0.000757937	-0.000144891	-0.000629903	-0.0011574	-0.000573464	-0.000504326	-0.000421433	-0.000633692	-0.000390031	-0.000274612	-0.000306677	-0.000705542	-0.000856942	-0.000947907	-0.00024711	-0.00104927	-0.00116751	-0.00120991	-0.00141007	0.00120931	-0.00167917	-0.00139785	-0.00273144	-0.00217491	-0.00232746	-0.00159012	-0.00275186	-0.00268513	-0.00315768	-0.00350367	-0.00393134	-0.00460158	-0.00416721	-0.00478369	-0.00544578
1	-0.00127865	0.0154649	-0.00656693	-0.0112183	0.000925722	-0.00439763	-0.000723775	-0.000260758	0.0004979	-0.0010392	-0.000291288	-0.000141703	0.0028111	-0.000351256	-0.000693894	-0.00013261	-0.000576337	-0.00105866	-0.000524386	-0.000461028	-0.000385138	-0.000578942	-0.000356229	-0.000250738	-0.000279932	-0.000643817	-0.000781737	-0.00086446	-0.000225291	-0.00095633	-0.00106378	-0.00110208	-0.00128402	0.00110091	-0.00152815	-0.00127176	-0.00248427	-0.00197753	-0.0021156	-0.00144496	-0.00249986	-0.00243853	-0.0028668	-0.00317996	-0.00356704	-0.00417391	-0.0037788	-0.0043365	-0.0049352
1	0	0	0	0	0	0	0	0	0	0	0	0	0	0	0	0	0	0	0	0	0	0	0	0	0	0	0	0	0	0	0	0	0	0	0	0	0	0	0	0	0	0	0	0	0	0	0	0	0
1	0	0	0	0	0	0	0	0	0	0	0	0	0	0	0	0	0	0	0	0	0	0	0	0	0	0	0	0	0	0	0	0	0	0	0	0	0	0	0	0	0	0	0	0	0	0	0	0	0
1	0	0	0	0	0	0	0	0	0	0	0	0	0	0	0	0	0	0	0	0	0	0	0	0	0	0	0	0	0	0	0	0	0	0	0	0	0	0	0	0	0	0	0	0	0	0	0	0	0
1	0	0	0	0	0	0	0	0	0	0	0	0	0	0	0	0	0	0	0	0	0	0	0	0	0	0	0	0	0	0	0	0	0	0	0	0	0	0	0	0	0	0	0	0	0	0	0	0	0
1	-0.00126279	0.0152615	-0.00647191	-0.0110441	0.000910584	-0.00432102	-0.000710486	-0.000255714	0.00048778	-0.00101703	-0.000284788	-0.000138401	0.00274295	-0.000342378	-0.000675669	-0.000128998	-0.000560069	-0.00102772	-0.000508555	-0.000446659	-0.000372757	-0.000559764	-0.000344082	-0.000241944	-0.000269841	-0.000619978	-0.00075203	-0.000830768	-0.000216294	-0.000917199	-0.00101922	-0.00105485	-0.00122775	0.00105165	-0.00145822	-0.00121234	-0.00236574	-0.00188129	-0.0020106	-0.00137188	-0.00237098	-0.00231047	-0.00271348	-0.00300683	-0.00336939	-0.00393858	-0.00356218	-0.00408371	-0.00464273
1	0	0	0	0	0	0	0	0	0	0	0	0	0	0	0	0	0	0	0	0	0	0	0	0	0	0	0	0	0	0	0	0	0	0	0	0	0	0	0	0	0	0	0	0	0	0	0	0	0
1	-0.00132741	0.0160294	-0.00680204	-0.011607	0.000956469	-0.00453867	-0.000746075	-0.000268475	0.00051203	-0.00106744	-0.000298852	-0.000145212	0.00287733	-0.000359109	-0.000708571	-0.000135257	-0.000587146	-0.00107724	-0.000532965	-0.00046802	-0.000390519	-0.000586341	-0.000360358	-0.000253347	-0.000282512	-0.000648984	-0.000787083	-0.000869348	-0.000226301	-0.000959476	-0.00106602	-0.00110311	-0.0012837	0.00109939	-0.00152417	-0.00126696	-0.00247192	-0.0019654	-0.00210014	-0.00143274	-0.00247575	-0.00241217	-0.00283245	-0.00313813	-0.00351594	-0.0041092	-0.00371588	-0.0042592	-0.00484143
1	0	0	0	0	0	0	0	0	0	0	0	0	0	0	0	0	0	0	0	0	0	0	0	0	0	0	0	0	0	0	0	0	0	0	0	0	0	0	0	0	0	0	0	0	0	0	0	0	0
1	0	0	0	0	0	0	0	0	0	0	0	0	0	0	0	0	0	0	0	0	0	0	0	0	0	0	0	0	0	0	0	0	0	0	0	0	0	0	0	0	0	0	0	0	0	0	0	0	0
1	0	0	0	0	0	0	0	0	0	0	0	0	0	0	0	0	0	0	0	0	0	0	0	0	0	0	0	0	0	0	0	0	0	0	0	0	0	0	0	0	0	0	0	0	0	0	0	0	0
1	0	0	0	0	0	0	0	0	0	0	0	0	0	0	0	0	0	0	0	0	0	0	0	0	0	0	0	0	0	0	0	0	0	0	0	0	0	0	0	0	0	0	0	0	0	0	0	0	0
1	0	0	0	0	0	0	0	0	0	0	0	0	0	0	0	0	0	0	0	0	0	0	0	0	0	0	0	0	0	0	0	0	0	0	0	0	0	0	0	0	0	0	0	0	0	0	0	0	0
1	0	0	0	0	0	0	0	0	0	0	0	0	0	0	0	0	0	0	0	0	0	0	0	0	0	0	0	0	0	0	0	0	0	0	0	0	0	0	0	0	0	0	0	0	0	0	0	0	0
1	0	0	0	0	0	0	0	0	0	0	0	0	0	0	0	0	0	0	0	0	0	0	0	0	0	0	0	0	0	0	0	0	0	0	0	0	0	0	0	0	0	0	0	0	0	0	0	0	0
1	0	0	0	0	0	0	0	0	0	0	0	0	0	0	0	0	0	0	0	0	0	0	0	0	0	0	0	0	0	0	0	0	0	0	0	0	0	0	0	0	0	0	0	0	0	0	0	0	0
1	-0.0012569	0.0151662	-0.00641807	-0.0109317	0.000899848	-0.00426203	-0.000699563	-0.00025133	0.000478561	-0.000995981	-0.000278396	-0.000135051	0.00267189	-0.000332887	-0.000655749	-0.000124971	-0.0005416	-0.000992031	-0.000490014	-0.0004296	-0.000357875	-0.000536444	-0.000329155	-0.000231032	-0.000257206	-0.000589876	-0.000714223	-0.000787579	-0.000204684	-0.000866382	-0.000961011	-0.000992814	-0.00115345	0.000986307	-0.00136503	-0.00113282	-0.0022065	-0.00175153	-0.00186853	-0.00127268	-0.00219547	-0.00213559	-0.00250353	-0.00276913	-0.00309738	-0.003614	-0.00326277	-0.00373363	-0.00423695
1	0	0	0	0	0	0	0	0	0	0	0	0	0	0	0	0	0	0	0	0	0	0	0	0	0	0	0	0	0	0	0	0	0	0	0	0	0	0	0	0	0	0	0	0	0	0	0	0	0
1	0	0	0	0	0	0	0	0	0	0	0	0	0	0	0	0	0	0	0	0	0	0	0	0	0	0	0	0	0	0	0	0	0	0	0	0	0	0	0	0	0	0	0	0	0	0	0	0	0
1	0	0	0	0	0	0	0	0	0	0	0	0	0	0	0	0	0	0	0	0	0	0	0	0	0	0	0	0	0	0	0	0	0	0	0	0	0	0	0	0	0	0	0	0	0	0	0	0	0
1	0	0	0	0	0	0	0	0	0	0	0	0	0	0	0	0	0	0	0	0	0	0	0	0	0	0	0	0	0	0	0	0	0	0	0	0	0	0	0	0	0	0	0	0	0	0	0	0	0
1	0	0	0	0	0	0	0	0	0	0	0	0	0	0	0	0	0	0	0	0	0	0	0	0	0	0	0	0	0	0	0	0	0	0	0	0	0	0	0	0	0	0	0	0	0	0	0	0	0
1	-0.00118799	0.0143301	-0.00605122	-0.0102934	0.000846796	-0.00400544	-0.000656804	-0.000235708	0.000448324	-0.00093196	-0.000260215	-0.000126091	0.00249203	-0.000310103	-0.000610179	-0.000116158	-0.000502836	-0.000919987	-0.000453925	-0.000397515	-0.000330777	-0.000495268	-0.000303551	-0.000212822	-0.000236668	-0.000542163	-0.000655715	-0.00072225	-0.000187498	-0.000792737	-0.000878335	-0.000906385	-0.00105185	0.000898474	-0.001242	-0.00102958	-0.00200309	-0.0015883	-0.0016925	-0.0011515	-0.00198416	-0.00192788	-0.00225748	-0.00249417	-0.00278667	-0.00324777	-0.00292888	-0.00334775	-0.00379474
1	-0.00129198	0.0155664	-0.0065816	-0.011197	0.000920451	-0.00435449	-0.000713853	-0.000256153	0.000487151	-0.00101263	-0.000282705	-0.000136976	0.00270671	-0.00033681	-0.000662672	-0.000126138	-0.00054599	-0.000998855	-0.000492788	-0.000431508	-0.000359029	-0.000537519	-0.000329415	-0.000230934	-0.000256785	-0.000588193	-0.00071132	-0.000783424	-0.000203359	-0.000859719	-0.000952461	-0.000982786	-0.00114041	0.000974019	-0.00134631	-0.00111594	-0.00217092	-0.00172121	-0.00183396	-0.00124763	-0.00214959	-0.00208843	-0.00244524	-0.00270136	-0.00301788	-0.0035169	-0.00317129	-0.00362448	-0.00410803
1	0	0	0	0	0	0	0	0	0	0	0	0	0	0	0	0	0	0	0	0	0	0	0	0	0	0	0	0	0	0	0	0	0	0	0	0	0	0	0	0	0	0	0	0	0	0	0	0	0
1	0	0	0	0	0	0	0	0	0	0	0	0	0	0	0	0	0	0	0	0	0	0	0	0	0	0	0	0	0	0	0	0	0	0	0	0	0	0	0	0	0	0	0	0	0	0	0	0	0
1	-0.00120489	0.01453	-0.00613626	-0.0104373	0.000858457	-0.00406032	-0.000665714	-0.00023888	0.000454306	-0.0009443	-0.000263632	-0.000127733	0.00252419	-0.000314074	-0.000617926	-0.00011762	-0.000509112	-0.00093137	-0.000459492	-0.000402348	-0.000334762	-0.000501181	-0.000307142	-0.000215317	-0.000239417	-0.000548401	-0.000663189	-0.000730404	-0.000189595	-0.000801515	-0.000887967	-0.000916226	-0.00106316	0.000908038	-0.00125508	-0.00104031	-0.00202376	-0.00160451	-0.00170959	-0.00116301	-0.00200377	-0.00194673	-0.00227931	-0.00251801	-0.00281301	-0.00327811	-0.00295592	-0.00337829	-0.00382895
1	0	0	0	0	0	0	0	0	0	0	0	0	0	0	0	0	0	0	0	0	0	0	0	0	0	0	0	0	0	0	0	0	0	0	0	0	0	0	0	0	0	0	0	0	0	0	0	0	0
1	-0.00122734	0.0147968	-0.00625057	-0.0106319	0.000874309	-0.00413537	-0.000677972	-0.000243269	0.000462635	-0.000961592	-0.000268449	-0.000130062	0.0025701	-0.00031978	-0.000629133	-0.000119749	-0.00051831	-0.000948166	-0.000467762	-0.000409575	-0.000340764	-0.000510149	-0.000312627	-0.000219155	-0.000243676	-0.000558139	-0.000674942	-0.000743324	-0.000192942	-0.000815638	-0.000903582	-0.000932306	-0.00108178	0.000923911	-0.00127698	-0.00105843	-0.00205893	-0.00163234	-0.00173918	-0.0011831	-0.00203832	-0.00198023	-0.00231845	-0.00256116	-0.00286112	-0.00333406	-0.00300628	-0.00343572	-0.0038939
1	0	0	0	0	0	0	0	0	0	0	0	0	0	0	0	0	0	0	0	0	0	0	0	0	0	0	0	0	0	0	0	0	0	0	0	0	0	0	0	0	0	0	0	0	0	0	0	0	0
1	-0.00145242	0.0174693	-0.00740111	-0.0125944	0.00103421	-0.00489413	-0.000802047	-0.000287767	0.000547209	-0.00113747	-0.000317521	-0.000153831	0.00303919	-0.000378198	-0.00074405	-0.000141614	-0.000612937	-0.00112125	-0.000553122	-0.000484299	-0.000402919	-0.000603184	-0.000369626	-0.000259102	-0.000288083	-0.000659837	-0.000797897	-0.000878707	-0.000228073	-0.000964127	-0.00106805	-0.00110196	-0.0012786	0.00109195	-0.00150921	-0.00125087	-0.00243321	-0.00192901	-0.0020552	-0.00139803	-0.00240853	-0.00233981	-0.00273936	-0.00302604	-0.00338033	-0.00393897	-0.00355159	-0.0040588	-0.00459992
1	-0.0012252	0.0147704	-0.00623868	-0.0106108	0.000872522	-0.00412657	-0.00067648	-0.000242715	0.000461547	-0.000959254	-0.000267776	-0.000129726	0.00256327	-0.000318905	-0.000627362	-0.000119403	-0.000516771	-0.000945278	-0.000466301	-0.000408264	-0.000339647	-0.000508439	-0.000311555	-0.000218387	-0.000242803	-0.000556096	-0.00067242	-0.000740489	-0.000192191	-0.000812401	-0.000899927	-0.000928464	-0.00107724	0.000919964	-0.00127142	-0.00105374	-0.00204965	-0.00162486	-0.00173108	-0.0011775	-0.00202851	-0.00197054	-0.00230693	-0.00254824	-0.00284646	-0.00331672	-0.00299041	-0.00341733	-0.00387275
1	-0.00113031	0.0136388	-0.00575307	-0.00978215	0.000804808	-0.00380518	-0.000623847	-0.000223819	0.000425594	-0.000884424	-0.000246875	-0.000119592	0.00236303	-0.00029395	-0.000578223	-0.000110044	-0.000476228	-0.000871047	-0.000429657	-0.000376154	-0.000312912	-0.000468381	-0.00028699	-0.000201153	-0.000223626	-0.000512137	-0.00061922	-0.000681854	-0.000176961	-0.000747964	-0.000828487	-0.000854697	-0.000991581	0.000846761	-0.00117015	-0.00096974	-0.00188611	-0.00149512	-0.00159274	-0.00108332	-0.00186612	-0.00181267	-0.00212195	-0.00234374	-0.00261784	-0.0030501	-0.00274983	-0.00314217	-0.00356066
1	-0.00121313	0.0146254	-0.0061758	-0.0105025	0.000863609	-0.00408389	-0.000669435	-0.000240165	0.000456656	-0.000948991	-0.000264886	-0.000128314	0.00253516	-0.000315373	-0.000620355	-0.000118058	-0.000510901	-0.000934451	-0.000460917	-0.000403512	-0.000335662	-0.000502424	-0.00030784	-0.000215762	-0.000239862	-0.000549307	-0.000664147	-0.000731309	-0.000189791	-0.000802176	-0.000888515	-0.000916602	-0.00106338	0.000908042	-0.00125482	-0.00103988	-0.00202249	-0.00160318	-0.00170782	-0.00116157	-0.00200086	-0.0019435	-0.00227505	-0.00251279	-0.00280659	-0.00326995	-0.00294796	-0.00336849	-0.00381703
1	0	0	0	0	0	0	0	0	0	0	0	0	0	0	0	0	0	0	0	0	0	0	0	0	0	0	0	0	0	0	0	0	0	0	0	0	0	0	0	0	0	0	0	0	0	0	0	0	0
1	-0.00117634	0.0141851	-0.00598589	-0.010177	0.000836912	-0.00395663	-0.000648509	-0.000232622	0.000442244	-0.000918873	-0.00025644	-0.000124203	0.0024536	-0.000305167	-0.000600178	-0.0001142	-0.000494124	-0.000903613	-0.000445635	-0.00039007	-0.000324427	-0.000485527	-0.000297439	-0.000208438	-0.000231682	-0.000530486	-0.000641285	-0.000706019	-0.000183198	-0.000774182	-0.000857367	-0.000884325	-0.00102576	0.000875787	-0.00121004	-0.0010026	-0.00194966	-0.0015452	-0.00164578	-0.00111919	-0.00192755	-0.00187198	-0.00219097	-0.00241952	-0.00270197	-0.00314753	-0.00283714	-0.00324132	-0.00367232
1	0	0	0	0	0	0	0	0	0	0	0	0	0	0	0	0	0	0	0	0	0	0	0	0	0	0	0	0	0	0	0	0	0	0	0	0	0	0	0	0	0	0	0	0	0	0	0	0	0
1	-0.00120779	0.0145567	-0.00614379	-0.0104439	0.000858516	-0.00405817	-0.000664979	-0.000238477	0.000453276	-0.000941604	-0.000262726	-0.00012722	0.00251262	-0.000312447	-0.000614364	-0.000116874	-0.000505586	-0.000924376	-0.000455777	-0.000398861	-0.000331668	-0.000496257	-0.000303947	-0.000212953	-0.00023665	-0.000541745	-0.000654756	-0.000720694	-0.000186966	-0.000789935	-0.000874625	-0.000901932	-0.00104596	0.000892847	-0.00123333	-0.00102169	-0.00198634	-0.00157394	-0.00167603	-0.00113952	-0.00196213	-0.00190516	-0.00222932	-0.00246134	-0.00274807	-0.00320054	-0.00288431	-0.0032945	-0.00373176
1	0	0	0	0	0	0	0	0	0	0	0	0	0	0	0	0	0	0	0	0	0	0	0	0	0	0	0	0	0	0	0	0	0	0	0	0	0	0	0	0	0	0	0	0	0	0	0	0	0
1	-0.00117302	0.0141392	-0.005963	-0.0101329	0.000832923	-0.00393574	-0.000644781	-0.000231171	0.000439274	-0.000912245	-0.000254467	-0.000123187	0.00243237	-0.000302374	-0.000594392	-0.000113044	-0.00048888	-0.000893583	-0.000440474	-0.000385363	-0.000320356	-0.000479199	-0.000293419	-0.00020552	-0.000228326	-0.000522545	-0.000631376	-0.000694768	-0.000180191	-0.000761097	-0.000842463	-0.000868525	-0.00100694	0.000859313	-0.00118667	-0.000982759	-0.00191011	-0.00151312	-0.00161082	-0.00109489	-0.00188475	-0.00182952	-0.00214021	-0.0023623	-0.00263677	-0.00307005	-0.00276595	-0.00315843	-0.00357663
1	-0.00124588	0.0150056	-0.00633424	-0.0107651	0.000884454	-0.00417981	-0.000684662	-0.000245458	0.000466397	-0.000968576	-0.000270166	-0.000130782	0.00258212	-0.000320996	-0.000630981	-0.000119998	-0.000518939	-0.000948497	-0.000467524	-0.000409015	-0.000340005	-0.000508575	-0.000311396	-0.000218104	-0.000242299	-0.000554505	-0.000669969	-0.000737212	-0.000191192	-0.000807539	-0.000893839	-0.00092146	-0.00106828	0.00091162	-0.00125886	-0.00104252	-0.0020262	-0.00160502	-0.0017086	-0.00116131	-0.00199902	-0.00194038	-0.00226982	-0.00250527	-0.00279626	-0.00325564	-0.00293306	-0.00334913	-0.00379245
1	0	0	0	0	0	0	0	0	0	0	0	0	0	0	0	0	0	0	0	0	0	0	0	0	0	0	0	0	0	0	0	0	0	0	0	0	0	0	0	0	0	0	0	0	0	0	0	0	0
1	0	0	0	0	0	0	0	0	0	0	0	0	0	0	0	0	0	0	0	0	0	0	0	0	0	0	0	0	0	0	0	0	0	0	0	0	0	0	0	0	0	0	0	0	0	0	0	0	0
1	-0.00121301	0.0146102	-0.0061623	-0.0104684	0.000859987	-0.00406243	-0.000665249	-0.000238419	0.000452871	-0.000940145	-0.000262149	-0.000126858	0.00250388	-0.000311152	-0.000611418	-0.000116238	-0.000502506	-0.000918145	-0.000452411	-0.000395658	-0.00032879	-0.000491631	-0.000300918	-0.000210694	-0.000233986	-0.000535297	-0.000646541	-0.000711188	-0.000184381	-0.0007785	-0.000861402	-0.000887717	-0.0010288	0.000877651	-0.00121152	-0.00100297	-0.00194865	-0.00154307	-0.00164209	-0.00111573	-0.00191988	-0.00186292	-0.00217847	-0.00240362	-0.00268187	-0.00312138	-0.00281114	-0.00320881	-0.0036323
1	-0.00125616	0.0151195	-0.00637891	-0.0108345	0.000889601	-0.0042016	-0.000687816	-0.00024644	0.00046798	-0.000971273	-0.000270755	-0.000130988	0.00258466	-0.000321114	-0.00063083	-0.000119897	-0.000518188	-0.00094655	-0.000466284	-0.000407684	-0.000338694	-0.000506308	-0.00030982	-0.00021687	-0.000240782	-0.0005507	-0.00066497	-0.000731268	-0.000189537	-0.00080006	-0.000885025	-0.000911822	-0.00105646	0.000901015	-0.00124344	-0.00102912	-0.00199893	-0.00158247	-0.00168358	-0.00114362	-0.00196735	-0.00190849	-0.00223116	-0.0024611	-0.00274528	-0.00319434	-0.0028761	-0.00328209	-0.00371427
1	0	0	0	0	0	0	0	0	0	0	0	0	0	0	0	0	0	0	0	0	0	0	0	0	0	0	0	0	0	0	0	0	0	0	0	0	0	0	0	0	0	0	0	0	0	0	0	0	0
1	0	0	0	0	0	0	0	0	0	0	0	0	0	0	0	0	0	0	0	0	0	0	0	0	0	0	0	0	0	0	0	0	0	0	0	0	0	0	0	0	0	0	0	0	0	0	0	0	0
1	-0.00126833	0.0152588	-0.00643609	-0.0109277	0.000896883	-0.00423451	-0.00069294	-0.000248184	0.000471119	-0.00097743	-0.000272371	-0.000131721	0.00259818	-0.000322674	-0.000633662	-0.000120391	-0.000520132	-0.00094975	-0.000467689	-0.000408762	-0.000339465	-0.000507273	-0.000310297	-0.000217124	-0.000240976	-0.000550939	-0.000665013	-0.000731047	-0.000189411	-0.00079923	-0.000883781	-0.000910206	-0.0010542	0.000898767	-0.00123986	-0.00102578	-0.0019917	-0.00157618	-0.00167626	-0.00113824	-0.00195736	-0.0018981	-0.00221819	-0.00244589	-0.0027273	-0.00317224	-0.00285516	-0.00325698	-0.00368448
1	-0.00116015	0.0139714	-0.00588379	-0.00998636	0.000820077	-0.00387036	-0.000633382	-0.000226828	0.000430536	-0.000893066	-0.000248837	-0.000120325	0.00237326	-0.000294677	-0.000578602	-0.000109917	-0.000474815	-0.000866882	-0.000426831	-0.000373003	-0.000309729	-0.000462776	-0.000283042	-0.000198027	-0.000219752	-0.000502349	-0.000606282	-0.000666396	-0.000172639	-0.000728359	-0.000805308	-0.000829278	-0.000960342	0.000818654	-0.00112918	-0.000934091	-0.00181342	-0.00143491	-0.00152582	-0.00103595	-0.00178122	-0.00172707	-0.00201805	-0.00222491	-0.00248057	-0.00288487	-0.00259618	-0.00296116	-0.00334939
1	0	0	0	0	0	0	0	0	0	0	0	0	0	0	0	0	0	0	0	0	0	0	0	0	0	0	0	0	0	0	0	0	0	0	0	0	0	0	0	0	0	0	0	0	0	0	0	0	0
1	0	0	0	0	0	0	0	0	0	0	0	0	0	0	0	0	0	0	0	0	0	0	0	0	0	0	0	0	0	0	0	0	0	0	0	0	0	0	0	0	0	0	0	0	0	0	0	0	0
1	-0.0010922	0.0131602	-0.00553608	-0.00939315	0.000771564	-0.00364015	-0.000595671	-0.000213288	0.000404772	-0.000839445	-0.000233859	-0.000113062	0.00222975	-0.000276793	-0.000543387	-0.00010321	-0.00044576	-0.000813686	-0.000400571	-0.000349993	-0.000290571	-0.000434073	-0.000265441	-0.00018568	-0.000206014	-0.000470858	-0.000568175	-0.0006244	-0.000161731	-0.000682216	-0.000754156	-0.000776466	-0.000899023	0.000766257	-0.0010567	-0.000873985	-0.00169642	-0.00134209	-0.00142687	-0.0009686	-0.00166512	-0.00161421	-0.00188584	-0.00207878	-0.00231723	-0.00269443	-0.00242437	-0.0027647	-0.00312661
1	0	0	0	0	0	0	0	0	0	0	0	0	0	0	0	0	0	0	0	0	0	0	0	0	0	0	0	0	0	0	0	0	0	0	0	0	0	0	0	0	0	0	0	0	0	0	0	0	0
1	0	0	0	0	0	0	0	0	0	0	0	0	0	0	0	0	0	0	0	0	0	0	0	0	0	0	0	0	0	0	0	0	0	0	0	0	0	0	0	0	0	0	0	0	0	0	0	0	0
1	0	0	0	0	0	0	0	0	0	0	0	0	0	0	0	0	0	0	0	0	0	0	0	0	0	0	0	0	0	0	0	0	0	0	0	0	0	0	0	0	0	0	0	0	0	0	0	0	0
1	0	0	0	0	0	0	0	0	0	0	0	0	0	0	0	0	0	0	0	0	0	0	0	0	0	0	0	0	0	0	0	0	0	0	0	0	0	0	0	0	0	0	0	0	0	0	0	0	0
1	-0.00113221	0.0136276	-0.00573107	-0.00971751	0.000797468	-0.00375987	-0.000614785	-0.000219971	0.000417147	-0.000864487	-0.000240658	-0.000116265	0.00229122	-0.000284218	-0.000557557	-0.000105824	-0.000456717	-0.000833079	-0.000409819	-0.000357813	-0.000296846	-0.000443124	-0.000270778	-0.000189276	-0.00020985	-0.000479275	-0.00057791	-0.000634635	-0.000164263	-0.000692387	-0.00076484	-0.000786891	-0.000910428	0.00077543	-0.00106854	-0.000883137	-0.00171291	-0.00135416	-0.00143865	-0.00097589	-0.00167641	-0.00162397	-0.00189584	-0.00208828	-0.00232611	-0.00270276	-0.0024301	-0.0027692	-0.00312938
1	0	0	0	0	0	0	0	0	0	0	0	0	0	0	0	0	0	0	0	0	0	0	0	0	0	0	0	0	0	0	0	0	0	0	0	0	0	0	0	0	0	0	0	0	0	0	0	0	0
1	0	0	0	0	0	0	0	0	0	0	0	0	0	0	0	0	0	0	0	0	0	0	0	0	0	0	0	0	0	0	0	0	0	0	0	0	0	0	0	0	0	0	0	0	0	0	0	0	0
1	0	0	0	0	0	0	0	0	0	0	0	0	0	0	0	0	0	0	0	0	0	0	0	0	0	0	0	0	0	0	0	0	0	0	0	0	0	0	0	0	0	0	0	0	0	0	0	0	0
1	-0.00114203	0.0137372	-0.00577426	-0.00978518	0.000802548	-0.00378168	-0.000617997	-0.000220994	0.000418849	-0.000867517	-0.000241365	-0.00011654	0.00229534	-0.000284566	-0.000557919	-0.000105833	-0.000456493	-0.000832194	-0.000409151	-0.000357026	-0.000296025	-0.000441646	-0.000269722	-0.00018843	-0.000208793	-0.000476589	-0.000574342	-0.000630357	-0.000163063	-0.000686936	-0.000758385	-0.000779806	-0.000901715	0.000767586	-0.00105711	-0.00087319	-0.00169264	-0.00133737	-0.00142	-0.000962699	-0.00165279	-0.00160018	-0.001867	-0.00205532	-0.00228809	-0.00265705	-0.00238766	-0.00271926	-0.00307118
1	-0.00114117	0.0137219	-0.00576524	-0.00976591	0.000800677	-0.00377131	-0.000616066	-0.000220216	0.000417211	-0.000863779	-0.00024023	-0.000115946	0.00228277	-0.000282892	-0.000554417	-0.000105127	-0.000453269	-0.000825988	-0.00040594	-0.000354084	-0.00029347	-0.00043766	-0.000267182	-0.000186581	-0.000206663	-0.000471539	-0.000568032	-0.000623185	-0.000161145	-0.000678582	-0.000748865	-0.000769712	-0.00088969	0.00075706	-0.00104219	-0.000860523	-0.00166741	-0.00131693	-0.00139774	-0.000947232	-0.00162558	-0.00157321	-0.0018348	-0.00201908	-0.00224685	-0.00260811	-0.00234276	-0.00266706	-0.00301102
1	0	0	0	0	0	0	0	0	0	0	0	0	0	0	0	0	0	0	0	0	0	0	0	0	0	0	0	0	0	0	0	0	0	0	0	0	0	0	0	0	0	0	0	0	0	0	0	0	0
1	0	0	0	0	0	0	0	0	0	0	0	0	0	0	0	0	0	0	0	0	0	0	0	0	0	0	0	0	0	0	0	0	0	0	0	0	0	0	0	0	0	0	0	0	0	0	0	0	0
1	-0.00116985	0.0140528	-0.0059015	-0.00998949	0.00081828	-0.00385145	-0.00062866	-0.000224546	0.000425089	-0.000879423	-0.000244394	-0.000117866	0.0023188	-0.000287138	-0.00056231	-0.000106542	-0.000459021	-0.000835831	-0.000410466	-0.000357759	-0.000296289	-0.000441528	-0.000269338	-0.000187944	-0.000208014	-0.000474259	-0.000570872	-0.000625822	-0.000161705	-0.000680415	-0.000750316	-0.000770615	-0.000890054	0.000756811	-0.00104102	-0.000858909	-0.00166299	-0.00131244	-0.00139192	-0.000942575	-0.00161634	-0.00156307	-0.00182158	-0.002003	-0.00222724	-0.00258336	-0.00231877	-0.00263772	-0.0029756
1	-0.00105511	0.0126866	-0.0053181	-0.00899737	0.000737367	-0.00346874	-0.000566154	-0.000202173	0.000382647	-0.000791366	-0.000219872	-0.000106013	0.00208526	-0.000258127	-0.000505362	-9.5729e-05	-0.000412322	-0.000750596	-0.000368517	-0.000321114	-0.000265872	-0.000396097	-0.000241563	-0.000168519	-0.000186467	-0.00042502	-0.00051147	-0.000560557	-0.000144804	-0.000609142	-0.000671546	-0.000689536	-0.000796201	0.000676846	-0.000930766	-0.000767744	-0.00148608	-0.00117253	-0.00124321	-0.000841658	-0.0014429	-0.00139499	-0.00162528	-0.00178668	-0.00198619	-0.00230316	-0.00206674	-0.0023504	-0.00265079
1	-0.00103492	0.012446	-0.00521557	-0.00882312	0.000723148	-0.00340152	-0.000555177	-0.000198245	0.000375198	-0.000775916	-0.000215571	-0.000103934	0.00204432	-0.000253043	-0.000495385	-9.38351e-05	-0.000404146	-0.000735677	-0.000361176	-0.000314703	-0.000260553	-0.000388154	-0.000236709	-0.000165125	-0.000182703	-0.000416422	-0.0005011	-0.000549167	-0.000141856	-0.00059671	-0.00065781	-0.000675401	-0.000779844	0.000662914	-0.000911562	-0.00075187	-0.00145529	-0.00114818	-0.00121733	-0.000824105	-0.00141274	-0.00136577	-0.00159117	-0.0017491	-0.00194432	-0.00225451	-0.00202299	-0.00230054	-0.00259444
1	-0.00104477	0.0125629	-0.00526517	-0.00890704	0.000729968	-0.00343361	-0.000560396	-0.000200104	0.000378708	-0.000783166	-0.000217581	-0.000104901	0.00206328	-0.000255387	-0.000499966	-9.47009e-05	-0.000407867	-0.000742438	-0.000364488	-0.000317583	-0.000262932	-0.000391692	-0.000238861	-0.000166624	-0.000184358	-0.000420185	-0.000505619	-0.000554109	-0.00014313	-0.000602057	-0.000663693	-0.000681428	-0.000786789	0.000668804	-0.000919645	-0.000758523	-0.00146814	-0.00115829	-0.00122803	-0.000831334	-0.00142511	-0.0013777	-0.00160503	-0.00176431	-0.00196119	-0.00227403	-0.00204046	-0.00232037	-0.00261675
1	-0.00110127	0.0132345	-0.0055508	-0.00939135	0.000769384	-0.0036195	-0.000590679	-0.000210915	0.000399161	-0.000825485	-0.000229334	-0.000110567	0.00217464	-0.000269182	-0.000526972	-9.98155e-05	-0.000429897	-0.000782539	-0.000384173	-0.000334734	-0.000277131	-0.000412844	-0.000251759	-0.000175621	-0.000194312	-0.000442873	-0.000532919	-0.000584026	-0.000150857	-0.000634561	-0.000699523	-0.000718215	-0.000829262	0.000704903	-0.000969287	-0.000799466	-0.00154738	-0.00122081	-0.00129432	-0.000876202	-0.00150202	-0.00145205	-0.00169165	-0.00185952	-0.00206702	-0.00239674	-0.00215057	-0.00244558	-0.00275794
1	0	0	0	0	0	0	0	0	0	0	0	0	0	0	0	0	0	0	0	0	0	0	0	0	0	0	0	0	0	0	0	0	0	0	0	0	0	0	0	0	0	0	0	0	0	0	0	0	0
1	0	0	0	0	0	0	0	0	0	0	0	0	0	0	0	0	0	0	0	0	0	0	0	0	0	0	0	0	0	0	0	0	0	0	0	0	0	0	0	0	0	0	0	0	0	0	0	0	0
1	0	0	0	0	0	0	0	0	0	0	0	0	0	0	0	0	0	0	0	0	0	0	0	0	0	0	0	0	0	0	0	0	0	0	0	0	0	0	0	0	0	0	0	0	0	0	0	0	0
1	-0.0011009	0.0132246	-0.00554383	-0.00937518	0.000767739	-0.00361007	-0.00058888	-0.000210178	0.000397588	-0.000821855	-0.000228223	-0.000109982	0.00216218	-0.000267515	-0.000523471	-9.91079e-05	-0.000426655	-0.000776286	-0.000380932	-0.00033176	-0.000274545	-0.000408806	-0.000249185	-0.000173746	-0.000192151	-0.000437749	-0.000526515	-0.000576747	-0.00014891	-0.000626085	-0.000689868	-0.000707981	-0.000817076	0.000694241	-0.000954178	-0.00078665	-0.00152188	-0.00120015	-0.00127183	-0.000860598	-0.0014746	-0.0014249	-0.00165926	-0.00182308	-0.0020256	-0.00234763	-0.00210556	-0.00239331	-0.00269776
1	0	0	0	0	0	0	0	0	0	0	0	0	0	0	0	0	0	0	0	0	0	0	0	0	0	0	0	0	0	0	0	0	0	0	0	0	0	0	0	0	0	0	0	0	0	0	0	0	0
1	-0.001052	0.0126418	-0.00529513	-0.00895225	0.000733225	-0.00344682	-0.000562211	-0.00020063	0.000379473	-0.000784267	-0.000217754	-0.000104921	0.00206244	-0.000255125	-0.000499147	-9.44884e-05	-0.000406704	-0.000739867	-0.000363006	-0.000316099	-0.000261545	-0.000389387	-0.000237311	-0.000165442	-0.000182938	-0.000416696	-0.000501115	-0.000548838	-0.000141682	-0.000595604	-0.000656179	-0.000673303	-0.000776932	0.000660036	-0.000907017	-0.000747653	-0.0014462	-0.0011403	-0.00120822	-0.000817427	-0.0014004	-0.00135299	-0.00157528	-0.00173054	-0.00192248	-0.00222777	-0.00199775	-0.0022704	-0.00255883
1	0	0	0	0	0	0	0	0	0	0	0	0	0	0	0	0	0	0	0	0	0	0	0	0	0	0	0	0	0	0	0	0	0	0	0	0	0	0	0	0	0	0	0	0	0	0	0	0	0
1	0	0	0	0	0	0	0	0	0	0	0	0	0	0	0	0	0	0	0	0	0	0	0	0	0	0	0	0	0	0	0	0	0	0	0	0	0	0	0	0	0	0	0	0	0	0	0	0	0
1	-0.00109049	0.0130931	-0.00548392	-0.00926738	0.000758497	-0.0035641	-0.000581018	-0.000207236	0.000391768	-0.00080928	-0.000224585	-0.000108158	0.00212497	-0.000262731	-0.00051377	-9.72077e-05	-0.000418198	-0.000760395	-0.00037289	-0.000324543	-0.000268396	-0.000399386	-0.000243283	-0.00016952	-0.000187354	-0.000426538	-0.000512692	-0.000561236	-0.00014481	-0.000608445	-0.000669989	-0.000687128	-0.000792486	0.000672919	-0.000924243	-0.000761471	-0.00147218	-0.0011602	-0.00122869	-0.00083086	-0.00142269	-0.00137384	-0.00159874	-0.00175543	-0.00194914	-0.00225752	-0.00202341	-0.0022984	-0.00258907
1	-0.0010395	0.0124874	-0.00522657	-0.00883139	0.000723036	-0.00339701	-0.000553817	-0.000197533	0.000373426	-0.00077136	-0.000214061	-0.000103088	0.00202542	-0.000250409	-0.000489667	-9.26463e-05	-0.000398568	-0.000724688	-0.000355377	-0.000309296	-0.000255783	-0.000380612	-0.000231844	-0.000161547	-0.000178539	-0.000406465	-0.000488558	-0.000534808	-0.00013799	-0.000579778	-0.000638413	-0.000654735	-0.000755116	0.000641182	-0.000880635	-0.000725533	-0.00140268	-0.00110541	-0.00117065	-0.000791603	-0.00135545	-0.00130889	-0.00152313	-0.00167239	-0.00185691	-0.00215066	-0.00192761	-0.00218955	-0.00246642
1	0	0	0	0	0	0	0	0	0	0	0	0	0	0	0	0	0	0	0	0	0	0	0	0	0	0	0	0	0	0	0	0	0	0	0	0	0	0	0	0	0	0	0	0	0	0	0	0	0
1	0	0	0	0	0	0	0	0	0	0	0	0	0	0	0	0	0	0	0	0	0	0	0	0	0	0	0	0	0	0	0	0	0	0	0	0	0	0	0	0	0	0	0	0	0	0	0	0	0
1	-0.00103001	0.0123738	-0.00517798	-0.00874848	0.000716244	-0.00336477	-0.000548533	-0.000195635	0.000369812	-0.000763838	-0.000211959	-0.000102069	0.00200527	-0.000247898	-0.000484721	-9.17044e-05	-0.000394487	-0.000717217	-0.000351689	-0.000306065	-0.000253093	-0.000376583	-0.000229374	-0.000159814	-0.000176612	-0.000402048	-0.000483214	-0.000528922	-0.000136462	-0.000573316	-0.000631253	-0.000647346	-0.00074654	0.000633858	-0.000870511	-0.000717142	-0.00138635	-0.00109247	-0.00115686	-0.000782226	-0.0013393	-0.0012932	-0.00150477	-0.00165211	-0.00183426	-0.00212428	-0.00190383	-0.00216239	-0.00243565
1	0	0	0	0	0	0	0	0	0	0	0	0	0	0	0	0	0	0	0	0	0	0	0	0	0	0	0	0	0	0	0	0	0	0	0	0	0	0	0	0	0	0	0	0	0	0	0	0	0
1	0	0	0	0	0	0	0	0	0	0	0	0	0	0	0	0	0	0	0	0	0	0	0	0	0	0	0	0	0	0	0	0	0	0	0	0	0	0	0	0	0	0	0	0	0	0	0	0	0
1	-0.000982868	0.0118094	-0.00493675	-0.00833702	0.000682535	-0.00320488	-0.000522326	-0.000186224	0.000351903	-0.000726567	-0.000201548	-9.70212e-05	0.0019055	-0.00023547	-0.000460256	-8.70454e-05	-0.00037431	-0.000680289	-0.000333464	-0.000290102	-0.000239808	-0.000356688	-0.000217179	-0.000151265	-0.000167104	-0.000380267	-0.000456874	-0.000499912	-0.000128932	-0.000541486	-0.000595994	-0.000610971	-0.000704341	0.000597825	-0.000820719	-0.000675884	-0.00130612	-0.00102889	-0.00108914	-0.000736176	-0.00126	-0.0012162	-0.00141466	-0.00155262	-0.00172319	-0.00199494	-0.00178728	-0.00202928	-0.00228489
1	-0.00108272	0.0129939	-0.00543832	-0.00918468	0.00075136	-0.00352838	-0.000574876	-0.000204927	0.000387181	-0.000799333	-0.000221697	-0.000106705	0.00209526	-0.000258901	-0.000505987	-9.56799e-05	-0.000411386	-0.000747572	-0.000366391	-0.000318702	-0.000263412	-0.000391743	-0.000238489	-0.000166083	-0.000183449	-0.000417405	-0.000501423	-0.000548581	-0.000141464	-0.000594036	-0.000653743	-0.000670077	-0.000772372	0.000655472	-0.000899739	-0.000740854	-0.00143148	-0.00112747	-0.00119333	-0.00080649	-0.00138015	-0.00133198	-0.00154913	-0.00169996	-0.00188646	-0.00218364	-0.00195607	-0.00222061	-0.00249997
1	-0.00107203	0.0128666	-0.00538399	-0.00909233	0.000743825	-0.00349275	-0.000569058	-0.000202845	0.000383231	-0.00079114	-0.000219416	-0.000105603	0.00207354	-0.000256204	-0.000500694	-9.46751e-05	-0.000407047	-0.000739656	-0.000362496	-0.0003153	-0.00026059	-0.000387528	-0.000235914	-0.000164283	-0.000181452	-0.000412844	-0.000495922	-0.00054254	-0.0001399	-0.000587444	-0.00064646	-0.000662584	-0.000763701	0.000648087	-0.000889561	-0.000732443	-0.00141516	-0.00111458	-0.00117963	-0.000797196	-0.00136418	-0.00131652	-0.00153108	-0.00168008	-0.00186431	-0.00215792	-0.00193294	-0.00219426	-0.0024702
1	0	0	0	0	0	0	0	0	0	0	0	0	0	0	0	0	0	0	0	0	0	0	0	0	0	0	0	0	0	0	0	0	0	0	0	0	0	0	0	0	0	0	0	0	0	0	0	0	0
1	0	0	0	0	0	0	0	0	0	0	0	0	0	0	0	0	0	0	0	0	0	0	0	0	0	0	0	0	0	0	0	0	0	0	0	0	0	0	0	0	0	0	0	0	0	0	0	0	0
1	-0.00109245	0.0131048	-0.00548314	-0.009257	0.000756964	-0.0035534	-0.000578731	-0.000206223	0.000389483	-0.000803784	-0.000222848	-0.000107219	0.00210455	-0.000259952	-0.000507848	-9.59958e-05	-0.000412588	-0.000749474	-0.000367185	-0.000319273	-0.000263785	-0.000392149	-0.000238647	-0.000166131	-0.000183432	-0.00041721	-0.000501	-0.000547912	-0.000141239	-0.000592865	-0.000652208	-0.000668253	-0.000769978	0.000653202	-0.000896275	-0.000737725	-0.00142489	-0.00112186	-0.00118695	-0.000801876	-0.00137173	-0.00132336	-0.00153852	-0.00168768	-0.00187212	-0.00216622	-0.00193974	-0.00220123	-0.00247722
1	0	0	0	0	0	0	0	0	0	0	0	0	0	0	0	0	0	0	0	0	0	0	0	0	0	0	0	0	0	0	0	0	0	0	0	0	0	0	0	0	0	0	0	0	0	0	0	0	0
1	0	0	0	0	0	0	0	0	0	0	0	0	0	0	0	0	0	0	0	0	0	0	0	0	0	0	0	0	0	0	0	0	0	0	0	0	0	0	0	0	0	0	0	0	0	0	0	0	0
1	0	0	0	0	0	0	0	0	0	0	0	0	0	0	0	0	0	0	0	0	0	0	0	0	0	0	0	0	0	0	0	0	0	0	0	0	0	0	0	0	0	0	0	0	0	0	0	0	0
1	0	0	0	0	0	0	0	0	0	0	0	0	0	0	0	0	0	0	0	0	0	0	0	0	0	0	0	0	0	0	0	0	0	0	0	0	0	0	0	0	0	0	0	0	0	0	0	0	0
1	0	0	0	0	0	0	0	0	0	0	0	0	0	0	0	0	0	0	0	0	0	0	0	0	0	0	0	0	0	0	0	0	0	0	0	0	0	0	0	0	0	0	0	0	0	0	0	0	0
1	0	0	0	0	0	0	0	0	0	0	0	0	0	0	0	0	0	0	0	0	0	0	0	0	0	0	0	0	0	0	0	0	0	0	0	0	0	0	0	0	0	0	0	0	0	0	0	0	0
1	0	0	0	0	0	0	0	0	0	0	0	0	0	0	0	0	0	0	0	0	0	0	0	0	0	0	0	0	0	0	0	0	0	0	0	0	0	0	0	0	0	0	0	0	0	0	0	0	0
1	-0.00114279	0.0136845	-0.00572096	-0.00964613	0.000787543	-0.00369223	-0.000600501	-0.000213691	0.000403041	-0.000830649	-0.000229984	-0.000110503	0.00216609	-0.000267192	-0.00052129	-9.84037e-05	-0.000422366	-0.0007662	-0.000374874	-0.000325519	-0.000268583	-0.000398743	-0.000242333	-0.00016847	-0.000185764	-0.000421941	-0.000505997	-0.000552629	-0.000142264	-0.000596357	-0.000655164	-0.000670375	-0.00077138	0.000653531	-0.000895483	-0.000736082	-0.00141977	-0.00111633	-0.0011795	-0.00079578	-0.00135944	-0.00130974	-0.00152062	-0.00166579	-0.00184532	-0.00213232	-0.00190681	-0.00216093	-0.00242856
1	0	0	0	0	0	0	0	0	0	0	0	0	0	0	0	0	0	0	0	0	0	0	0	0	0	0	0	0	0	0	0	0	0	0	0	0	0	0	0	0	0	0	0	0	0	0	0	0	0
1	0	0	0	0	0	0	0	0	0	0	0	0	0	0	0	0	0	0	0	0	0	0	0	0	0	0	0	0	0	0	0	0	0	0	0	0	0	0	0	0	0	0	0	0	0	0	0	0	0
1	-0.000959462	0.0115084	-0.0047979	-0.00808423	0.000660617	-0.0030949	-0.000503365	-0.000179081	0.000337684	-0.000695688	-0.000192572	-9.25016e-05	0.00181297	-0.000223537	-0.00043599	-8.22804e-05	-0.000353057	-0.000640277	-0.000313182	-0.000271873	-0.000224257	-0.00033284	-0.000202225	-0.000140547	-0.000154931	-0.000351806	-0.000421771	-0.000460511	-0.000118517	-0.000496668	-0.00054549	-0.000557997	-0.000641887	0.000543683	-0.000744734	-0.000611996	-0.00118008	-0.000927617	-0.000979829	-0.000660882	-0.00112867	-0.00108709	-0.00126176	-0.00138183	-0.00153033	-0.00176782	-0.00158042	-0.00179053	-0.00201171
1	-0.00100646	0.0120661	-0.00503355	-0.00848211	0.000692921	-0.00324659	-0.000527992	-0.00018784	0.000354194	-0.000729716	-0.000201988	-9.70238e-05	0.00190153	-0.000234464	-0.000457301	-8.63013e-05	-0.000370309	-0.000671565	-0.000328483	-0.000285154	-0.000235211	-0.000349096	-0.000212101	-0.00014741	-0.000162495	-0.000368981	-0.000442359	-0.000482988	-0.000124301	-0.000520905	-0.000572107	-0.000585221	-0.000673201	0.000570201	-0.000781058	-0.000641842	-0.00123763	-0.000972848	-0.0010276	-0.000693099	-0.00118368	-0.00114008	-0.00132326	-0.00144916	-0.00160489	-0.00185395	-0.00165741	-0.00187775	-0.00210969
1	0	0	0	0	0	0	0	0	0	0	0	0	0	0	0	0	0	0	0	0	0	0	0	0	0	0	0	0	0	0	0	0	0	0	0	0	0	0	0	0	0	0	0	0	0	0	0	0	0
1	-0.00094685	0.0113575	-0.00473358	-0.00797473	0.000651654	-0.00305246	-0.000496419	-0.00017659	0.000332952	-0.000685858	-0.00018983	-9.11745e-05	0.00178678	-0.000220281	-0.00042959	-8.10637e-05	-0.000347797	-0.000630667	-0.000308447	-0.000267732	-0.000220818	-0.000327698	-0.000199079	-0.000138345	-0.000152486	-0.000346217	-0.000415023	-0.000453092	-0.000116595	-0.000488558	-0.000536522	-0.000548762	-0.000631193	0.000534568	-0.000732163	-0.000601598	-0.0011599	-0.000911653	-0.000962858	-0.000649363	-0.00110887	-0.00106791	-0.00123935	-0.00135713	-0.00150281	-0.00173584	-0.00155166	-0.00175775	-0.00197465
1	-0.000983487	0.0117919	-0.00491688	-0.00828385	0.000676732	-0.00317008	-0.000515497	-0.000183369	0.000345715	-0.000712135	-0.000197094	-9.46593e-05	0.00185495	-0.000228683	-0.00044596	-8.41491e-05	-0.000361021	-0.000654623	-0.00032015	-0.00027788	-0.000229178	-0.000340093	-0.0002066	-0.000143566	-0.000158235	-0.000359256	-0.000430637	-0.00047012	-0.000120972	-0.000506879	-0.000556621	-0.000569298	-0.000654788	0.000554528	-0.000759474	-0.000624015	-0.00120308	-0.000945549	-0.00099862	-0.000673455	-0.00114996	-0.00110744	-0.00128519	-0.00140727	-0.00155826	-0.00179982	-0.00160879	-0.0018224	-0.0020472
1	-0.000945133	0.0113342	-0.00472231	-0.00795343	0.000649752	-0.00304267	-0.000494693	-0.000175928	0.000331611	-0.000682903	-0.00018896	-9.07314e-05	0.00177762	-0.000219089	-0.000427146	-8.05802e-05	-0.000345626	-0.000626555	-0.000306351	-0.000265839	-0.000219195	-0.0003252	-0.000197507	-0.000137214	-0.000151198	-0.000343195	-0.000411287	-0.000448888	-0.000115481	-0.000483756	-0.000531101	-0.000543066	-0.000624468	0.000528729	-0.000723958	-0.000594692	-0.00114626	-0.000900684	-0.000951009	-0.000641195	-0.00109461	-0.00105388	-0.00122274	-0.00133856	-0.00148183	-0.00171113	-0.00152915	-0.00173176	-0.00194491
1	-0.00098367	0.0117889	-0.00491298	-0.00827318	0.000675557	-0.003163	-0.000514103	-0.000182785	0.00034445	-0.000709181	-0.000196182	-9.41762e-05	0.00184462	-0.000227296	-0.000443041	-8.35582e-05	-0.000358313	-0.000649397	-0.000317442	-0.000275397	-0.000227021	-0.000336728	-0.000204458	-0.000142009	-0.000156444	-0.000355016	-0.000425349	-0.000464123	-0.000119372	-0.000499931	-0.000548726	-0.000560952	-0.000644878	0.000545878	-0.000747256	-0.000613681	-0.00118257	-0.000928991	-0.000980659	-0.000661026	-0.00112819	-0.00108595	-0.00125963	-0.00137862	-0.0015258	-0.00176147	-0.00157375	-0.00178184	-0.00200067
1	-0.000966251	0.0115812	-0.00482476	-0.00812348	0.000663344	-0.00310537	-0.000504701	-0.000179425	0.000338085	-0.000696001	-0.000192518	-9.24079e-05	0.00180983	-0.000222984	-0.000434591	-8.19565e-05	-0.000351409	-0.00063682	-0.000311263	-0.000270009	-0.000222557	-0.000330075	-0.000200398	-0.000139176	-0.000153307	-0.000347862	-0.000416735	-0.000454679	-0.000116931	-0.00048966	-0.000537398	-0.000549317	-0.000631439	0.000534451	-0.000731537	-0.000600712	-0.00115746	-0.000909175	-0.000959644	-0.000646797	-0.00110379	-0.00106236	-0.00123214	-0.0013484	-0.0014922	-0.00172251	-0.00153879	-0.00174208	-0.00195583
1	0	0	0	0	0	0	0	0	0	0	0	0	0	0	0	0	0	0	0	0	0	0	0	0	0	0	0	0	0	0	0	0	0	0	0	0	0	0	0	0	0	0	0	0	0	0	0	0	0
1	-0.000906863	0.0108749	-0.0045262	-0.00761877	0.000622287	-0.00291235	-0.000473314	-0.000168246	0.000316984	-0.000652451	-0.00018045	-8.6604e-05	0.00169601	-0.000208922	-0.000407128	-7.67676e-05	-0.000329114	-0.000596334	-0.000291437	-0.000252777	-0.000208326	-0.000308925	-0.000187533	-0.000130223	-0.000143426	-0.000325397	-0.00038977	-0.000425201	-0.000109336	-0.000457791	-0.000502354	-0.000513426	-0.000590102	0.000499402	-0.000683463	-0.00056116	-0.0010811	-0.000849082	-0.000896094	-0.000603884	-0.00103042	-0.000991603	-0.00114993	-0.00125825	-0.00139225	-0.00160692	-0.00143534	-0.00162474	-0.00182384
1	-0.00101923	0.0122072	-0.00508812	-0.00856623	0.00069914	-0.00327273	-0.000531756	-0.000189006	0.000356067	-0.000732901	-0.000202684	-9.72691e-05	0.00190461	-0.000234626	-0.000457198	-8.62031e-05	-0.000369549	-0.000669569	-0.000327208	-0.000283787	-0.00023387	-0.000346788	-0.000210505	-0.000146167	-0.000160978	-0.000365201	-0.000437425	-0.000477163	-0.00012269	-0.000513681	-0.000563655	-0.000576048	-0.000662041	0.000560248	-0.000766703	-0.00062947	-0.00121265	-0.000952342	-0.00100502	-0.000677252	-0.00115555	-0.00111196	-0.00128943	-0.00141083	-0.001561	-0.00180158	-0.00160913	-0.00182137	-0.00204446
1	-0.000921744	0.0110498	-0.00459906	-0.00774029	0.000632051	-0.00295762	-0.000480579	-0.000170799	0.000321737	-0.000662125	-0.000183094	-8.78575e-05	0.00172025	-0.000211873	-0.000412808	-7.78252e-05	-0.00033359	-0.000604341	-0.0002953	-0.000256083	-0.000211014	-0.000312858	-0.000189887	-0.000131836	-0.000145177	-0.000329312	-0.000394392	-0.000430169	-0.000110594	-0.00046298	-0.000507961	-0.000519067	-0.000596483	0.000504716	-0.000690615	-0.000566935	-0.00109204	-0.000857523	-0.000904847	-0.000609679	-0.00104012	-0.00100077	-0.00116036	-0.00126945	-0.0014044	-0.00162065	-0.00144736	-0.00163806	-0.00183848
1	0	0	0	0	0	0	0	0	0	0	0	0	0	0	0	0	0	0	0	0	0	0	0	0	0	0	0	0	0	0	0	0	0	0	0	0	0	0	0	0	0	0	0	0	0	0	0	0	0
1	-0.000889799	0.0106671	-0.00443618	-0.00746302	0.00060934	-0.00285012	-0.000462981	-0.000164489	0.000309749	-0.000637222	-0.000176149	-8.44963e-05	0.00165392	-0.000203627	-0.000396605	-7.47453e-05	-0.000320278	-0.000580024	-0.000283322	-0.000245612	-0.000202316	-0.00029986	-0.000181936	-0.000126272	-0.000139002	-0.000315199	-0.00037736	-0.000411451	-0.000105746	-0.00044253	-0.000485358	-0.0004958	-0.00056955	0.000481768	-0.00065898	-0.000540781	-0.0010413	-0.000817402	-0.000862216	-0.000580757	-0.000990437	-0.00095264	-0.00110417	-0.00120756	-0.00133548	-0.00154059	-0.00137538	-0.00155607	-0.00174585
1	0	0	0	0	0	0	0	0	0	0	0	0	0	0	0	0	0	0	0	0	0	0	0	0	0	0	0	0	0	0	0	0	0	0	0	0	0	0	0	0	0	0	0	0	0	0	0	0	0
1	0	0	0	0	0	0	0	0	0	0	0	0	0	0	0	0	0	0	0	0	0	0	0	0	0	0	0	0	0	0	0	0	0	0	0	0	0	0	0	0	0	0	0	0	0	0	0	0	0
1	-0.000901717	0.0108062	-0.00449345	-0.0075576	0.000616871	-0.00288467	-0.000468469	-0.000166397	0.000313261	-0.000644289	-0.000178057	-8.539e-05	0.00167099	-0.000205677	-0.000400497	-7.54597e-05	-0.000323258	-0.000585272	-0.000285813	-0.000247709	-0.000203992	-0.000302267	-0.000183351	-0.000127222	-0.000140013	-0.000317409	-0.00037991	-0.000414127	-0.000106407	-0.000445184	-0.000488145	-0.000498521	-0.000572531	0.00048417	-0.000662094	-0.0005432	-0.00104569	-0.000820642	-0.000865415	-0.000582766	-0.00099361	-0.000955451	-0.00110715	-0.00121051	-0.0013384	-0.00154356	-0.0013777	-0.00155829	-0.0017479
1	-0.000906613	0.0108639	-0.00451755	-0.00759789	0.000620117	-0.00289977	-0.000470899	-0.000167253	0.00031486	-0.000647552	-0.000178952	-8.58157e-05	0.00167925	-0.000206686	-0.000402445	-7.58238e-05	-0.000324804	-0.000588049	-0.000287158	-0.000248864	-0.000204936	-0.000303653	-0.000184184	-0.000127795	-0.000140638	-0.000318813	-0.000381576	-0.000415926	-0.000106865	-0.000447082	-0.000490207	-0.000500607	-0.000574904	0.000486157	-0.000664785	-0.000545386	-0.00104986	-0.000823879	-0.000868794	-0.000585018	-0.000997409	-0.000959066	-0.00111129	-0.001215	-0.0013433	-0.00154916	-0.00138263	-0.00156381	-0.00175402
1	0	0	0	0	0	0	0	0	0	0	0	0	0	0	0	0	0	0	0	0	0	0	0	0	0	0	0	0	0	0	0	0	0	0	0	0	0	0	0	0	0	0	0	0	0	0	0	0	0
1	0	0	0	0	0	0	0	0	0	0	0	0	0	0	0	0	0	0	0	0	0	0	0	0	0	0	0	0	0	0	0	0	0	0	0	0	0	0	0	0	0	0	0	0	0	0	0	0	0
1	0	0	0	0	0	0	0	0	0	0	0	0	0	0	0	0	0	0	0	0	0	0	0	0	0	0	0	0	0	0	0	0	0	0	0	0	0	0	0	0	0	0	0	0	0	0	0	0	0
1	0	0	0	0	0	0	0	0	0	0	0	0	0	0	0	0	0	0	0	0	0	0	0	0	0	0	0	0	0	0	0	0	0	0	0	0	0	0	0	0	0	0	0	0	0	0	0	0	0
1	0	0	0	0	0	0	0	0	0	0	0	0	0	0	0	0	0	0	0	0	0	0	0	0	0	0	0	0	0	0	0	0	0	0	0	0	0	0	0	0	0	0	0	0	0	0	0	0	0
1	-0.000948028	0.0113474	-0.00471735	-0.00792856	0.000646486	-0.00302105	-0.000490204	-0.000173979	0.000327276	-0.000672595	-0.000185733	-8.90011e-05	0.00174026	-0.000214039	-0.000416452	-7.84044e-05	-0.000335609	-0.000607157	-0.000296268	-0.000256569	-0.000211123	-0.000312588	-0.000189462	-0.000131359	-0.000144453	-0.000327217	-0.000391342	-0.000426254	-0.000109438	-0.000457501	-0.000501257	-0.000511511	-0.000586988	0.000496014	-0.000677747	-0.000555606	-0.00106872	-0.000838065	-0.000883094	-0.000594207	-0.00101231	-0.000972675	-0.00112622	-0.00123039	-0.00135931	-0.00156644	-0.00139702	-0.0015789	-0.00176962
1	-0.000946011	0.0113227	-0.00470654	-0.00790973	0.000644912	-0.00301344	-0.000488932	-0.000173514	0.000326377	-0.000670693	-0.000185193	-8.87356e-05	0.00173494	-0.000213367	-0.000415113	-7.81461e-05	-0.000334477	-0.000605062	-0.000295223	-0.000255644	-0.000210345	-0.000311412	-0.000188735	-0.000130845	-0.000143876	-0.000325885	-0.000389718	-0.000424451	-0.000108966	-0.000455496	-0.000499021	-0.000509189	-0.000584277	0.000493686	-0.000674511	-0.000552911	-0.00106346	-0.000833869	-0.000878603	-0.00059114	-0.00100701	-0.000967501	-0.00112014	-0.00122366	-0.00135176	-0.00155762	-0.00138905	-0.00156977	-0.00175924
1	0	0	0	0	0	0	0	0	0	0	0	0	0	0	0	0	0	0	0	0	0	0	0	0	0	0	0	0	0	0	0	0	0	0	0	0	0	0	0	0	0	0	0	0	0	0	0	0	0
1	-0.000867773	0.0103923	-0.00431393	-0.00724666	0.000590994	-0.0027602	-0.000447783	-0.00015887	0.000298757	-0.000613741	-0.000169425	-8.11584e-05	0.00158646	-0.00019504	-0.000379352	-7.13952e-05	-0.000305497	-0.000552483	-0.000269497	-0.000233303	-0.000191911	-0.000284043	-0.000172101	-0.000119281	-0.000131124	-0.00029692	-0.000354982	-0.000386514	-9.92004e-05	-0.000414557	-0.000454047	-0.000463172	-0.000531329	0.000448831	-0.000613051	-0.000502394	-0.000966023	-0.000757266	-0.000797674	-0.000536544	-0.000913752	-0.000877663	-0.00101585	-0.00110943	-0.00122523	-0.00141144	-0.00125835	-0.00142167	-0.00159283
1	0	0	0	0	0	0	0	0	0	0	0	0	0	0	0	0	0	0	0	0	0	0	0	0	0	0	0	0	0	0	0	0	0	0	0	0	0	0	0	0	0	0	0	0	0	0	0	0	0
1	-0.000921738	0.0110263	-0.00457744	-0.00768556	0.000626228	-0.00292336	-0.000473937	-0.000168049	0.000315828	-0.000648442	-0.000178897	-8.56451e-05	0.00167314	-0.000205581	-0.000399618	-7.51649e-05	-0.000321438	-0.000580971	-0.000283226	-0.000245044	-0.00020145	-0.000297985	-0.000180442	-0.000124988	-0.000137317	-0.000310761	-0.000371311	-0.000404055	-0.000103642	-0.000432861	-0.000473814	-0.000483052	-0.000553807	0.000467548	-0.000638233	-0.000522724	-0.00100452	-0.000786979	-0.000828483	-0.000556941	-0.000947925	-0.000909951	-0.0010526	-0.00114888	-0.00126806	-0.0014599	-0.00130079	-0.00146875	-0.00164461
1	-0.000908928	0.0108741	-0.00451324	-0.0075772	0.000617424	-0.00288204	-0.000467226	-0.000165662	0.00031133	-0.000639173	-0.000176332	-8.44135e-05	0.00164902	-0.000202606	-0.000393817	-7.40705e-05	-0.000316743	-0.000572458	-0.000279064	-0.000241432	-0.000198472	-0.000293566	-0.000177758	-0.000123123	-0.000135263	-0.000306096	-0.000365721	-0.000397954	-0.000102072	-0.000426286	-0.000466596	-0.000475671	-0.00054532	0.000460363	-0.000628395	-0.000514643	-0.000988941	-0.000774742	-0.000815563	-0.000548232	-0.000933058	-0.000895638	-0.001036	-0.00113071	-0.00124794	-0.00143668	-0.00128004	-0.00144525	-0.00161822
1	0	0	0	0	0	0	0	0	0	0	0	0	0	0	0	0	0	0	0	0	0	0	0	0	0	0	0	0	0	0	0	0	0	0	0	0	0	0	0	0	0	0	0	0	0	0	0	0	0
1	-0.000832586	0.00996641	-0.00413103	-0.00693248	0.000565025	-0.00263624	-0.000427322	-0.000151476	0.0002846	-0.000584118	-0.000161104	-7.71035e-05	0.00150591	-0.000184962	-0.000359424	-6.75846e-05	-0.000288929	-0.000522048	-0.000254424	-0.000220057	-0.000180853	-0.000267434	-0.000161893	-0.000112104	-0.000123125	-0.000278554	-0.000332725	-0.000361954	-9.28142e-05	-0.000387517	-0.000424049	-0.000432182	-0.000495332	0.000418059	-0.000570489	-0.000467096	-0.000897332	-0.000702791	-0.000739625	-0.000497055	-0.00084573	-0.000811599	-0.000938536	-0.00102406	-0.00112994	-0.00130049	-0.00115839	-0.00130755	-0.00146365
1	0	0	0	0	0	0	0	0	0	0	0	0	0	0	0	0	0	0	0	0	0	0	0	0	0	0	0	0	0	0	0	0	0	0	0	0	0	0	0	0	0	0	0	0	0	0	0	0	0
1	0	0	0	0	0	0	0	0	0	0	0	0	0	0	0	0	0	0	0	0	0	0	0	0	0	0	0	0	0	0	0	0	0	0	0	0	0	0	0	0	0	0	0	0	0	0	0	0	0
1	-0.000971239	0.011606	-0.00481811	-0.00808552	0.000658242	-0.00307128	-0.000497585	-0.000176327	0.000331183	-0.000679575	-0.000187372	-8.96486e-05	0.00175026	-0.000214933	-0.000417548	-7.84902e-05	-0.000335458	-0.000605948	-0.000295225	-0.000255272	-0.000209733	-0.000310052	-0.000187637	-0.000129894	-0.000142621	-0.000322571	-0.000385191	-0.000418908	-0.000107387	-0.000448235	-0.000490348	-0.000499609	-0.000572446	0.000482999	-0.000658923	-0.000539346	-0.00103583	-0.00081103	-0.00085329	-0.000573276	-0.000975137	-0.000935513	-0.00108152	-0.00117974	-0.00130133	-0.00149731	-0.00133332	-0.00150458	-0.00168371
1	-0.000895164	0.0107047	-0.00443897	-0.00744739	0.000606538	-0.00282926	-0.000458395	-0.000162428	0.000305059	-0.00062589	-0.000172559	-8.25544e-05	0.00161171	-0.000197891	-0.000384405	-7.22544e-05	-0.000308779	-0.000557706	-0.0002717	-0.000234911	-0.000192988	-0.000285272	-0.000172626	-0.000119493	-0.00013119	-0.00029669	-0.000354255	-0.000385232	-9.87461e-05	-0.00041213	-0.000450814	-0.000459288	-0.000526202	0.000443948	-0.00060559	-0.00049565	-0.000951828	-0.000745194	-0.000783957	-0.000526651	-0.000895751	-0.000859279	-0.000993301	-0.00108341	-0.00119498	-0.00137482	-0.00122415	-0.00138126	-0.00154558
1	0	0	0	0	0	0	0	0	0	0	0	0	0	0	0	0	0	0	0	0	0	0	0	0	0	0	0	0	0	0	0	0	0	0	0	0	0	0	0	0	0	0	0	0	0	0	0	0	0
1	0	0	0	0	0	0	0	0	0	0	0	0	0	0	0	0	0	0	0	0	0	0	0	0	0	0	0	0	0	0	0	0	0	0	0	0	0	0	0	0	0	0	0	0	0	0	0	0	0
1	0	0	0	0	0	0	0	0	0	0	0	0	0	0	0	0	0	0	0	0	0	0	0	0	0	0	0	0	0	0	0	0	0	0	0	0	0	0	0	0	0	0	0	0	0	0	0	0	0
1	0	0	0	0	0	0	0	0	0	0	0	0	0	0	0	0	0	0	0	0	0	0	0	0	0	0	0	0	0	0	0	0	0	0	0	0	0	0	0	0	0	0	0	0	0	0	0	0	0
1	-0.000802027	0.00958892	-0.00396546	-0.00664268	0.00054066	-0.00251798	-0.000407503	-0.000144209	0.000270494	-0.000554212	-0.000152601	-7.2911e-05	0.00142172	-0.000174315	-0.000338162	-6.34801e-05	-0.000270923	-0.000488684	-0.000237765	-0.000205302	-0.000168442	-0.000248662	-0.000150276	-0.000103885	-0.000113905	-0.00025726	-0.000306771	-0.000333158	-8.52871e-05	-0.000355486	-0.000388342	-0.000395123	-0.000452094	0.000380938	-0.000518935	-0.000424171	-0.00081348	-0.00063605	-0.000668257	-0.000448342	-0.000761546	-0.000729582	-0.000842264	-0.000917466	-0.00101061	-0.00116117	-0.00103256	-0.00116355	-0.00130025
1	-0.000811008	0.00969421	-0.00400892	-0.0067147	0.000546425	-0.00254455	-0.000411743	-0.00014569	0.000273237	-0.00055976	-0.000154109	-7.36218e-05	0.00143538	-0.000175969	-0.000341326	-6.40657e-05	-0.000273386	-0.000493064	-0.000239865	-0.000207088	-0.000169886	-0.00025076	-0.000151524	-0.000104735	-0.000114821	-0.000259296	-0.000309159	-0.000335707	-8.59287e-05	-0.000358113	-0.000391161	-0.00039794	-0.000455258	0.000383555	-0.000522431	-0.000426974	-0.000818747	-0.000640085	-0.000672409	-0.000451069	-0.000766079	-0.000733829	-0.000847056	-0.000922566	-0.0010161	-0.00116732	-0.0010379	-0.00116941	-0.00130663
1	-0.000835407	0.00998281	-0.00412941	-0.00691653	0.000562736	-0.00262052	-0.000423999	-0.000150019	0.00028134	-0.000576338	-0.000158664	-7.57942e-05	0.00147764	-0.000181144	-0.000351347	-6.59431e-05	-0.000281385	-0.000507465	-0.000246858	-0.000213115	-0.000174821	-0.000258033	-0.000155911	-0.000107761	-0.000118134	-0.000266764	-0.000318047	-0.000345342	-8.83903e-05	-0.000368355	-0.000402328	-0.00040928	-0.000468208	0.000394446	-0.000537239	-0.000439055	-0.000841871	-0.000658131	-0.000691332	-0.00046374	-0.000787561	-0.000754369	-0.000870723	-0.000948296	-0.00104438	-0.00119976	-0.00106669	-0.00120179	-0.00134274
1	0	0	0	0	0	0	0	0	0	0	0	0	0	0	0	0	0	0	0	0	0	0	0	0	0	0	0	0	0	0	0	0	0	0	0	0	0	0	0	0	0	0	0	0	0	0	0	0	0
1	0	0	0	0	0	0	0	0	0	0	0	0	0	0	0	0	0	0	0	0	0	0	0	0	0	0	0	0	0	0	0	0	0	0	0	0	0	0	0	0	0	0	0	0	0	0	0	0	0
1	0	0	0	0	0	0	0	0	0	0	0	0	0	0	0	0	0	0	0	0	0	0	0	0	0	0	0	0	0	0	0	0	0	0	0	0	0	0	0	0	0	0	0	0	0	0	0	0	0
1	-0.000904037	0.0107871	-0.00446234	-0.00746919	0.000606983	-0.00282473	-0.000456631	-0.000161434	0.000302503	-0.000619217	-0.000170331	-8.13026e-05	0.00158372	-0.000194	-0.000375985	-7.0511e-05	-0.000300638	-0.000541758	-0.00026333	-0.000227155	-0.00018619	-0.000274594	-0.000165786	-0.000114496	-0.000125417	-0.000282984	-0.000337118	-0.000365758	-9.35417e-05	-0.000389512	-0.000425098	-0.0004321	-0.00049392	0.000415781	-0.000565841	-0.000462063	-0.000885279	-0.000691517	-0.000725824	-0.000486492	-0.000825538	-0.000790118	-0.000911259	-0.000991653	-0.00109126	-0.00125261	-0.0011128	-0.00125274	-0.00139854
1	0	0	0	0	0	0	0	0	0	0	0	0	0	0	0	0	0	0	0	0	0	0	0	0	0	0	0	0	0	0	0	0	0	0	0	0	0	0	0	0	0	0	0	0	0	0	0	0	0
1	-0.000829734	0.00990718	-0.00409358	-0.00684991	0.000556853	-0.00259061	-0.000418783	-0.000148036	0.000277366	-0.000567663	-0.000156132	-7.45154e-05	0.0014514	-0.000177757	-0.000344457	-6.45903e-05	-0.000275355	-0.000496129	-0.000241121	-0.000207969	-0.000170442	-0.000251335	-0.000151723	-0.00010477	-0.000114748	-0.000258876	-0.000308356	-0.000334508	-8.55385e-05	-0.000356137	-0.000388622	-0.00039497	-0.000451418	0.000379956	-0.000517012	-0.000422133	-0.000808666	-0.000631589	-0.000662835	-0.000444215	-0.000753694	-0.00072126	-0.000831732	-0.000904988	-0.000995759	-0.00114284	-0.00101514	-0.00114264	-0.00127546
1	-0.000881926	0.0105237	-0.004351	-0.00728084	0.00059164	-0.00275256	-0.000444887	-0.000157249	0.000294598	-0.000602897	-0.000165806	-7.9126e-05	0.00154102	-0.000188724	-0.000365679	-6.85636e-05	-0.000292271	-0.000526564	-0.00025589	-0.000220689	-0.000180851	-0.000266662	-0.000160962	-0.00011114	-0.000121714	-0.00027457	-0.000327023	-0.000354728	-9.07012e-05	-0.000377601	-0.000412009	-0.000418704	-0.000478504	0.000402718	-0.000547941	-0.000447348	-0.000856898	-0.000669203	-0.00070225	-0.00047059	-0.000798378	-0.000763957	-0.000880894	-0.0009584	-0.00105444	-0.00121008	-0.00107478	-0.00120967	-0.00135017
1	0	0	0	0	0	0	0	0	0	0	0	0	0	0	0	0	0	0	0	0	0	0	0	0	0	0	0	0	0	0	0	0	0	0	0	0	0	0	0	0	0	0	0	0	0	0	0	0	0
1	0	0	0	0	0	0	0	0	0	0	0	0	0	0	0	0	0	0	0	0	0	0	0	0	0	0	0	0	0	0	0	0	0	0	0	0	0	0	0	0	0	0	0	0	0	0	0	0	0
1	-0.000765922	0.00914882	-0.0037756	-0.00631488	0.000513415	-0.00238737	-0.000385849	-0.000136352	0.000255398	-0.000522517	-0.000143671	-6.85468e-05	0.00133479	-0.000163414	-0.000316559	-5.93407e-05	-0.000252893	-0.000455509	-0.00022131	-0.000190821	-0.000156338	-0.000230463	-0.00013908	-9.60084e-05	-0.000105118	-0.000237075	-0.000282298	-0.000306142	-7.82601e-05	-0.000325728	-0.000355325	-0.000361014	-0.000412477	0.000347073	-0.00047211	-0.000385348	-0.000737957	-0.000576181	-0.000604492	-0.000404987	-0.000686913	-0.000657143	-0.000757551	-0.000824009	-0.000906367	-0.0010399	-0.000923413	-0.00103906	-0.00115947
1	-0.000822758	0.00982146	-0.0040562	-0.00678481	0.000551406	-0.0025643	-0.000414393	-0.000146433	0.000274268	-0.000561122	-0.000154279	-7.36056e-05	0.00143319	-0.000175463	-0.000339893	-6.37123e-05	-0.000271517	-0.000489041	-0.000237593	-0.000204855	-0.000167831	-0.000247398	-0.000149295	-0.000103057	-0.000112832	-0.000254464	-0.000302995	-0.000328577	-8.39927e-05	-0.000349578	-0.000381331	-0.000387425	-0.000442639	0.000372439	-0.000506602	-0.000413489	-0.000791826	-0.000618222	-0.000648579	-0.000434509	-0.000736966	-0.000705006	-0.000812703	-0.000883973	-0.000972294	-0.00111551	-0.000990521	-0.00111454	-0.00124366
1	0	0	0	0	0	0	0	0	0	0	0	0	0	0	0	0	0	0	0	0	0	0	0	0	0	0	0	0	0	0	0	0	0	0	0	0	0	0	0	0	0	0	0	0	0	0	0	0	0
1	-0.000831046	0.00991789	-0.00409567	-0.0068497	0.000556556	-0.00258783	-0.000418116	-0.000147722	0.000276632	-0.000565859	-0.000155553	-7.42002e-05	0.00144451	-0.000176818	-0.000342455	-6.41811e-05	-0.000273466	-0.000492462	-0.000239213	-0.000206214	-0.000168914	-0.00024895	-0.000150204	-0.000103666	-0.000113479	-0.000255877	-0.000304624	-0.000330284	-8.44138e-05	-0.000351267	-0.000383105	-0.000389158	-0.000444539	0.000373972	-0.000508594	-0.000415041	-0.000794654	-0.000620319	-0.000650662	-0.000435828	-0.000739069	-0.000706891	-0.000814729	-0.000886018	-0.000974368	-0.00111769	-0.000992278	-0.00111632	-0.00124542
1	0	0	0	0	0	0	0	0	0	0	0	0	0	0	0	0	0	0	0	0	0	0	0	0	0	0	0	0	0	0	0	0	0	0	0	0	0	0	0	0	0	0	0	0	0	0	0	0	0
1	0	0	0	0	0	0	0	0	0	0	0	0	0	0	0	0	0	0	0	0	0	0	0	0	0	0	0	0	0	0	0	0	0	0	0	0	0	0	0	0	0	0	0	0	0	0	0	0	0
1	0	0	0	0	0	0	0	0	0	0	0	0	0	0	0	0	0	0	0	0	0	0	0	0	0	0	0	0	0	0	0	0	0	0	0	0	0	0	0	0	0	0	0	0	0	0	0	0	0
1	-0.000797083	0.00951339	-0.00392549	-0.00656257	0.000533192	-0.00247821	-0.000400309	-0.00014139	0.000264696	-0.000541269	-0.00014875	-7.09337e-05	0.00138055	-0.000168931	-0.000327081	-6.12815e-05	-0.000261031	-0.000469926	-0.000228198	-0.00019666	-0.000161039	-0.000237272	-0.000143115	-9.87436e-05	-0.000108058	-0.00024358	-0.000289895	-0.00031422	-8.02841e-05	-0.000333981	-0.000364141	-0.000369783	-0.000422279	0.000355142	-0.000482834	-0.0003939	-0.000753947	-0.000588365	-0.000616959	-0.000413128	-0.000700362	-0.000669667	-0.000771592	-0.000838852	-0.00092222	-0.00105755	-0.000938603	-0.00105561	-0.00117734
1	0	0	0	0	0	0	0	0	0	0	0	0	0	0	0	0	0	0	0	0	0	0	0	0	0	0	0	0	0	0	0	0	0	0	0	0	0	0	0	0	0	0	0	0	0	0	0	0	0
1	-0.0007574	0.00904323	-0.00372928	-0.00623372	0.000506582	-0.00235419	-0.000380285	-0.000134312	0.000251437	-0.000514122	-0.000141285	-6.73707e-05	0.00131118	-0.000160431	-0.000310607	-5.81928e-05	-0.000247862	-0.000446197	-0.000216666	-0.000186713	-0.000152887	-0.000225251	-0.000135858	-9.37325e-05	-0.000102569	-0.000231197	-0.000275145	-0.000298218	-7.61924e-05	-0.000316944	-0.000345551	-0.000350888	-0.000400683	0.000336966	-0.0004581	-0.000373705	-0.000715258	-0.000558148	-0.000585247	-0.000391876	-0.000664302	-0.000635158	-0.000731798	-0.000795552	-0.000874577	-0.00100287	-0.000890033	-0.00100094	-0.00111631
1	0	0	0	0	0	0	0	0	0	0	0	0	0	0	0	0	0	0	0	0	0	0	0	0	0	0	0	0	0	0	0	0	0	0	0	0	0	0	0	0	0	0	0	0	0	0	0	0	0
1	0	0	0	0	0	0	0	0	0	0	0	0	0	0	0	0	0	0	0	0	0	0	0	0	0	0	0	0	0	0	0	0	0	0	0	0	0	0	0	0	0	0	0	0	0	0	0	0	0
1	-0.000822612	0.00981168	-0.00404814	-0.00676511	0.000549346	-0.00255237	-0.000412104	-0.000145495	0.000272267	-0.000556527	-0.00015288	-7.28728e-05	0.00141768	-0.000173406	-0.000335607	-6.28529e-05	-0.000267614	-0.000481579	-0.00023376	-0.00020137	-0.000164828	-0.000242754	-0.000146362	-0.000100942	-0.000110418	-0.000248797	-0.000295982	-0.000320685	-8.19024e-05	-0.000340572	-0.000371174	-0.000376769	-0.000430079	0.000361555	-0.000491347	-0.00040068	-0.000766605	-0.000597998	-0.000626801	-0.000419546	-0.000710946	-0.000679507	-0.000782606	-0.000850475	-0.000934611	-0.00107132	-0.000950429	-0.00106847	-0.00119118
1	0	0	0	0	0	0	0	0	0	0	0	0	0	0	0	0	0	0	0	0	0	0	0	0	0	0	0	0	0	0	0	0	0	0	0	0	0	0	0	0	0	0	0	0	0	0	0	0	0
1	-0.000816137	0.00973265	-0.00401393	-0.00670593	0.000544421	-0.00252872	-0.000408179	-0.000144069	0.000269525	-0.000550765	-0.000151255	-7.20784e-05	0.00140185	-0.00017142	-0.00033167	-6.20985e-05	-0.000264328	-0.000475532	-0.000230761	-0.000198731	-0.000162623	-0.000239439	-0.000144323	-9.95082e-05	-0.000108819	-0.000245126	-0.000291534	-0.000315777	-8.06266e-05	-0.000335172	-0.000365188	-0.000370589	-0.000422907	0.000355428	-0.000482884	-0.000393669	-0.000752979	-0.000587205	-0.000615317	-0.000411745	-0.000697531	-0.000666499	-0.00076741	-0.000833728	-0.000915951	-0.00104963	-0.000930934	-0.00104626	-0.0011661
1	0	0	0	0	0	0	0	0	0	0	0	0	0	0	0	0	0	0	0	0	0	0	0	0	0	0	0	0	0	0	0	0	0	0	0	0	0	0	0	0	0	0	0	0	0	0	0	0	0
1	-0.000787438	0.00939286	-0.00387206	-0.00646817	0.000525191	-0.0024391	-0.000393713	-0.000138957	0.000259951	-0.000531165	-0.000145866	-6.9507e-05	0.00135181	-0.000165288	-0.000319788	-5.98711e-05	-0.000254834	-0.000458428	-0.00022245	-0.000191564	-0.00015675	-0.000230781	-0.000139097	-9.59004e-05	-0.000104869	-0.000236215	-0.000280921	-0.000304267	-7.76839e-05	-0.000322923	-0.000351824	-0.000357009	-0.000407389	0.000342371	-0.000465118	-0.000379167	-0.000725203	-0.000565516	-0.00059256	-0.000396498	-0.000671666	-0.000641753	-0.000738879	-0.000802691	-0.000881809	-0.00101046	-0.000896143	-0.00100711	-0.0011224
1	0	0	0	0	0	0	0	0	0	0	0	0	0	0	0	0	0	0	0	0	0	0	0	0	0	0	0	0	0	0	0	0	0	0	0	0	0	0	0	0	0	0	0	0	0	0	0	0	0
1	0	0	0	0	0	0	0	0	0	0	0	0	0	0	0	0	0	0	0	0	0	0	0	0	0	0	0	0	0	0	0	0	0	0	0	0	0	0	0	0	0	0	0	0	0	0	0	0	0
1	0	0	0	0	0	0	0	0	0	0	0	0	0	0	0	0	0	0	0	0	0	0	0	0	0	0	0	0	0	0	0	0	0	0	0	0	0	0	0	0	0	0	0	0	0	0	0	0	0
1	0	0	0	0	0	0	0	0	0	0	0	0	0	0	0	0	0	0	0	0	0	0	0	0	0	0	0	0	0	0	0	0	0	0	0	0	0	0	0	0	0	0	0	0	0	0	0	0	0
1	-0.00078848	0.00940275	-0.00387498	-0.0064712	0.000525296	-0.00243888	-0.000393568	-0.000138867	0.00025971	-0.000530522	-0.000145649	-6.93838e-05	0.00134904	-0.000164902	-0.000318952	-5.96978e-05	-0.000254024	-0.000456842	-0.000221619	-0.000190794	-0.000156077	-0.000229725	-0.000138422	-9.54077e-05	-0.0001043	-0.000234869	-0.000279242	-0.000302363	-7.71761e-05	-0.000320721	-0.000349327	-0.000354375	-0.00040427	0.000339655	-0.000461297	-0.000375946	-0.000718838	-0.000560396	-0.000587029	-0.000392687	-0.000665022	-0.000635226	-0.000731159	-0.00079408	-0.000872102	-0.000999051	-0.00088578	-0.000995182	-0.0011088
1	-0.000778638	0.00928554	-0.00382575	-0.0063882	0.000518544	-0.00240724	-0.000388431	-0.000137041	0.000256271	-0.000523443	-0.000143692	-6.8445e-05	0.00133067	-0.000162639	-0.000314544	-5.8867e-05	-0.000250464	-0.000450396	-0.00021847	-0.000188066	-0.00015383	-0.000226395	-0.000136402	-9.40065e-05	-0.000102759	-0.000231374	-0.00027506	-0.000297806	-7.60056e-05	-0.000315826	-0.000343961	-0.000348898	-0.000397983	0.000334341	-0.000454034	-0.000369991	-0.000707382	-0.000551412	-0.000577561	-0.000386316	-0.000654168	-0.000624798	-0.000719085	-0.00078089	-0.000857533	-0.000982265	-0.000870812	-0.00097827	-0.00108985
1	-0.000771738	0.00920369	-0.00379154	-0.00633079	0.000513893	-0.00238553	-0.000384922	-0.000135799	0.000253941	-0.000518668	-0.000142377	-6.78166e-05	0.00131842	-0.000161136	-0.000311628	-5.83196e-05	-0.000248128	-0.00044618	-0.000216419	-0.000186295	-0.000152376	-0.000224249	-0.000135105	-9.31102e-05	-0.000101776	-0.000229154	-0.000272413	-0.000294931	-7.52697e-05	-0.000312758	-0.00034061	-0.000345489	-0.000394082	0.000331055	-0.000449557	-0.000366332	-0.000700365	-0.000545926	-0.000571798	-0.00038245	-0.000647602	-0.000618508	-0.000711824	-0.000772983	-0.000848824	-0.000972259	-0.000861917	-0.000968247	-0.00107865
1	-0.000799436	0.0095303	-0.00392715	-0.00655695	0.000532106	-0.00246999	-0.000398493	-0.000140573	0.000262839	-0.000536795	-0.000147337	-7.01722e-05	0.00136405	-0.0001667	-0.000322357	-6.03214e-05	-0.00025662	-0.000461405	-0.000223781	-0.000192613	-0.000157528	-0.000231809	-0.000139646	-9.62297e-05	-0.000105175	-0.000236785	-0.000281456	-0.000304691	-7.77528e-05	-0.000323044	-0.000351777	-0.00035678	-0.000406921	0.000341806	-0.000464112	-0.000378155	-0.000722896	-0.000563432	-0.000590075	-0.000394636	-0.000668169	-0.000638088	-0.000734286	-0.000797294	-0.000875434	-0.00100264	-0.000888761	-0.000998303	-0.00111202
1	0	0	0	0	0	0	0	0	0	0	0	0	0	0	0	0	0	0	0	0	0	0	0	0	0	0	0	0	0	0	0	0	0	0	0	0	0	0	0	0	0	0	0	0	0	0	0	0	0
1	0	0	0	0	0	0	0	0	0	0	0	0	0	0	0	0	0	0	0	0	0	0	0	0	0	0	0	0	0	0	0	0	0	0	0	0	0	0	0	0	0	0	0	0	0	0	0	0	0
1	-0.000753105	0.00897972	-0.00369656	-0.00616923	0.000500637	-0.00232286	-0.000374663	-0.000132124	0.000246963	-0.000504191	-0.000138344	-6.58676e-05	0.00128	-0.00015637	-0.00030228	-5.65461e-05	-0.000240478	-0.000432237	-0.000209566	-0.000180318	-0.000147424	-0.000216868	-0.000130602	-8.99681e-05	-9.8299e-05	-0.00022123	-0.000262879	-0.000284487	-7.25732e-05	-0.000301423	-0.000328124	-0.000332681	-0.000379309	0.000318511	-0.000432331	-0.000352144	-0.000672947	-0.000524329	-0.000548941	-0.000367005	-0.000621179	-0.000593016	-0.000682192	-0.000740485	-0.000812786	-0.000930579	-0.000824613	-0.000925941	-0.00103107
1	-0.000762922	0.00909558	-0.00374464	-0.00624943	0.000507099	-0.00235283	-0.000379481	-0.000133819	0.000250124	-0.000510633	-0.000140108	-6.67052e-05	0.00129624	-0.00015835	-0.000306098	-5.72588e-05	-0.000243502	-0.000437661	-0.00021219	-0.00018257	-0.000149262	-0.000219565	-0.000132223	-9.10818e-05	-9.9513e-05	-0.000223956	-0.000266111	-0.000287976	-7.34613e-05	-0.000305103	-0.000332121	-0.000336724	-0.000383908	0.000322363	-0.000437549	-0.000356384	-0.00068103	-0.000530612	-0.000555504	-0.000371383	-0.00062857	-0.000600056	-0.000690272	-0.000749234	-0.000822367	-0.000941521	-0.000834286	-0.000936776	-0.00104311
1	-0.000764825	0.00911686	-0.0037529	-0.00626229	0.000508068	-0.00235698	-0.000380095	-0.000134016	0.000250456	-0.000511235	-0.000140253	-6.67645e-05	0.0012972	-0.000158444	-0.000306236	-5.72762e-05	-0.000243541	-0.000437667	-0.000212162	-0.00018252	-0.000149199	-0.00021944	-0.000132128	-9.10034e-05	-9.94129e-05	-0.000223698	-0.000265766	-0.000287561	-7.33447e-05	-0.000304574	-0.000331497	-0.000336042	-0.000383074	0.000321617	-0.000436472	-0.000355455	-0.000679155	-0.000529074	-0.000553813	-0.000370198	-0.000626474	-0.000597968	-0.000687769	-0.000746408	-0.000819145	-0.000937695	-0.000830775	-0.000932698	-0.00103842
1	0	0	0	0	0	0	0	0	0	0	0	0	0	0	0	0	0	0	0	0	0	0	0	0	0	0	0	0	0	0	0	0	0	0	0	0	0	0	0	0	0	0	0	0	0	0	0	0	0
1	0	0	0	0	0	0	0	0	0	0	0	0	0	0	0	0	0	0	0	0	0	0	0	0	0	0	0	0	0	0	0	0	0	0	0	0	0	0	0	0	0	0	0	0	0	0	0	0	0
1	-0.000751392	0.00895498	-0.00368406	-0.0061449	0.000498414	-0.00231124	-0.000372591	-0.000131322	0.000245331	-0.000500583	-0.00013728	-6.53251e-05	0.00126879	-0.000154913	-0.0002993	-5.59582e-05	-0.000237848	-0.000427276	-0.000207049	-0.000178055	-0.000145495	-0.000213913	-0.000128752	-8.86453e-05	-9.68009e-05	-0.000217739	-0.000258591	-0.000279693	-7.13115e-05	-0.000296021	-0.000322067	-0.000326362	-0.000371901	0.000312123	-0.000423426	-0.000344703	-0.000658364	-0.000512688	-0.000536461	-0.000358467	-0.000606394	-0.000578587	-0.000665229	-0.000721677	-0.000791709	-0.000905951	-0.000802353	-0.000900453	-0.00100214
1	0	0	0	0	0	0	0	0	0	0	0	0	0	0	0	0	0	0	0	0	0	0	0	0	0	0	0	0	0	0	0	0	0	0	0	0	0	0	0	0	0	0	0	0	0	0	0	0	0
1	0	0	0	0	0	0	0	0	0	0	0	0	0	0	0	0	0	0	0	0	0	0	0	0	0	0	0	0	0	0	0	0	0	0	0	0	0	0	0	0	0	0	0	0	0	0	0	0	0
1	-0.000801156	0.00954151	-0.00392732	-0.00655026	0.000531041	-0.00246242	-0.000396865	-0.000139853	0.000261223	-0.000532935	-0.000146126	-6.95232e-05	0.00135006	-0.000164815	-0.000318379	-5.95153e-05	-0.000252926	-0.00045429	-0.000220102	-0.000189249	-0.000154616	-0.000227287	-0.00013678	-9.41566e-05	-0.000102802	-0.000231201	-0.000274533	-0.000296887	-7.5683e-05	-0.000314116	-0.000341699	-0.000346198	-0.00039444	0.000330985	-0.000448941	-0.000365414	-0.000697807	-0.000543314	-0.000568414	-0.000379756	-0.000642301	-0.000612747	-0.000704389	-0.000764035	-0.00083804	-0.000958809	-0.000849027	-0.000952677	-0.00106009
1	0	0	0	0	0	0	0	0	0	0	0	0	0	0	0	0	0	0	0	0	0	0	0	0	0	0	0	0	0	0	0	0	0	0	0	0	0	0	0	0	0	0	0	0	0	0	0	0	0
1	0	0	0	0	0	0	0	0	0	0	0	0	0	0	0	0	0	0	0	0	0	0	0	0	0	0	0	0	0	0	0	0	0	0	0	0	0	0	0	0	0	0	0	0	0	0	0	0	0
1	0	0	0	0	0	0	0	0	0	0	0	0	0	0	0	0	0	0	0	0	0	0	0	0	0	0	0	0	0	0	0	0	0	0	0	0	0	0	0	0	0	0	0	0	0	0	0	0	0
1	-0.000828212	0.00985828	-0.00405793	-0.00676652	0.000548331	-0.00254201	-0.00040956	-0.000144285	0.000269422	-0.000549512	-0.000150628	-7.16444e-05	0.00139083	-0.000169747	-0.000327813	-6.12612e-05	-0.000260272	-0.000467351	-0.000226365	-0.000194578	-0.000158925	-0.000233554	-0.000140511	-9.66977e-05	-0.000105547	-0.000237306	-0.000281701	-0.000304552	-7.76148e-05	-0.000322041	-0.00035022	-0.000354731	-0.000404047	0.00033895	-0.000459612	-0.000373993	-0.000713985	-0.000555752	-0.00058126	-0.000388228	-0.000656443	-0.000626059	-0.000719486	-0.000780187	-0.000855512	-0.000978519	-0.000866234	-0.000971706	-0.00108095
1	0	0	0	0	0	0	0	0	0	0	0	0	0	0	0	0	0	0	0	0	0	0	0	0	0	0	0	0	0	0	0	0	0	0	0	0	0	0	0	0	0	0	0	0	0	0	0	0	0
1	0	0	0	0	0	0	0	0	0	0	0	0	0	0	0	0	0	0	0	0	0	0	0	0	0	0	0	0	0	0	0	0	0	0	0	0	0	0	0	0	0	0	0	0	0	0	0	0	0
1	-0.000748504	0.0089166	-0.00366602	-0.00611152	0.000495476	-0.00229637	-0.000370008	-0.000130344	0.00024338	-0.000496342	-0.000136047	-6.47049e-05	0.00125611	-0.000153283	-0.000295997	-5.53123e-05	-0.00023498	-0.000421905	-0.000204341	-0.000175635	-0.000143443	-0.000210787	-0.000126806	-8.72599e-05	-9.52387e-05	-0.000214114	-0.000254153	-0.000274751	-7.00156e-05	-0.00029049	-0.000315886	-0.000319932	-0.000364385	0.00030566	-0.000414439	-0.000337213	-0.000643722	-0.000501028	-0.000523988	-0.000349952	-0.000591682	-0.000564257	-0.000648417	-0.000703074	-0.0007709	-0.000881681	-0.000780455	-0.000875423	-0.000973779
1	-0.000843474	0.0100368	-0.00413158	-0.00688846	0.000558076	-0.00258687	-0.000416713	-0.000146782	0.000274041	-0.000558847	-0.000153162	-7.28385e-05	0.00141378	-0.000172522	-0.000333121	-6.22434e-05	-0.000264404	-0.000474696	-0.000229887	-0.000197575	-0.000161347	-0.000237077	-0.000142608	-9.81255e-05	-0.000107088	-0.000240734	-0.000285726	-0.000308856	-7.86993e-05	-0.00032649	-0.000355003	-0.000359519	-0.000409437	0.000343418	-0.000465598	-0.000378805	-0.000723057	-0.000562726	-0.000588463	-0.000392977	-0.000664369	-0.000633519	-0.000727946	-0.000789237	-0.0008653	-0.00098956	-0.000875871	-0.000982363	-0.00109264
1	-0.000717518	0.00854908	-0.00351279	-0.00585473	0.000474681	-0.00219946	-0.000354357	-0.000124812	0.000233014	-0.000475118	-0.00013021	-6.19189e-05	0.00120186	-0.000146636	-0.000283115	-5.28969e-05	-0.000224682	-0.000403349	-0.000195323	-0.000167857	-0.000137069	-0.000201389	-0.000121132	-8.33426e-05	-9.09487e-05	-0.000204437	-0.000242627	-0.000262249	-6.6819e-05	-0.000277182	-0.000301367	-0.000305179	-0.000347526	0.000291473	-0.000395138	-0.000321456	-0.000613544	-0.000477464	-0.000499265	-0.000333387	-0.000563583	-0.000537375	-0.000617426	-0.000669364	-0.000733821	-0.000839138	-0.000742678	-0.000832915	-0.000926347
1	-0.000703476	0.00838125	-0.00344227	-0.00573564	0.000464966	-0.00215385	-0.000346938	-0.00012217	0.000228031	-0.000464843	-0.000127364	-6.05518e-05	0.00117507	-0.000143331	-0.000276669	-5.16805e-05	-0.000219464	-0.000393889	-0.000190698	-0.000163844	-0.000133761	-0.000196481	-0.000118153	-8.12738e-05	-8.86703e-05	-0.000199268	-0.000236438	-0.000255499	-6.50841e-05	-0.000269922	-0.000293404	-0.000297045	-0.000338185	0.000283574	-0.000384337	-0.000312597	-0.000596493	-0.000464086	-0.000485162	-0.000323895	-0.000547408	-0.00052183	-0.000599424	-0.000649695	-0.00071209	-0.000814097	-0.000720348	-0.000807682	-0.000898072
1	-0.000698862	0.00832597	-0.00341898	-0.00569622	0.000461743	-0.00213869	-0.000344465	-0.000121288	0.000226363	-0.000461398	-0.000126409	-6.00916e-05	0.00116603	-0.000142215	-0.000274488	-5.12682e-05	-0.000217692	-0.000390671	-0.000189122	-0.000162474	-0.00013263	-0.000194802	-0.000117132	-8.05637e-05	-8.78871e-05	-0.000197489	-0.000234305	-0.00025317	-6.44846e-05	-0.00026741	-0.000290646	-0.000294225	-0.000334941	0.000280828	-0.000380578	-0.00030951	-0.000590545	-0.000459415	-0.000480233	-0.000320574	-0.000541742	-0.00051638	-0.000593107	-0.000642786	-0.000704451	-0.000805286	-0.000712484	-0.000798787	-0.000888096
1	0	0	0	0	0	0	0	0	0	0	0	0	0	0	0	0	0	0	0	0	0	0	0	0	0	0	0	0	0	0	0	0	0	0	0	0	0	0	0	0	0	0	0	0	0	0	0	0	0
1	-0.000799429	0.00951325	-0.00391169	-0.00651816	0.000527999	-0.00244603	-0.000393879	-0.000138676	0.000258793	-0.000527498	-0.000144506	-6.86906e-05	0.00133272	-0.000162548	-0.000313717	-5.85913e-05	-0.000248775	-0.000446431	-0.000216101	-0.000185641	-0.000151533	-0.000222553	-0.000133811	-9.20301e-05	-0.00010039	-0.000225573	-0.000267609	-0.000289139	-7.36418e-05	-0.000305367	-0.000331883	-0.000335951	-0.000382421	0.000320615	-0.000434477	-0.000353324	-0.000674107	-0.000524392	-0.000548123	-0.000365872	-0.000618258	-0.00058928	-0.000676801	-0.00073345	-0.000803767	-0.000918767	-0.000812841	-0.00091125	-0.00101308
1	-0.00084617	0.0100635	-0.00414019	-0.00689896	0.000558628	-0.00258798	-0.000416665	-0.000146684	0.000273708	-0.000557859	-0.000152808	-7.26299e-05	0.00140897	-0.000171838	-0.000331617	-6.19284e-05	-0.00026292	-0.000471772	-0.000228346	-0.000196142	-0.000160089	-0.000235098	-0.00014134	-9.71995e-05	-0.000106019	-0.0002382	-0.000282562	-0.000305267	-7.77423e-05	-0.000322341	-0.000350298	-0.000354559	-0.000403565	0.00033831	-0.000458415	-0.000372756	-0.000711116	-0.000553129	-0.000578108	-0.000385851	-0.000651958	-0.000621343	-0.00071356	-0.000773213	-0.000847264	-0.000968398	-0.00085667	-0.000960296	-0.0010675
1	0	0	0	0	0	0	0	0	0	0	0	0	0	0	0	0	0	0	0	0	0	0	0	0	0	0	0	0	0	0	0	0	0	0	0	0	0	0	0	0	0	0	0	0	0	0	0	0	0
1	0	0	0	0	0	0	0	0	0	0	0	0	0	0	0	0	0	0	0	0	0	0	0	0	0	0	0	0	0	0	0	0	0	0	0	0	0	0	0	0	0	0	0	0	0	0	0	0	0
1	0	0	0	0	0	0	0	0	0	0	0	0	0	0	0	0	0	0	0	0	0	0	0	0	0	0	0	0	0	0	0	0	0	0	0	0	0	0	0	0	0	0	0	0	0	0	0	0	0
1	-0.000721324	0.00858921	-0.00352705	-0.00587482	0.000476024	-0.0022043	-0.00035492	-0.000124933	0.000233097	-0.000474991	-0.000130095	-6.18262e-05	0.00119933	-0.000146236	-0.000282168	-5.26874e-05	-0.000223654	-0.000401255	-0.00019419	-0.00016678	-0.000136106	-0.00019985	-0.000120133	-8.26038e-05	-9.00868e-05	-0.000202374	-0.000240031	-0.000259282	-6.60226e-05	-0.000273709	-0.000297407	-0.000300982	-0.000342536	0.000287114	-0.000388983	-0.000316255	-0.00060324	-0.000469156	-0.000490275	-0.000327183	-0.000552752	-0.000526723	-0.000604812	-0.000655283	-0.00071794	-0.000820469	-0.000725709	-0.000813381	-0.000904061
1	0	0	0	0	0	0	0	0	0	0	0	0	0	0	0	0	0	0	0	0	0	0	0	0	0	0	0	0	0	0	0	0	0	0	0	0	0	0	0	0	0	0	0	0	0	0	0	0	0
1	0	0	0	0	0	0	0	0	0	0	0	0	0	0	0	0	0	0	0	0	0	0	0	0	0	0	0	0	0	0	0	0	0	0	0	0	0	0	0	0	0	0	0	0	0	0	0	0	0
1	0	0	0	0	0	0	0	0	0	0	0	0	0	0	0	0	0	0	0	0	0	0	0	0	0	0	0	0	0	0	0	0	0	0	0	0	0	0	0	0	0	0	0	0	0	0	0	0	0
1	-0.000720822	0.00858176	-0.00352321	-0.00586725	0.000475326	-0.00220063	-0.000354262	-0.000124677	0.000232576	-0.000473836	-0.000129753	-6.16521e-05	0.00119573	-0.000145768	-0.00028121	-5.24985e-05	-0.000222809	-0.000399661	-0.000193381	-0.000166054	-0.000135487	-0.000198902	-0.00011954	-8.21804e-05	-8.96077e-05	-0.000201259	-0.000238662	-0.000257754	-6.56208e-05	-0.00027199	-0.000295482	-0.000298977	-0.000340187	0.000285091	-0.000386167	-0.000313904	-0.000598641	-0.00046549	-0.000486349	-0.000324501	-0.000548114	-0.000522202	-0.000599505	-0.000649407	-0.000711365	-0.000812797	-0.000718785	-0.000805463	-0.000895087
1	-0.00072141	0.008588	-0.00352544	-0.00587044	0.000475543	-0.00220143	-0.000354359	-0.0001247	0.000232598	-0.000473838	-0.000129742	-6.16412e-05	0.00119541	-0.000145716	-0.000281084	-5.24703e-05	-0.000222669	-0.000399374	-0.000193225	-0.000165905	-0.000135353	-0.000198687	-0.0001194	-8.2077e-05	-8.94869e-05	-0.000200969	-0.000238297	-0.000257337	-6.55087e-05	-0.000271501	-0.000294924	-0.000298385	-0.000339483	0.000284476	-0.000385298	-0.00031317	-0.000597186	-0.000464317	-0.00048508	-0.000323625	-0.000546584	-0.000520698	-0.000597724	-0.00064742	-0.000709124	-0.000810163	-0.000716391	-0.000802708	-0.000891945
1	0	0	0	0	0	0	0	0	0	0	0	0	0	0	0	0	0	0	0	0	0	0	0	0	0	0	0	0	0	0	0	0	0	0	0	0	0	0	0	0	0	0	0	0	0	0	0	0	0
1	0	0	0	0	0	0	0	0	0	0	0	0	0	0	0	0	0	0	0	0	0	0	0	0	0	0	0	0	0	0	0	0	0	0	0	0	0	0	0	0	0	0	0	0	0	0	0	0	0
1	-0.000736351	0.00876304	-0.00359735	-0.00598929	0.000485045	-0.0022451	-0.000361318	-0.000127127	0.000237081	-0.00048289	-0.000132197	-6.27967e-05	0.0012176	-0.000148396	-0.000286204	-5.34167e-05	-0.000226646	-0.000406437	-0.000196607	-0.00016878	-0.000137674	-0.00020206	-0.000121406	-8.34411e-05	-9.09583e-05	-0.000204238	-0.000242131	-0.000261431	-6.65395e-05	-0.000275725	-0.00029946	-0.000302922	-0.000344585	0.000288701	-0.000390952	-0.00031771	-0.000605738	-0.000470884	-0.000491855	-0.000328088	-0.000554026	-0.000527695	-0.000605651	-0.000655891	-0.000718277	-0.000820477	-0.000725385	-0.000812644	-0.000902828
1	0	0	0	0	0	0	0	0	0	0	0	0	0	0	0	0	0	0	0	0	0	0	0	0	0	0	0	0	0	0	0	0	0	0	0	0	0	0	0	0	0	0	0	0	0	0	0	0	0
1	-0.000675047	0.0080379	-0.00329642	-0.00548683	0.000444476	-0.00205674	-0.000330998	-0.000116446	0.000217138	-0.0004422	-0.000121045	-5.74919e-05	0.00111465	-0.000135825	-0.000261926	-4.88796e-05	-0.000207368	-0.000371817	-0.000179839	-0.000154365	-0.000125901	-0.000184757	-0.000110996	-7.62767e-05	-8.3138e-05	-0.000186655	-0.000221257	-0.000238863	-6.0788e-05	-0.000251859	-0.000273506	-0.000276632	-0.00031464	0.000263582	-0.000356887	-0.000289991	-0.000552818	-0.000429692	-0.000448772	-0.000299313	-0.000505369	-0.00048129	-0.000552321	-0.000598061	-0.000654863	-0.000747946	-0.000661178	-0.000740619	-0.000822705
1	-0.000738964	0.00879161	-0.00360807	-0.00600543	0.000486214	-0.00224987	-0.000361984	-0.000127325	0.000237384	-0.000483369	-0.000132291	-6.28235e-05	0.00121778	-0.000148375	-0.000286083	-5.33789e-05	-0.000226421	-0.000405919	-0.000196301	-0.000168469	-0.000137382	-0.000201574	-0.00012108	-8.31934e-05	-9.06626e-05	-0.000203516	-0.000241207	-0.00026036	-6.62481e-05	-0.000274439	-0.000297979	-0.000301338	-0.000342687	0.000287031	-0.000388578	-0.000315692	-0.000601717	-0.000467627	-0.000488314	-0.000325635	-0.000549725	-0.000523451	-0.000600609	-0.000650247	-0.000711893	-0.000812954	-0.000718531	-0.000804737	-0.000893789
1	-0.000761016	0.00905176	-0.00371594	-0.00618525	0.000500699	-0.00231701	-0.00037277	-0.000131118	0.000244452	-0.000497765	-0.00013623	-6.46934e-05	0.001254	-0.00015279	-0.000294595	-5.49666e-05	-0.000233155	-0.00041799	-0.000202137	-0.000173477	-0.000141465	-0.000207564	-0.000124677	-8.56645e-05	-9.33551e-05	-0.00020956	-0.000248368	-0.000268088	-6.82141e-05	-0.000282583	-0.00030682	-0.000310277	-0.00035285	0.000295541	-0.000400098	-0.000325049	-0.000619551	-0.000481483	-0.000502781	-0.00033528	-0.000566006	-0.000538951	-0.000618391	-0.000669494	-0.000732962	-0.00083701	-0.000739789	-0.000828541	-0.000920222
1	-0.000704965	0.0083888	-0.00344045	-0.00572495	0.00046353	-0.00214432	-0.00034496	-0.000121316	0.000226142	-0.000460385	-0.000125979	-5.98152e-05	0.00115929	-0.000141218	-0.000272234	-5.0786e-05	-0.000215383	-0.000386058	-0.000186664	-0.000160169	-0.00013059	-0.000191573	-0.000115052	-7.90373e-05	-8.61177e-05	-0.000193279	-0.000229032	-0.000247173	-6.28814e-05	-0.000260444	-0.000282733	-0.000285868	-0.000325034	0.000272198	-0.000368428	-0.000299267	-0.000570306	-0.000443135	-0.000462655	-0.000308468	-0.00052065	-0.000495675	-0.000568636	-0.000615519	-0.00067375	-0.000769256	-0.000679786	-0.000761204	-0.000845284
1	0	0	0	0	0	0	0	0	0	0	0	0	0	0	0	0	0	0	0	0	0	0	0	0	0	0	0	0	0	0	0	0	0	0	0	0	0	0	0	0	0	0	0	0	0	0	0	0	0
1	-0.000666848	0.00793805	-0.00325365	-0.00541331	0.000438379	-0.00202765	-0.000326192	-0.000114709	0.000213815	-0.000435254	-0.000119096	-5.65435e-05	0.00109584	-0.000133477	-0.000257294	-4.7996e-05	-0.000203537	-0.000364801	-0.000176375	-0.000151331	-0.000123377	-0.00018098	-0.000108683	-7.46574e-05	-8.13403e-05	-0.000182545	-0.000216298	-0.000233416	-5.9378e-05	-0.000245918	-0.000266946	-0.000269889	-0.000306847	0.000256952	-0.000347768	-0.000282468	-0.000538257	-0.000418207	-0.000436601	-0.000291079	-0.000491267	-0.000467673	-0.000536477	-0.000580672	-0.000635566	-0.000725613	-0.000641178	-0.000717927	-0.000797176
1	-0.000725032	0.00862441	-0.00353741	-0.00588555	0.000476397	-0.00220358	-0.000354424	-0.000124623	0.000232267	-0.000472781	-0.000129349	-6.14051e-05	0.00118989	-0.000144924	-0.000279333	-5.21015e-05	-0.000220926	-0.000395928	-0.000191404	-0.000164209	-0.000133862	-0.000196341	-0.000117895	-8.09774e-05	-8.82171e-05	-0.000197958	-0.000234538	-0.000253073	-6.43718e-05	-0.000266573	-0.000289338	-0.000292499	-0.000332518	0.000278419	-0.000376786	-0.000306006	-0.000583052	-0.000452964	-0.000472839	-0.000315206	-0.000531934	-0.000506335	-0.000580768	-0.000628547	-0.000687897	-0.000785278	-0.00069383	-0.000776802	-0.000862462
1	0	0	0	0	0	0	0	0	0	0	0	0	0	0	0	0	0	0	0	0	0	0	0	0	0	0	0	0	0	0	0	0	0	0	0	0	0	0	0	0	0	0	0	0	0	0	0	0	0
1	0	0	0	0	0	0	0	0	0	0	0	0	0	0	0	0	0	0	0	0	0	0	0	0	0	0	0	0	0	0	0	0	0	0	0	0	0	0	0	0	0	0	0	0	0	0	0	0	0
1	0	0	0	0	0	0	0	0	0	0	0	0	0	0	0	0	0	0	0	0	0	0	0	0	0	0	0	0	0	0	0	0	0	0	0	0	0	0	0	0	0	0	0	0	0	0	0	0	0
1	0	0	0	0	0	0	0	0	0	0	0	0	0	0	0	0	0	0	0	0	0	0	0	0	0	0	0	0	0	0	0	0	0	0	0	0	0	0	0	0	0	0	0	0	0	0	0	0	0
1	-0.000719667	0.00855733	-0.00350777	-0.00583331	0.000471973	-0.00218201	-0.000350794	-0.000123288	0.00022967	-0.000467267	-0.00012778	-6.06311e-05	0.00117435	-0.00014296	-0.000275415	-5.13463e-05	-0.000217619	-0.000389815	-0.000188359	-0.000161519	-0.000131606	-0.00019294	-0.000115798	-7.94987e-05	-8.65647e-05	-0.000194157	-0.000229924	-0.000247976	-6.30451e-05	-0.000260954	-0.000283103	-0.000286059	-0.000325041	0.000272031	-0.000367961	-0.000298696	-0.000568849	-0.000441719	-0.00046088	-0.000307087	-0.000517984	-0.00049282	-0.000564995	-0.000611183	-0.000668573	-0.000762852	-0.000673693	-0.000753895	-0.000836627
1	0	0	0	0	0	0	0	0	0	0	0	0	0	0	0	0	0	0	0	0	0	0	0	0	0	0	0	0	0	0	0	0	0	0	0	0	0	0	0	0	0	0	0	0	0	0	0	0	0
1	-0.000718252	0.00853946	-0.0034998	-0.00581914	0.000470765	-0.00217608	-0.00034979	-0.000122917	0.000228944	-0.00046572	-0.000127338	-6.04123e-05	0.00116994	-0.000142402	-0.000274298	-5.11304e-05	-0.000216671	-0.000388059	-0.000187482	-0.000160744	-0.000130955	-0.000191956	-0.00011519	-7.90695e-05	-8.60844e-05	-0.000193051	-0.00022858	-0.000246489	-6.26578e-05	-0.000259312	-0.00028128	-0.000284173	-0.000322851	0.000270157	-0.000365371	-0.000296549	-0.000564675	-0.000438413	-0.000457362	-0.000304698	-0.000513876	-0.000488838	-0.000560346	-0.000606063	-0.000662872	-0.000756234	-0.000667749	-0.00074713	-0.000828996
1	0	0	0	0	0	0	0	0	0	0	0	0	0	0	0	0	0	0	0	0	0	0	0	0	0	0	0	0	0	0	0	0	0	0	0	0	0	0	0	0	0	0	0	0	0	0	0	0	0
1	0	0	0	0	0	0	0	0	0	0	0	0	0	0	0	0	0	0	0	0	0	0	0	0	0	0	0	0	0	0	0	0	0	0	0	0	0	0	0	0	0	0	0	0	0	0	0	0	0
1	-0.000688468	0.00818518	-0.00335183	-0.0055706	0.000450587	-0.00208186	-0.000334537	-0.000117514	0.000218801	-0.000444911	-0.000121604	-5.76704e-05	0.00111645	-0.000135837	-0.000261553	-4.87366e-05	-0.000206449	-0.000369611	-0.000178503	-0.000152988	-0.00012459	-0.000182557	-0.000109509	-7.51419e-05	-8.17777e-05	-0.000183323	-0.000216981	-0.000233894	-5.94339e-05	-0.000245877	-0.000266606	-0.000269248	-0.000305779	0.000255778	-0.000345792	-0.000280553	-0.000534013	-0.000414452	-0.000432203	-0.00028783	-0.000485244	-0.000461428	-0.000528727	-0.00057165	-0.000624999	-0.000712758	-0.000629125	-0.00070365	-0.000780457
1	-0.000643481	0.00765269	-0.00313114	-0.00520226	0.000420839	-0.0019438	-0.000312317	-0.000109688	0.000204192	-0.000415114	-0.000113439	-5.37876e-05	0.00104112	-0.000126641	-0.000243798	-4.54196e-05	-0.00019236	-0.000344317	-0.000166256	-0.000142463	-0.000115996	-0.000169931	-0.000101915	-6.99176e-05	-7.60771e-05	-0.00017051	-0.000201775	-0.00021746	-5.52474e-05	-0.000228511	-0.000247728	-0.000250133	-0.000284015	0.000237529	-0.000321054	-0.000260431	-0.000495613	-0.000384575	-0.000400967	-0.000266976	-0.000449997	-0.000427828	-0.00049013	-0.000529815	-0.000579145	-0.000660335	-0.000582739	-0.000651641	-0.000722628
1	0	0	0	0	0	0	0	0	0	0	0	0	0	0	0	0	0	0	0	0	0	0	0	0	0	0	0	0	0	0	0	0	0	0	0	0	0	0	0	0	0	0	0	0	0	0	0	0	0
1	-0.000688927	0.00818768	-0.00335143	-0.00556773	0.00045019	-0.0020792	-0.000333983	-0.000117274	0.000218269	-0.000443657	-0.000121214	-5.74634e-05	0.00111202	-0.000135244	-0.000260311	-4.84864e-05	-0.00020531	-0.000367428	-0.000177381	-0.000151967	-0.00012371	-0.000181198	-0.000108652	-7.45247e-05	-8.10746e-05	-0.000181676	-0.000214948	-0.000231613	-5.88316e-05	-0.00024329	-0.000263699	-0.000266209	-0.000302211	0.000252697	-0.000341491	-0.000276957	-0.000526962	-0.000408822	-0.000426166	-0.0002837	-0.000478095	-0.000454454	-0.000520534	-0.000562573	-0.000614836	-0.000700895	-0.000618415	-0.000691403	-0.000766575
1	0	0	0	0	0	0	0	0	0	0	0	0	0	0	0	0	0	0	0	0	0	0	0	0	0	0	0	0	0	0	0	0	0	0	0	0	0	0	0	0	0	0	0	0	0	0	0	0	0
1	0	0	0	0	0	0	0	0	0	0	0	0	0	0	0	0	0	0	0	0	0	0	0	0	0	0	0	0	0	0	0	0	0	0	0	0	0	0	0	0	0	0	0	0	0	0	0	0	0
1	0	0	0	0	0	0	0	0	0	0	0	0	0	0	0	0	0	0	0	0	0	0	0	0	0	0	0	0	0	0	0	0	0	0	0	0	0	0	0	0	0	0	0	0	0	0	0	0	0
1	-0.000692334	0.00822651	-0.00336681	-0.00559229	0.000452091	-0.0020876	-0.000335273	-0.000117705	0.000219033	-0.00044513	-0.000121595	-5.76335e-05	0.00111511	-0.000135596	-0.000260941	-4.8595e-05	-0.000205733	-0.000368119	-0.000177682	-0.000152198	-0.000123876	-0.000181408	-0.000108758	-7.45844e-05	-8.1125e-05	-0.000181757	-0.000215004	-0.000231632	-5.8826e-05	-0.000243223	-0.000263579	-0.00026604	-0.000301964	0.000252446	-0.00034109	-0.000276582	-0.000526153	-0.000408122	-0.00042536	-0.000283112	-0.000477019	-0.00045335	-0.000519176	-0.000561004	-0.000613011	-0.000698689	-0.000616358	-0.000688979	-0.00076375
1	-0.000665061	0.00790428	-0.00323346	-0.00537009	0.000434175	-0.00200459	-0.000321934	-0.000113015	0.000210292	-0.000427329	-0.000116725	-5.53213e-05	0.00107033	-0.000130137	-0.000250418	-4.66323e-05	-0.000197408	-0.000353198	-0.000170469	-0.000146009	-0.00011883	-0.000174007	-0.000104314	-7.15313e-05	-7.77986e-05	-0.000174292	-0.000206159	-0.000222087	-5.63979e-05	-0.000233167	-0.000252664	-0.000255004	-0.000289418	0.000241941	-0.000326872	-0.000265034	-0.000504149	-0.000391026	-0.000407513	-0.000271215	-0.00045694	-0.000434236	-0.000497252	-0.000537276	-0.000587041	-0.000669041	-0.000590162	-0.00065965	-0.000731186
1	0	0	0	0	0	0	0	0	0	0	0	0	0	0	0	0	0	0	0	0	0	0	0	0	0	0	0	0	0	0	0	0	0	0	0	0	0	0	0	0	0	0	0	0	0	0	0	0	0
1	-0.00065244	0.00775484	-0.00317152	-0.00526669	0.000425823	-0.00196583	-0.000315692	-0.000110816	0.000206187	-0.000418955	-0.00011443	-5.42299e-05	0.00104915	-0.000127551	-0.000245425	-4.56993e-05	-0.000193445	-0.000346082	-0.000167023	-0.000143047	-0.000116412	-0.000170453	-0.000102176	-7.00605e-05	-7.61936e-05	-0.000170684	-0.000201877	-0.000217458	-5.52188e-05	-0.000228275	-0.000247346	-0.000249619	-0.000283286	0.000236799	-0.000319902	-0.000259364	-0.000493328	-0.000382606	-0.00039871	-0.000265338	-0.000447006	-0.000424766	-0.000486372	-0.000525483	-0.000574115	-0.000654264	-0.000577086	-0.000644989	-0.000714884
1	0	0	0	0	0	0	0	0	0	0	0	0	0	0	0	0	0	0	0	0	0	0	0	0	0	0	0	0	0	0	0	0	0	0	0	0	0	0	0	0	0	0	0	0	0	0	0	0	0
1	0	0	0	0	0	0	0	0	0	0	0	0	0	0	0	0	0	0	0	0	0	0	0	0	0	0	0	0	0	0	0	0	0	0	0	0	0	0	0	0	0	0	0	0	0	0	0	0	0
1	0	0	0	0	0	0	0	0	0	0	0	0	0	0	0	0	0	0	0	0	0	0	0	0	0	0	0	0	0	0	0	0	0	0	0	0	0	0	0	0	0	0	0	0	0	0	0	0	0
1	0	0	0	0	0	0	0	0	0	0	0	0	0	0	0	0	0	0	0	0	0	0	0	0	0	0	0	0	0	0	0	0	0	0	0	0	0	0	0	0	0	0	0	0	0	0	0	0	0
1	0	0	0	0	0	0	0	0	0	0	0	0	0	0	0	0	0	0	0	0	0	0	0	0	0	0	0	0	0	0	0	0	0	0	0	0	0	0	0	0	0	0	0	0	0	0	0	0	0
1	-0.000666741	0.00792074	-0.0032386	-0.0053761	0.000434469	-0.002005	-0.000321852	-0.000112934	0.000210045	-0.000426629	-0.00011648	-5.51797e-05	0.0010671	-0.000129684	-0.00024943	-4.64269e-05	-0.000196448	-0.000351317	-0.000169483	-0.000145097	-0.000118034	-0.00017276	-0.000103519	-7.09533e-05	-7.71343e-05	-0.000172723	-0.000204209	-0.000219884	-5.5813e-05	-0.000230641	-0.000249811	-0.000252009	-0.000285886	0.00023888	-0.000322584	-0.000261436	-0.000497074	-0.000385361	-0.000401424	-0.000267039	-0.000449695	-0.000427154	-0.000488915	-0.000528023	-0.000576664	-0.00065691	-0.000579194	-0.00064709	-0.000716931
1	0	0	0	0	0	0	0	0	0	0	0	0	0	0	0	0	0	0	0	0	0	0	0	0	0	0	0	0	0	0	0	0	0	0	0	0	0	0	0	0	0	0	0	0	0	0	0	0	0
1	0	0	0	0	0	0	0	0	0	0	0	0	0	0	0	0	0	0	0	0	0	0	0	0	0	0	0	0	0	0	0	0	0	0	0	0	0	0	0	0	0	0	0	0	0	0	0	0	0
1	-0.000693236	0.00823207	-0.00336662	-0.00558814	0.000451468	-0.00208329	-0.00033436	-0.000117306	0.000218145	-0.000443024	-0.000120939	-5.7284e-05	0.00110762	-0.000134592	-0.000258835	-4.81708e-05	-0.000203799	-0.000364413	-0.000175776	-0.000150464	-0.000122383	-0.000179101	-0.000107303	-7.3537e-05	-7.9932e-05	-0.000178963	-0.000211558	-0.000227766	-5.78054e-05	-0.000238842	-0.000258658	-0.000260897	-0.000295928	0.000247236	-0.000333823	-0.000270507	-0.00051425	-0.000398622	-0.000415179	-0.000276152	-0.000464976	-0.000441608	-0.000505389	-0.000545739	-0.00059593	-0.000678763	-0.000598379	-0.000668431	-0.000740473
1	-0.000647559	0.00769347	-0.00314436	-0.00521868	0.000421744	-0.00194591	-0.000312333	-0.000109579	0.000203778	-0.000413836	-0.000112972	-5.35105e-05	0.00103469	-0.000125725	-0.000241782	-4.49972e-05	-0.000190371	-0.000340402	-0.000164194	-0.00014055	-0.000114319	-0.000167299	-0.000100232	-6.86913e-05	-7.46647e-05	-0.00016717	-0.000197616	-0.000212755	-5.39958e-05	-0.0002231	-0.00024161	-0.000243701	-0.000276422	0.000230941	-0.000311818	-0.000252676	-0.00048035	-0.000372343	-0.000387809	-0.000257946	-0.000434321	-0.000412493	-0.000472068	-0.000509757	-0.000556637	-0.000634007	-0.000558922	-0.000624354	-0.000691644
1	-0.000657333	0.00780622	-0.00318961	-0.00529197	0.000427498	-0.00197178	-0.000316371	-0.000110956	0.000206265	-0.000418739	-0.00011427	-5.41059e-05	0.00104583	-0.000127034	-0.000244212	-4.54333e-05	-0.000192148	-0.000343456	-0.000165609	-0.000141711	-0.000115222	-0.000168561	-0.000100952	-6.916e-05	-7.51475e-05	-0.000168191	-0.000198752	-0.000213902	-5.42677e-05	-0.000224144	-0.000242654	-0.000244667	-0.000277419	0.000231692	-0.00031272	-0.000253317	-0.000481396	-0.000373022	-0.000388378	-0.000258233	-0.000434649	-0.000412658	-0.000472088	-0.000509597	-0.000556265	-0.000633357	-0.000558152	-0.000623271	-0.000690198
1	0	0	0	0	0	0	0	0	0	0	0	0	0	0	0	0	0	0	0	0	0	0	0	0	0	0	0	0	0	0	0	0	0	0	0	0	0	0	0	0	0	0	0	0	0	0	0	0	0
1	0	0	0	0	0	0	0	0	0	0	0	0	0	0	0	0	0	0	0	0	0	0	0	0	0	0	0	0	0	0	0	0	0	0	0	0	0	0	0	0	0	0	0	0	0	0	0	0	0
1	0	0	0	0	0	0	0	0	0	0	0	0	0	0	0	0	0	0	0	0	0	0	0	0	0	0	0	0	0	0	0	0	0	0	0	0	0	0	0	0	0	0	0	0	0	0	0	0	0
1	-0.000631993	0.00750478	-0.00306409	-0.00508149	0.000410418	-0.00189215	-0.000303497	-0.000106402	0.000197726	-0.000401247	-0.000109456	-5.18074e-05	0.00100106	-0.000121546	-0.000233574	-4.34382e-05	-0.000183641	-0.000328126	-0.000158158	-0.000135284	-0.000109956	-0.000160796	-9.62662e-05	-6.59251e-05	-7.16057e-05	-0.000160203	-0.000189242	-0.000203591	-5.16327e-05	-0.00021318	-0.000230697	-0.000232525	-0.000263553	0.000220031	-0.000296867	-0.000240385	-0.000456648	-0.000353714	-0.000368136	-0.000244683	-0.000411687	-0.000390711	-0.000446813	-0.000482134	-0.000526088	-0.000598773	-0.000527477	-0.000588797	-0.000651778
1	0	0	0	0	0	0	0	0	0	0	0	0	0	0	0	0	0	0	0	0	0	0	0	0	0	0	0	0	0	0	0	0	0	0	0	0	0	0	0	0	0	0	0	0	0	0	0	0	0
1	-0.000671213	0.00796511	-0.00325283	-0.00539344	0.000435391	-0.00200692	-0.000321798	-0.000112786	0.000209531	-0.000425095	-0.000115929	-5.48562e-05	0.00105965	-0.000128629	-0.000247118	-4.59443e-05	-0.000194183	-0.000346869	-0.000167147	-0.000142934	-0.000116141	-0.000169796	-0.000101626	-6.95768e-05	-7.55515e-05	-0.000168985	-0.000199562	-0.000214635	-5.44185e-05	-0.000224621	-0.000243012	-0.00024487	-0.00027747	0.000231587	-0.000312373	-0.000252872	-0.000480238	-0.000371885	-0.000386943	-0.000257114	-0.000432483	-0.000410336	-0.000469127	-0.000506074	-0.00055206	-0.000628162	-0.000553216	-0.000617359	-0.000683209
1	-0.000619735	0.0073577	-0.00300229	-0.00497697	0.000401869	-0.00185197	-0.00029695	-0.000104068	0.000193319	-0.000392155	-0.000106937	-5.05961e-05	0.000977302	-0.000118616	-0.000227858	-4.23595e-05	-0.000179014	-0.000319739	-0.000154059	-0.000131729	-0.000107026	-0.000156454	-9.36319e-05	-6.40973e-05	-6.95945e-05	-0.000155646	-0.00018379	-0.000197652	-5.0108e-05	-0.000206807	-0.000223718	-0.000225406	-0.000255389	0.000213138	-0.000287458	-0.00023268	-0.000441846	-0.000342121	-0.000355939	-0.000236489	-0.000397751	-0.000377345	-0.000431367	-0.000465293	-0.000507524	-0.000577429	-0.000508486	-0.000567386	-0.000627843
1	0	0	0	0	0	0	0	0	0	0	0	0	0	0	0	0	0	0	0	0	0	0	0	0	0	0	0	0	0	0	0	0	0	0	0	0	0	0	0	0	0	0	0	0	0	0	0	0	0
1	-0.00065451	0.00776651	-0.0031701	-0.00525471	0.000424137	-0.00195446	-0.000313316	-0.000109786	0.000203907	-0.000413576	-0.00011276	-5.3343e-05	0.00103018	-0.000125017	-0.000240118	-4.46317e-05	-0.000188587	-0.000336787	-0.000162248	-0.000138709	-0.00011268	-0.000164694	-9.85478e-05	-6.74521e-05	-7.32258e-05	-0.000163742	-0.00019332	-0.000207869	-5.26899e-05	-0.00021743	-0.000235173	-0.000236911	-0.000268383	0.000223947	-0.00030199	-0.000244405	-0.00046404	-0.000359251	-0.000373702	-0.000248253	-0.000417472	-0.000395993	-0.000452615	-0.000488137	-0.000532358	-0.000605591	-0.000533203	-0.000594874	-0.000658158
1	-0.000623353	0.00739888	-0.00301852	-0.00500279	0.000403862	-0.00186076	-0.000298294	-0.000104517	0.000194109	-0.000393672	-0.000107327	-5.07698e-05	0.000980446	-0.000118972	-0.000228492	-4.2468e-05	-0.000179433	-0.000320419	-0.000154353	-0.000131952	-0.000107184	-0.000156651	-9.37291e-05	-6.41499e-05	-6.96365e-05	-0.000155706	-0.000183821	-0.000197643	-5.00946e-05	-0.000206707	-0.000223561	-0.000225199	-0.0002551	0.00021285	-0.000287007	-0.000232264	-0.00044096	-0.000341362	-0.000355071	-0.000235861	-0.000396609	-0.00037618	-0.000429941	-0.000463655	-0.000505626	-0.000575145	-0.000506365	-0.000564896	-0.000624951
1	0	0	0	0	0	0	0	0	0	0	0	0	0	0	0	0	0	0	0	0	0	0	0	0	0	0	0	0	0	0	0	0	0	0	0	0	0	0	0	0	0	0	0	0	0	0	0	0	0
1	0	0	0	0	0	0	0	0	0	0	0	0	0	0	0	0	0	0	0	0	0	0	0	0	0	0	0	0	0	0	0	0	0	0	0	0	0	0	0	0	0	0	0	0	0	0	0	0	0
1	0	0	0	0	0	0	0	0	0	0	0	0	0	0	0	0	0	0	0	0	0	0	0	0	0	0	0	0	0	0	0	0	0	0	0	0	0	0	0	0	0	0	0	0	0	0	0	0	0
1	-0.000628023	0.00745184	-0.00303929	-0.00503569	0.000406389	-0.00187183	-0.000299976	-0.000105074	0.000195085	-0.000395529	-0.0001078	-5.09781e-05	0.000984168	-0.000119387	-0.000229218	-4.259e-05	-0.000179894	-0.000321142	-0.000154654	-0.000132169	-0.000107327	-0.000156812	-9.3797e-05	-6.41767e-05	-6.96443e-05	-0.000155675	-0.000183729	-0.000197483	-5.00389e-05	-0.000206414	-0.000223176	-0.000224742	-0.000254503	0.000212288	-0.00028616	-0.000231509	-0.00043939	-0.000340042	-0.000353591	-0.000234806	-0.000394713	-0.000374267	-0.000427624	-0.000461014	-0.000502593	-0.000571518	-0.000503018	-0.000560991	-0.00062044
1	0	0	0	0	0	0	0	0	0	0	0	0	0	0	0	0	0	0	0	0	0	0	0	0	0	0	0	0	0	0	0	0	0	0	0	0	0	0	0	0	0	0	0	0	0	0	0	0	0
1	-0.000611636	0.00725806	-0.00295926	-0.00490243	0.000395641	-0.00182207	-0.000291982	-0.000102264	0.000189851	-0.000384876	-0.000104887	-4.95957e-05	0.000957401	-0.000116127	-0.000222937	-4.14191e-05	-0.00017493	-0.000312251	-0.000150358	-0.000128485	-0.000104326	-0.000152412	-9.11563e-05	-6.23639e-05	-6.76705e-05	-0.000151249	-0.000178487	-0.00019183	-4.86019e-05	-0.000200466	-0.000216724	-0.000218224	-0.000247098	0.000206092	-0.00027778	-0.000224707	-0.00042644	-0.000329988	-0.000343103	-0.00022782	-0.000382931	-0.00036306	-0.000414779	-0.000447123	-0.000487401	-0.00055419	-0.00048772	-0.000543876	-0.000601453
1	-0.00061762	0.00732689	-0.00298674	-0.00494674	0.000399107	-0.00183759	-0.000294392	-0.000103082	0.000191321	-0.00038776	-0.000105646	-4.99422e-05	0.000963846	-0.000116879	-0.000224325	-4.16664e-05	-0.000175931	-0.000313957	-0.000151142	-0.000129122	-0.000104817	-0.00015309	-9.1539e-05	-6.261e-05	-6.79203e-05	-0.000151769	-0.000179056	-0.000192393	-4.87322e-05	-0.000200953	-0.000217196	-0.000218644	-0.000247511	0.000206385	-0.000278104	-0.000224913	-0.000426721	-0.000330123	-0.000343157	-0.000227798	-0.000382798	-0.000362843	-0.000414426	-0.00044663	-0.000486741	-0.000553299	-0.000486813	-0.000542728	-0.000600032
1	0	0	0	0	0	0	0	0	0	0	0	0	0	0	0	0	0	0	0	0	0	0	0	0	0	0	0	0	0	0	0	0	0	0	0	0	0	0	0	0	0	0	0	0	0	0	0	0	0
1	-0.000639885	0.00758843	-0.00309395	-0.00512398	0.000413305	-0.00190286	-0.000304805	-0.000106717	0.000198044	-0.000401347	-0.000109336	-5.16807e-05	0.000997276	-0.000120922	-0.000232059	-4.30983e-05	-0.000181958	-0.000324678	-0.000156286	-0.000133502	-0.000108361	-0.00015825	-9.4614e-05	-6.47062e-05	-7.01869e-05	-0.000156817	-0.000184991	-0.000198749	-5.03368e-05	-0.000207548	-0.000224299	-0.00022577	-0.000255552	0.000213067	-0.000287077	-0.000232144	-0.000440395	-0.000340665	-0.000354076	-0.000235022	-0.000394895	-0.000374269	-0.00042743	-0.000460595	-0.000501906	-0.000570477	-0.000501873	-0.000559458	-0.000618462
1	-0.000630313	0.00747521	-0.00304714	-0.00504599	0.000407013	-0.0018737	-0.000300119	-0.000105069	0.000194973	-0.000395092	-0.000107625	-5.08683e-05	0.000981537	-0.000119004	-0.000228362	-4.24088e-05	-0.000179033	-0.000319438	-0.000153752	-0.000131329	-0.000106589	-0.000155652	-9.30539e-05	-6.36347e-05	-6.90197e-05	-0.000154198	-0.000181889	-0.000195402	-4.94857e-05	-0.000204024	-0.000220475	-0.000221906	-0.000251159	0.00020939	-0.000282102	-0.000228106	-0.000432702	-0.00033469	-0.000347842	-0.000230868	-0.000387886	-0.0003676	-0.000419785	-0.000452324	-0.000492859	-0.000560153	-0.000492756	-0.000549256	-0.000607141
1	-0.000643094	0.00762513	-0.00310852	-0.00514734	0.00041512	-0.00191092	-0.00030605	-0.000107136	0.000198791	-0.000402798	-0.000109714	-5.18516e-05	0.00100042	-0.000121284	-0.000232719	-4.32142e-05	-0.000182418	-0.00032545	-0.000156633	-0.000133778	-0.000108568	-0.000158528	-9.47657e-05	-6.48e-05	-7.02777e-05	-0.000156995	-0.000185174	-0.000198914	-5.03709e-05	-0.000207656	-0.000224382	-0.000225818	-0.000255566	0.000213046	-0.000287005	-0.00023205	-0.000440147	-0.000340421	-0.000353768	-0.000234781	-0.000394429	-0.00037377	-0.000426795	-0.000459839	-0.000501005	-0.000569364	-0.000500817	-0.000558194	-0.00061697
1	0	0	0	0	0	0	0	0	0	0	0	0	0	0	0	0	0	0	0	0	0	0	0	0	0	0	0	0	0	0	0	0	0	0	0	0	0	0	0	0	0	0	0	0	0	0	0	0	0
1	-0.00059571	0.00706633	-0.0028785	-0.00476549	0.000384409	-0.00176917	-0.000283342	-9.91781e-05	0.00018401	-0.000372803	-0.000101536	-4.79818e-05	0.000925701	-0.00011221	-0.000215287	-3.99735e-05	-0.000168722	-0.000300984	-0.000144845	-0.000123698	-0.000100378	-0.000146554	-8.75996e-05	-5.9894e-05	-6.49508e-05	-0.000145081	-0.000171104	-0.000183783	-4.65348e-05	-0.000191823	-0.000207253	-0.00020856	-0.000236011	0.000196727	-0.000264992	-0.000214232	-0.00040631	-0.00031422	-0.000326508	-0.000216669	-0.000363965	-0.000344868	-0.000393755	-0.0004242	-0.00046213	-0.000525134	-0.000461868	-0.000514732	-0.000568876
1	0	0	0	0	0	0	0	0	0	0	0	0	0	0	0	0	0	0	0	0	0	0	0	0	0	0	0	0	0	0	0	0	0	0	0	0	0	0	0	0	0	0	0	0	0	0	0	0	0
1	-0.000592242	0.00702533	-0.00286159	-0.00473735	0.00038214	-0.00175867	-0.000281657	-9.8586e-05	0.000182908	-0.000370561	-0.000100923	-4.76911e-05	0.000920077	-0.000111526	-0.000213969	-3.97279e-05	-0.000167681	-0.000299121	-0.000143945	-0.000122927	-9.97499e-05	-0.000145635	-8.70479e-05	-5.95156e-05	-6.45389e-05	-0.000144158	-0.000170012	-0.000182606	-4.62357e-05	-0.000190585	-0.000205911	-0.000207205	-0.000234473	0.000195441	-0.000263254	-0.000212822	-0.000403627	-0.000312139	-0.000324338	-0.000215225	-0.00036153	-0.000342554	-0.000391103	-0.000421334	-0.000458998	-0.000521564	-0.000458717	-0.00051121	-0.000564971
1	0	0	0	0	0	0	0	0	0	0	0	0	0	0	0	0	0	0	0	0	0	0	0	0	0	0	0	0	0	0	0	0	0	0	0	0	0	0	0	0	0	0	0	0	0	0	0	0	0
1	-0.000631877	0.00749149	-0.00305279	-0.00505377	0.000407517	-0.00187544	-0.000300305	-0.000105101	0.000194973	-0.000394969	-0.000107558	-5.0821e-05	0.000980325	-0.000118819	-0.000227938	-4.23169e-05	-0.00017859	-0.000318547	-0.000153276	-0.000130882	-0.000106193	-0.000155026	-9.2651e-05	-6.33396e-05	-6.86783e-05	-0.000153388	-0.000180877	-0.000194255	-4.918e-05	-0.0002027	-0.000218977	-0.000220329	-0.000249298	0.000207775	-0.000279838	-0.000226205	-0.000428962	-0.000331695	-0.000344622	-0.00022866	-0.000384058	-0.000363859	-0.000415384	-0.000447443	-0.000487389	-0.000553765	-0.000486986	-0.000542655	-0.000599658
1	-0.000622002	0.00737518	-0.00300496	-0.00497444	0.000401144	-0.00184605	-0.000295602	-0.000103455	0.000191918	-0.000388776	-0.000105871	-5.00236e-05	0.000964945	-0.000116954	-0.000224357	-4.16518e-05	-0.000175782	-0.000313537	-0.000150865	-0.000128822	-0.000104521	-0.000152583	-9.11907e-05	-6.23409e-05	-6.7595e-05	-0.000150967	-0.000178022	-0.000191187	-4.84029e-05	-0.000199496	-0.000215514	-0.000216844	-0.000245352	0.000204485	-0.000275406	-0.00022262	-0.000422162	-0.000326435	-0.000339154	-0.000225031	-0.000377959	-0.000358079	-0.000408783	-0.000440329	-0.000479637	-0.000544953	-0.000479234	-0.000534013	-0.000590105
1	0	0	0	0	0	0	0	0	0	0	0	0	0	0	0	0	0	0	0	0	0	0	0	0	0	0	0	0	0	0	0	0	0	0	0	0	0	0	0	0	0	0	0	0	0	0	0	0	0
1	-0.000630704	0.00747516	-0.00304485	-0.0050387	0.000406166	-0.00186851	-0.000299088	-0.000104637	0.000194041	-0.000392935	-0.000106965	-5.05222e-05	0.000974211	-0.000118034	-0.000226348	-4.20063e-05	-0.000177214	-0.000315977	-0.000151984	-0.000129731	-0.000105221	-0.000153549	-9.17348e-05	-6.26903e-05	-6.79493e-05	-0.000151703	-0.000178826	-0.000191981	-4.85865e-05	-0.00020018	-0.000216175	-0.00021743	-0.000245927	0.000204891	-0.000275852	-0.000222901	-0.00042254	-0.000326609	-0.000339214	-0.000224989	-0.000377752	-0.000357754	-0.000408264	-0.000439612	-0.000478682	-0.000543672	-0.000477935	-0.000532373	-0.00058808
1	0	0	0	0	0	0	0	0	0	0	0	0	0	0	0	0	0	0	0	0	0	0	0	0	0	0	0	0	0	0	0	0	0	0	0	0	0	0	0	0	0	0	0	0	0	0	0	0	0
1	-0.000593311	0.0070327	-0.00286207	-0.00473422	0.000381595	-0.0017547	-0.000280798	-9.82061e-05	0.000182056	-0.000368535	-0.00010029	-4.73538e-05	0.000912841	-0.000110558	-0.000211939	-3.93193e-05	-0.000165822	-0.000295565	-0.000142119	-0.00012127	-9.83252e-05	-0.000143438	-8.56658e-05	-5.85232e-05	-6.34115e-05	-0.000141525	-0.000166771	-0.00017898	-4.52811e-05	-0.000186499	-0.000201333	-0.000202434	-0.000228889	0.000190634	-0.000256568	-0.00020725	-0.000392738	-0.000303473	-0.000315079	-0.000208911	-0.00035064	-0.000331966	-0.000378708	-0.00040765	-0.000443731	-0.000503806	-0.000442742	-0.000493006	-0.000544411
1	0	0	0	0	0	0	0	0	0	0	0	0	0	0	0	0	0	0	0	0	0	0	0	0	0	0	0	0	0	0	0	0	0	0	0	0	0	0	0	0	0	0	0	0	0	0	0	0	0
1	-0.000643075	0.0076159	-0.00310033	-0.00512701	0.000412982	-0.00189857	-0.000303687	-0.000106172	0.000196751	-0.000398148	-0.000108309	-5.11215e-05	0.000985087	-0.000119269	-0.000228557	-4.23869e-05	-0.000178696	-0.000318398	-0.000153042	-0.000130544	-0.000105807	-0.000154297	-9.21179e-05	-6.29084e-05	-6.81385e-05	-0.00015202	-0.000179075	-0.000192115	-4.85869e-05	-0.000200043	-0.000215877	-0.00021698	-0.000245247	0.000204185	-0.000274708	-0.000221823	-0.000420204	-0.000324579	-0.000336871	-0.000223281	-0.000374623	-0.000354545	-0.000404321	-0.000435064	-0.000473402	-0.000537301	-0.000472008	-0.000525406	-0.00057998
1	-0.000629031	0.00744966	-0.00303154	-0.00501231	0.000403721	-0.00185563	-0.000296781	-0.000103742	0.000192219	-0.000388912	-0.00010578	-4.99205e-05	0.000961807	-0.00011643	-0.000223083	-4.13654e-05	-0.000174362	-0.000310627	-0.000149284	-0.000127318	-0.000103177	-0.000150438	-8.98003e-05	-6.13162e-05	-6.64036e-05	-0.000148127	-0.000174461	-0.000187137	-4.73204e-05	-0.000194798	-0.000210184	-0.000211225	-0.000238706	0.000198709	-0.000267298	-0.000215806	-0.000408742	-0.000315677	-0.000327581	-0.00021709	-0.000364179	-0.000344607	-0.000392927	-0.000422738	-0.000459918	-0.000521916	-0.000458421	-0.000510203	-0.000563111
1	-0.000592606	0.00702054	-0.0028552	-0.00471996	0.000380235	-0.00174737	-0.000279462	-9.76805e-05	0.000180974	-0.000366124	-9.95748e-05	-4.6988e-05	0.000905259	-0.000109572	-0.000209925	-3.89225e-05	-0.00016405	-0.000292232	-0.000140433	-0.000119759	-9.70426e-05	-0.000141483	-8.44474e-05	-5.76565e-05	-6.2435e-05	-0.000139262	-0.000164007	-0.000175908	-4.44775e-05	-0.000183079	-0.000197523	-0.000198485	-0.000224289	0.000186693	-0.000251112	-0.000202721	-0.000383927	-0.000296487	-0.000307642	-0.000203859	-0.000341955	-0.000323551	-0.000368887	-0.000396841	-0.000431707	-0.000489861	-0.00043023	-0.000478788	-0.000528393
1	-0.000599839	0.0071046	-0.00288915	-0.00477536	0.00038462	-0.00176726	-0.000282593	-9.87587e-05	0.000182942	-0.000370044	-0.000100624	-4.74755e-05	0.000914497	-0.000110673	-0.000211999	-3.93005e-05	-0.000165616	-0.000294973	-0.000141726	-0.000120843	-9.79046e-05	-0.000142716	-8.51695e-05	-5.81399e-05	-6.29482e-05	-0.000140384	-0.0001653	-0.000177266	-4.48136e-05	-0.000184432	-0.000198951	-0.000199886	-0.000225836	0.00018795	-0.000252761	-0.000204019	-0.00038632	-0.000298287	-0.000309458	-0.000205029	-0.000343861	-0.000325301	-0.000370821	-0.000398856	-0.000433828	-0.000492186	-0.000432202	-0.000480902	-0.00053064
1	0	0	0	0	0	0	0	0	0	0	0	0	0	0	0	0	0	0	0	0	0	0	0	0	0	0	0	0	0	0	0	0	0	0	0	0	0	0	0	0	0	0	0	0	0	0	0	0	0
1	0	0	0	0	0	0	0	0	0	0	0	0	0	0	0	0	0	0	0	0	0	0	0	0	0	0	0	0	0	0	0	0	0	0	0	0	0	0	0	0	0	0	0	0	0	0	0	0	0
1	0	0	0	0	0	0	0	0	0	0	0	0	0	0	0	0	0	0	0	0	0	0	0	0	0	0	0	0	0	0	0	0	0	0	0	0	0	0	0	0	0	0	0	0	0	0	0	0	0
1	-0.00059447	0.00703995	-0.00286192	-0.0047292	0.000380835	-0.00174943	-0.000279683	-9.77197e-05	0.000180976	-0.000365983	-9.94978e-05	-4.69333e-05	0.000903856	-0.000109359	-0.000209435	-3.88164e-05	-0.000163539	-0.000291207	-0.000139885	-0.000119246	-9.65889e-05	-0.000140766	-8.39868e-05	-5.73196e-05	-6.20459e-05	-0.00013834	-0.000162857	-0.000174606	-4.41312e-05	-0.000181582	-0.000195832	-0.000196708	-0.000222195	0.000184878	-0.000248572	-0.000200593	-0.000379745	-0.000293144	-0.000304054	-0.000201403	-0.000337702	-0.000319402	-0.000364014	-0.000391445	-0.00042567	-0.000482821	-0.000423882	-0.000471538	-0.000520188
1	0	0	0	0	0	0	0	0	0	0	0	0	0	0	0	0	0	0	0	0	0	0	0	0	0	0	0	0	0	0	0	0	0	0	0	0	0	0	0	0	0	0	0	0	0	0	0	0	0
1	-0.000565563	0.00669801	-0.00272096	-0.00449469	0.000361922	-0.00166195	-0.000265637	-9.27864e-05	0.000171793	-0.000347308	-9.43948e-05	-4.45137e-05	0.000857039	-0.000103663	-0.000198468	-3.67737e-05	-0.000154888	-0.000275724	-0.000132411	-0.000112843	-9.13765e-05	-0.000133132	-7.94097e-05	-5.41805e-05	-5.86314e-05	-0.00013069	-0.000153807	-0.000164857	-4.16554e-05	-0.000171347	-0.000184741	-0.000185515	-0.000209492	0.00017426	-0.000234229	-0.000188965	-0.00035763	-0.000275995	-0.000286185	-0.000189514	-0.000317677	-0.000300377	-0.000342234	-0.00036792	-0.000399975	-0.000453548	-0.00039807	-0.000442699	-0.000488235
1	-0.000599455	0.00709584	-0.0028835	-0.00476284	0.000383379	-0.00176038	-0.000281314	-9.82479e-05	0.000181878	-0.000367651	-9.9909e-05	-4.71074e-05	0.000906828	-0.000109672	-0.000209945	-3.88946e-05	-0.000163799	-0.000291546	-0.000139989	-0.000119284	-9.6579e-05	-0.000140692	-8.39073e-05	-5.72412e-05	-6.19348e-05	-0.000138034	-0.000162428	-0.000174073	-4.39778e-05	-0.000180875	-0.000194986	-0.000195776	-0.000221048	0.000183847	-0.000247081	-0.000199305	-0.000377147	-0.000291015	-0.000301718	-0.000199772	-0.000334825	-0.000316547	-0.000360607	-0.000387618	-0.00042133	-0.000477696	-0.000419206	-0.000466139	-0.000514014
1	0	0	0	0	0	0	0	0	0	0	0	0	0	0	0	0	0	0	0	0	0	0	0	0	0	0	0	0	0	0	0	0	0	0	0	0	0	0	0	0	0	0	0	0	0	0	0	0	0
1	-0.000550063	0.00651364	-0.00264455	-0.00436688	0.000351561	-0.00161378	-0.000257863	-9.00425e-05	0.00016666	-0.00033682	-9.15153e-05	-4.31421e-05	0.000830378	-0.000100404	-0.000192167	-3.55949e-05	-0.000149875	-0.000266713	-0.000128043	-0.000109085	-8.83057e-05	-0.000128616	-7.66918e-05	-5.23094e-05	-5.65884e-05	-0.000126095	-0.000148353	-0.00015896	-4.01525e-05	-0.000165111	-0.000177961	-0.000178649	-0.000201674	0.000167704	-0.000225344	-0.000181738	-0.000343843	-0.000265269	-0.000274976	-0.000182033	-0.000305038	-0.000288334	-0.000328408	-0.000352943	-0.00038357	-0.000434806	-0.000381498	-0.000424133	-0.000467609
1	0	0	0	0	0	0	0	0	0	0	0	0	0	0	0	0	0	0	0	0	0	0	0	0	0	0	0	0	0	0	0	0	0	0	0	0	0	0	0	0	0	0	0	0	0	0	0	0	0
1	-0.00055119	0.00652534	-0.00264858	-0.00437236	0.000351913	-0.00161496	-0.000257986	-9.00618e-05	0.000166652	-0.000336715	-9.1463e-05	-4.31061e-05	0.000829472	-0.000100268	-0.000191856	-3.5528e-05	-0.000149554	-0.000266073	-0.000127702	-0.000108766	-8.80244e-05	-0.000128173	-7.64075e-05	-5.21018e-05	-5.63491e-05	-0.000125529	-0.000147648	-0.000158163	-3.99408e-05	-0.000164198	-0.00017693	-0.000177568	-0.000200401	0.000166602	-0.000223804	-0.000180449	-0.000341314	-0.00026325	-0.000272811	-0.000180552	-0.000302477	-0.000285839	-0.00032548	-0.000349705	-0.000379951	-0.000430591	-0.000377701	-0.000419801	-0.000462712
1	-0.000571169	0.00676022	-0.0027446	-0.00453096	0.000364622	-0.00167333	-0.000267293	-9.33082e-05	0.000172654	-0.000348836	-9.47526e-05	-4.46553e-05	0.000859248	-0.000103866	-0.000198737	-3.68011e-05	-0.000154909	-0.000275594	-0.000132268	-0.000112652	-9.1167e-05	-0.000132746	-7.91313e-05	-5.39578e-05	-5.83549e-05	-0.000129994	-0.000152896	-0.000163781	-4.13583e-05	-0.000170021	-0.0001832	-0.000183856	-0.000207492	0.000172493	-0.000231711	-0.00018682	-0.000353355	-0.00027253	-0.000282421	-0.000186908	-0.000313117	-0.000295885	-0.000336912	-0.000361978	-0.000393275	-0.000445679	-0.000390926	-0.000434489	-0.00047889
1	-0.000570857	0.00675637	-0.00274294	-0.0045281	0.000364383	-0.00167218	-0.000267102	-9.32392e-05	0.000172522	-0.000348559	-9.46747e-05	-4.46173e-05	0.000858494	-0.000103772	-0.000198551	-3.67657e-05	-0.000154756	-0.000275313	-0.00013213	-0.000112532	-9.10668e-05	-0.000132596	-7.904e-05	-5.3894e-05	-5.82843e-05	-0.000129833	-0.000152702	-0.000163569	-4.13037e-05	-0.000169792	-0.000182948	-0.000183598	-0.000207195	0.000172241	-0.000231367	-0.000186537	-0.00035281	-0.000272102	-0.00028197	-0.000186604	-0.000312599	-0.000295388	-0.000336336	-0.00036135	-0.000392582	-0.000444882	-0.000390216	-0.000433688	-0.000477993
1	-0.000581463	0.00688097	-0.00279388	-0.0046122	0.000371117	-0.00170309	-0.00027203	-9.49572e-05	0.000175696	-0.000354968	-9.64133e-05	-4.54358e-05	0.000874217	-0.000105671	-0.000202181	-3.7437e-05	-0.000157579	-0.00028033	-0.000134535	-0.000114577	-9.27203e-05	-0.000135001	-8.04718e-05	-5.48691e-05	-5.93377e-05	-0.000132177	-0.000155456	-0.000166515	-4.20468e-05	-0.000172843	-0.000186232	-0.00018689	-0.000210905	0.000175322	-0.0002355	-0.000189866	-0.000359099	-0.000276947	-0.000286984	-0.000189919	-0.000318146	-0.000300623	-0.00034229	-0.000367738	-0.000399515	-0.000452729	-0.000397091	-0.000441319	-0.000486394
1	-0.000582704	0.00689414	-0.00279858	-0.00461891	0.000371576	-0.00170482	-0.000272245	-9.50108e-05	0.000175756	-0.000355009	-9.6403e-05	-4.54207e-05	0.000873735	-0.000105589	-0.000201978	-3.73912e-05	-0.000157351	-0.000279861	-0.00013428	-0.000114334	-9.25031e-05	-0.000134655	-8.02474e-05	-5.47039e-05	-5.91457e-05	-0.00013172	-0.000154884	-0.000165865	-4.18732e-05	-0.000172091	-0.00018538	-0.000185993	-0.000209847	0.000174404	-0.000234214	-0.000188786	-0.000356977	-0.000275248	-0.00028516	-0.00018867	-0.000315982	-0.000298512	-0.00033981	-0.000364992	-0.000396443	-0.000449147	-0.000393861	-0.000437632	-0.000482222
1	0	0	0	0	0	0	0	0	0	0	0	0	0	0	0	0	0	0	0	0	0	0	0	0	0	0	0	0	0	0	0	0	0	0	0	0	0	0	0	0	0	0	0	0	0	0	0	0	0
1	0	0	0	0	0	0	0	0	0	0	0	0	0	0	0	0	0	0	0	0	0	0	0	0	0	0	0	0	0	0	0	0	0	0	0	0	0	0	0	0	0	0	0	0	0	0	0	0	0
1	0	0	0	0	0	0	0	0	0	0	0	0	0	0	0	0	0	0	0	0	0	0	0	0	0	0	0	0	0	0	0	0	0	0	0	0	0	0	0	0	0	0	0	0	0	0	0	0	0
1	0	0	0	0	0	0	0	0	0	0	0	0	0	0	0	0	0	0	0	0	0	0	0	0	0	0	0	0	0	0	0	0	0	0	0	0	0	0	0	0	0	0	0	0	0	0	0	0	0
1	0	0	0	0	0	0	0	0	0	0	0	0	0	0	0	0	0	0	0	0	0	0	0	0	0	0	0	0	0	0	0	0	0	0	0	0	0	0	0	0	0	0	0	0	0	0	0	0	0
1	0	0	0	0	0	0	0	0	0	0	0	0	0	0	0	0	0	0	0	0	0	0	0	0	0	0	0	0	0	0	0	0	0	0	0	0	0	0	0	0	0	0	0	0	0	0	0	0	0
1	-0.000615294	0.00727329	-0.00295198	-0.00486959	0.000391449	-0.00179508	-0.000286484	-9.99225e-05	0.000184736	-0.000372938	-0.000101213	-4.76598e-05	0.00091627	-0.000110668	-0.000211573	-3.9145e-05	-0.000164637	-0.000292654	-0.000140338	-0.000119424	-9.6566e-05	-0.000140489	-8.36765e-05	-5.70089e-05	-6.16028e-05	-0.000137114	-0.000161134	-0.00017246	-4.35134e-05	-0.000178729	-0.000192421	-0.000192948	-0.000217569	0.000180719	-0.000242555	-0.000195398	-0.000369268	-0.000284564	-0.000294643	-0.000194833	-0.000326117	-0.000307911	-0.000350309	-0.000376055	-0.000408225	-0.000462231	-0.000405104	-0.000449867	-0.00049542
1	0	0	0	0	0	0	0	0	0	0	0	0	0	0	0	0	0	0	0	0	0	0	0	0	0	0	0	0	0	0	0	0	0	0	0	0	0	0	0	0	0	0	0	0	0	0	0	0	0
1	0	0	0	0	0	0	0	0	0	0	0	0	0	0	0	0	0	0	0	0	0	0	0	0	0	0	0	0	0	0	0	0	0	0	0	0	0	0	0	0	0	0	0	0	0	0	0	0	0
1	0	0	0	0	0	0	0	0	0	0	0	0	0	0	0	0	0	0	0	0	0	0	0	0	0	0	0	0	0	0	0	0	0	0	0	0	0	0	0	0	0	0	0	0	0	0	0	0	0
1	-0.000578903	0.00684439	-0.00277576	-0.00457743	0.00036797	-0.00168685	-0.000269165	-9.38608e-05	0.00017349	-0.000350146	-9.50061e-05	-4.47266e-05	0.000859702	-0.000103808	-0.000198411	-3.67012e-05	-0.000154322	-0.000274253	-0.000131483	-0.000111863	-9.0431e-05	-0.000131532	-7.83235e-05	-5.33494e-05	-5.76348e-05	-0.000128251	-0.000150684	-0.000161237	-4.06722e-05	-0.00016702	-0.000179772	-0.000180222	-0.000203171	0.000168721	-0.000226397	-0.000182339	-0.000344507	-0.00026542	-0.000274757	-0.00018164	-0.000303963	-0.000286926	-0.000326358	-0.000350261	-0.000380135	-0.000430323	-0.000377051	-0.000418615	-0.000460895
1	-0.000521677	0.00617044	-0.00249981	-0.0041209	0.000331326	-0.0015183	-0.000242241	-8.4454e-05	0.00015607	-0.000314908	-8.54273e-05	-4.02082e-05	0.000772717	-9.32788e-05	-0.000178246	-3.29641e-05	-0.000138577	-0.000246215	-0.000118015	-0.000100383	-8.11319e-05	-0.00011798	-7.0238e-05	-4.78314e-05	-5.1662e-05	-0.000114935	-0.000135007	-0.00014443	-3.64247e-05	-0.000149544	-0.000160925	-0.000161292	-0.00018179	0.000150933	-0.000202481	-0.000163041	-0.000307975	-0.000237222	-0.000245512	-0.000162271	-0.000271488	-0.000256214	-0.00029136	-0.000312629	-0.000339218	-0.000383918	-0.000336315	-0.000373306	-0.000410917
1	-0.000562072	0.00664463	-0.00269313	-0.00443952	0.000356813	-0.00163509	-0.000260829	-9.09243e-05	0.000168008	-0.000338967	-9.19433e-05	-4.32706e-05	0.000831458	-0.000100362	-0.000191762	-3.54599e-05	-0.000149054	-0.000264803	-0.000126911	-0.000107938	-8.72293e-05	-0.000126834	-7.55009e-05	-5.141e-05	-5.55214e-05	-0.000123508	-0.000145063	-0.000155172	-3.91295e-05	-0.000160632	-0.00017284	-0.000173215	-0.000195208	0.000162056	-0.000217381	-0.00017502	-0.00033057	-0.000254599	-0.000263469	-0.000174121	-0.000291284	-0.000274867	-0.00031254	-0.00033532	-0.000363801	-0.000411697	-0.000360613	-0.000400233	-0.000440512
1	0	0	0	0	0	0	0	0	0	0	0	0	0	0	0	0	0	0	0	0	0	0	0	0	0	0	0	0	0	0	0	0	0	0	0	0	0	0	0	0	0	0	0	0	0	0	0	0	0
1	-0.000535085	0.00632633	-0.00256259	-0.00422321	0.000339425	-0.00155499	-0.000248015	-8.64406e-05	0.000159693	-0.000322122	-8.73575e-05	-4.11043e-05	0.000789695	-9.52999e-05	-0.000182053	-3.3658e-05	-0.000141451	-0.000251245	-0.00012039	-0.000102372	-8.27146e-05	-0.000120245	-7.15649e-05	-4.87203e-05	-5.26061e-05	-0.000117	-0.000137391	-0.000146936	-3.70456e-05	-0.000152046	-0.000163569	-0.000163892	-0.000184665	0.000153274	-0.000205559	-0.000165469	-0.000312468	-0.00024061	-0.000248943	-0.000164488	-0.000275115	-0.000259559	-0.000295074	-0.000316519	-0.000343334	-0.000388459	-0.000340191	-0.000377493	-0.0004154
1	0	0	0	0	0	0	0	0	0	0	0	0	0	0	0	0	0	0	0	0	0	0	0	0	0	0	0	0	0	0	0	0	0	0	0	0	0	0	0	0	0	0	0	0	0	0	0	0	0
1	0	0	0	0	0	0	0	0	0	0	0	0	0	0	0	0	0	0	0	0	0	0	0	0	0	0	0	0	0	0	0	0	0	0	0	0	0	0	0	0	0	0	0	0	0	0	0	0	0
1	0	0	0	0	0	0	0	0	0	0	0	0	0	0	0	0	0	0	0	0	0	0	0	0	0	0	0	0	0	0	0	0	0	0	0	0	0	0	0	0	0	0	0	0	0	0	0	0	0
1	-0.000578073	0.00682832	-0.00276614	-0.00455687	0.000365973	-0.00167597	-0.000267165	-9.307e-05	0.000171856	-0.000346497	-9.39222e-05	-4.41719e-05	0.000848203	-0.000102314	-0.00019536	-3.61008e-05	-0.000151645	-0.000269223	-0.000128943	-0.000109592	-8.85057e-05	-0.000128603	-7.65022e-05	-5.20566e-05	-5.61816e-05	-0.000124892	-0.000146589	-0.000156698	-3.94878e-05	-0.000161993	-0.000174186	-0.000174446	-0.000196463	0.000162988	-0.000218482	-0.000175788	-0.000331794	-0.00025537	-0.000264087	-0.000174412	-0.000291573	-0.000274954	-0.000312426	-0.000334972	-0.000363176	-0.000410712	-0.000359507	-0.000398736	-0.000438567
1	0	0	0	0	0	0	0	0	0	0	0	0	0	0	0	0	0	0	0	0	0	0	0	0	0	0	0	0	0	0	0	0	0	0	0	0	0	0	0	0	0	0	0	0	0	0	0	0	0
1	-0.000564251	0.00666595	-0.00269977	-0.00444729	0.000357198	-0.00163569	-0.000260745	-9.08317e-05	0.00016772	-0.000338148	-9.16573e-05	-4.31058e-05	0.000827722	-9.98406e-05	-0.000190632	-3.52264e-05	-0.000147968	-0.00026269	-0.000125811	-0.000106928	-8.63524e-05	-0.000125471	-7.46376e-05	-5.07867e-05	-5.48099e-05	-0.00012184	-0.000143004	-0.000152862	-3.85203e-05	-0.00015802	-0.00016991	-0.00017016	-0.000191632	0.000158977	-0.000213101	-0.000171454	-0.000323607	-0.000249063	-0.000257559	-0.000170097	-0.000284353	-0.00026814	-0.000304676	-0.000326655	-0.000354152	-0.000400497	-0.000350558	-0.000388802	-0.000427631
1	0	0	0	0	0	0	0	0	0	0	0	0	0	0	0	0	0	0	0	0	0	0	0	0	0	0	0	0	0	0	0	0	0	0	0	0	0	0	0	0	0	0	0	0	0	0	0	0	0
1	0	0	0	0	0	0	0	0	0	0	0	0	0	0	0	0	0	0	0	0	0	0	0	0	0	0	0	0	0	0	0	0	0	0	0	0	0	0	0	0	0	0	0	0	0	0	0	0	0
1	0	0	0	0	0	0	0	0	0	0	0	0	0	0	0	0	0	0	0	0	0	0	0	0	0	0	0	0	0	0	0	0	0	0	0	0	0	0	0	0	0	0	0	0	0	0	0	0	0
1	-0.000544903	0.00643751	-0.00260594	-0.00429163	0.000344673	-0.00157792	-0.000251493	-8.75908e-05	0.000161703	-0.000325945	-8.83318e-05	-4.15333e-05	0.000797374	-9.61582e-05	-0.000183562	-3.3913e-05	-0.000142422	-0.00025279	-0.000121045	-0.000102855	-8.30465e-05	-0.000120642	-7.17503e-05	-4.88119e-05	-5.26678e-05	-0.000117054	-0.000137357	-0.000146796	-3.6984e-05	-0.000151686	-0.000163066	-0.000163272	-0.000183836	0.000152478	-0.000204346	-0.000164376	-0.000310183	-0.000238682	-0.000246773	-0.000162939	-0.000272331	-0.00025675	-0.000291673	-0.000312649	-0.000338896	-0.000383165	-0.000335318	-0.000371822	-0.00040887
1	0	0	0	0	0	0	0	0	0	0	0	0	0	0	0	0	0	0	0	0	0	0	0	0	0	0	0	0	0	0	0	0	0	0	0	0	0	0	0	0	0	0	0	0	0	0	0	0	0
1	0	0	0	0	0	0	0	0	0	0	0	0	0	0	0	0	0	0	0	0	0	0	0	0	0	0	0	0	0	0	0	0	0	0	0	0	0	0	0	0	0	0	0	0	0	0	0	0	0
1	-0.00054529	0.00644131	-0.00260713	-0.00429303	0.000344743	-0.00157804	-0.00025148	-8.75753e-05	0.000161654	-0.000325805	-8.82826e-05	-4.15049e-05	0.00079673	-9.60681e-05	-0.000183367	-3.38727e-05	-0.000142234	-0.000252425	-0.000120855	-0.000102681	-8.28952e-05	-0.000120407	-7.16014e-05	-4.87045e-05	-5.25451e-05	-0.000116766	-0.000137003	-0.000146398	-3.68792e-05	-0.000151237	-0.000162563	-0.000162747	-0.000183222	0.00015195	-0.000203612	-0.000163765	-0.00030899	-0.000237734	-0.000245761	-0.000162251	-0.000271146	-0.0002556	-0.000290331	-0.000311171	-0.000337251	-0.000381257	-0.000333605	-0.000369876	-0.000406678
1	-0.000541785	0.00640012	-0.00259031	-0.00426528	0.000342521	-0.00156784	-0.000249856	-8.70092e-05	0.000160609	-0.000323695	-8.77106e-05	-4.12357e-05	0.000791561	-9.54441e-05	-0.000182175	-3.36523e-05	-0.000141308	-0.00025078	-0.000120067	-0.000102011	-8.23535e-05	-0.00011962	-7.11328e-05	-4.83854e-05	-5.22007e-05	-0.000116	-0.000136103	-0.000145436	-3.66366e-05	-0.000150241	-0.000161491	-0.000161674	-0.000182013	0.000150947	-0.000202266	-0.000162682	-0.000306944	-0.000236159	-0.000244132	-0.000161174	-0.000269345	-0.000253901	-0.000288399	-0.000309099	-0.000335004	-0.000378714	-0.000331378	-0.000367405	-0.000403959
1	0	0	0	0	0	0	0	0	0	0	0	0	0	0	0	0	0	0	0	0	0	0	0	0	0	0	0	0	0	0	0	0	0	0	0	0	0	0	0	0	0	0	0	0	0	0	0	0	0
1	0	0	0	0	0	0	0	0	0	0	0	0	0	0	0	0	0	0	0	0	0	0	0	0	0	0	0	0	0	0	0	0	0	0	0	0	0	0	0	0	0	0	0	0	0	0	0	0	0
1	-0.000527277	0.00622908	-0.00252024	-0.00414928	0.000333201	-0.00152494	-0.000242997	-8.46112e-05	0.000156165	-0.000314699	-8.52634e-05	-4.00806e-05	0.000769307	-9.27486e-05	-0.000177009	-3.26943e-05	-0.000137269	-0.000243583	-0.000116608	-9.90602e-05	-7.99623e-05	-0.000116133	-6.90513e-05	-4.69641e-05	-5.06614e-05	-0.000112566	-0.000132059	-0.000141098	-3.55397e-05	-0.000145726	-0.000156619	-0.000156778	-0.00017648	0.000146342	-0.000196072	-0.000157682	-0.000297475	-0.000228846	-0.000236545	-0.000156148	-0.000260914	-0.000245925	-0.000279307	-0.000299318	-0.000324365	-0.000366645	-0.00032078	-0.000355613	-0.000390948
1	0	0	0	0	0	0	0	0	0	0	0	0	0	0	0	0	0	0	0	0	0	0	0	0	0	0	0	0	0	0	0	0	0	0	0	0	0	0	0	0	0	0	0	0	0	0	0	0	0
1	-0.000532198	0.00628623	-0.00254323	-0.00418671	0.000336161	-0.00153833	-0.000245103	-8.5335e-05	0.000157483	-0.000317322	-8.59645e-05	-4.04057e-05	0.000775461	-9.34805e-05	-0.000178387	-3.29451e-05	-0.000138307	-0.000245398	-0.000117463	-9.97763e-05	-8.05315e-05	-0.000116947	-6.95276e-05	-4.72829e-05	-5.09996e-05	-0.000113305	-0.000132911	-0.000141993	-3.57613e-05	-0.000146618	-0.000157561	-0.000157704	-0.000177503	0.000147174	-0.000197165	-0.000158543	-0.000299068	-0.000230046	-0.000237759	-0.000156932	-0.000262196	-0.000247106	-0.000280617	-0.00030069	-0.000325816	-0.000368244	-0.000322145	-0.000357086	-0.000392525
1	0	0	0	0	0	0	0	0	0	0	0	0	0	0	0	0	0	0	0	0	0	0	0	0	0	0	0	0	0	0	0	0	0	0	0	0	0	0	0	0	0	0	0	0	0	0	0	0	0
1	-0.000505728	0.00597406	-0.00241542	-0.00397514	0.00031916	-0.00146009	-0.000232595	-8.0962e-05	0.00014938	-0.00030092	-8.15029e-05	-3.82999e-05	0.000734895	-8.85677e-05	-0.000168972	-3.11994e-05	-0.000130948	-0.000232286	-0.000111162	-9.44022e-05	-7.61765e-05	-0.000110597	-6.57374e-05	-4.4695e-05	-4.81973e-05	-0.000107055	-0.00012555	-0.000134098	-3.37652e-05	-0.000138402	-0.000148698	-0.000148798	-0.00016744	0.000138799	-0.000185902	-0.000149452	-0.000281854	-0.000216756	-0.000223971	-0.000147798	-0.000246877	-0.000232615	-0.0002641	-0.000282927	-0.000306498	-0.00034633	-0.000302904	-0.000335681	-0.000368911
1	-0.000518884	0.00612781	-0.00247768	-0.00407714	0.000327279	-0.00149708	-0.00023845	-8.29886e-05	0.000153098	-0.00030837	-8.35091e-05	-3.92373e-05	0.000752774	-9.07109e-05	-0.000173038	-3.19457e-05	-0.000134062	-0.000237779	-0.000113775	-9.66081e-05	-7.7946e-05	-0.00011315	-6.72462e-05	-4.57146e-05	-4.92901e-05	-0.000109467	-0.000128362	-0.000137083	-3.45121e-05	-0.000141445	-0.000151946	-0.000152028	-0.000171052	0.000141774	-0.00018986	-0.000152614	-0.000287776	-0.00022128	-0.000228616	-0.000150842	-0.000251928	-0.000237342	-0.000269431	-0.000288598	-0.000312599	-0.000353177	-0.000308851	-0.000342225	-0.000376051
1	-0.000513497	0.00606421	-0.00245161	-0.00403394	0.000323805	-0.00148107	-0.000235888	-8.20923e-05	0.000151435	-0.000305001	-8.2592e-05	-3.8804e-05	0.00074442	-8.96983e-05	-0.000171096	-3.15852e-05	-0.000132541	-0.000235067	-0.000112471	-9.54946e-05	-7.70428e-05	-0.000111833	-6.64589e-05	-4.51767e-05	-4.87071e-05	-0.000108166	-0.000126828	-0.000135437	-3.40955e-05	-0.000139729	-0.000150094	-0.000150165	-0.000168946	0.00014002	-0.0001875	-0.000150707	-0.000284164	-0.000218489	-0.000225718	-0.000148921	-0.000248705	-0.000234291	-0.000265951	-0.000284853	-0.000308524	-0.000348552	-0.000304787	-0.000337702	-0.000371058
1	-0.00051281	0.00605592	-0.00244812	-0.00402803	0.000323319	-0.00147879	-0.000235515	-8.1959e-05	0.000151183	-0.000304481	-8.24478e-05	-3.87347e-05	0.00074306	-8.95306e-05	-0.000170769	-3.15236e-05	-0.000132277	-0.000234589	-0.000112237	-9.52926e-05	-7.68767e-05	-0.000111587	-6.63102e-05	-4.50737e-05	-4.85941e-05	-0.000107911	-0.000126524	-0.000135106	-3.40108e-05	-0.000139376	-0.000149709	-0.000149774	-0.000168498	0.000139643	-0.000186988	-0.00015029	-0.000283365	-0.000217866	-0.000225065	-0.000148484	-0.000247965	-0.000233585	-0.000265138	-0.000283971	-0.000307556	-0.000347443	-0.000303806	-0.0003366	-0.000369833
1	-0.00053615	0.00632969	-0.00255953	-0.0042114	0.000337974	-0.00154584	-0.000246176	-8.56654e-05	0.000158013	-0.000318229	-8.61666e-05	-4.04803e-05	0.000776504	-9.35585e-05	-0.000178445	-3.29393e-05	-0.000138213	-0.000245107	-0.000117265	-9.95575e-05	-8.03144e-05	-0.000116572	-6.92702e-05	-4.7084e-05	-5.07595e-05	-0.000112715	-0.000132152	-0.000141111	-3.55211e-05	-0.00014556	-0.000156345	-0.000156408	-0.000175955	0.000145817	-0.000195248	-0.000156923	-0.000295861	-0.000227465	-0.000234973	-0.000155015	-0.000258861	-0.00024384	-0.000276768	-0.000296416	-0.000321023	-0.000362643	-0.000317085	-0.0003513	-0.000385969
1	-0.000492961	0.00582227	-0.00235275	-0.00387056	0.000310691	-0.00142082	-0.000226268	-7.87337e-05	0.00014522	-0.00029244	-7.918e-05	-3.71958e-05	0.000713481	-8.59567e-05	-0.000163936	-3.02593e-05	-0.000126959	-0.000225136	-0.000107704	-9.14349e-05	-7.37573e-05	-0.000107048	-6.3607e-05	-4.32321e-05	-4.6604e-05	-0.000103481	-0.000121318	-0.000129535	-3.26052e-05	-0.000133602	-0.000143493	-0.000143541	-0.000161471	0.000133807	-0.000179154	-0.000143979	-0.00027144	-0.000208677	-0.000215551	-0.000142194	-0.000237436	-0.000223645	-0.00025383	-0.000271833	-0.000294381	-0.000332527	-0.000290734	-0.000322086	-0.000353851
1	-0.000550569	0.00649722	-0.00262701	-0.00432133	0.000346673	-0.00158524	-0.000252375	-8.77979e-05	0.000161901	-0.000325971	-8.82382e-05	-4.1442e-05	0.000794726	-9.57282e-05	-0.000182533	-3.36845e-05	-0.000141301	-0.000250513	-0.000119818	-0.000101697	-8.20177e-05	-0.000119012	-7.07001e-05	-4.80426e-05	-5.17786e-05	-0.000114946	-0.00013473	-0.000143824	-3.61941e-05	-0.000148277	-0.000159219	-0.000159239	-0.00017909	0.000148374	-0.000198617	-0.000159586	-0.000300798	-0.000231197	-0.000238762	-0.000157471	-0.00026289	-0.000247566	-0.00028092	-0.000300779	-0.000325658	-0.000367777	-0.000321485	-0.000356075	-0.000391107
1	-0.00051005	0.0060203	-0.00243207	-0.00399921	0.000320837	-0.00146655	-0.000233434	-8.1188e-05	0.000149674	-0.000301266	-8.15301e-05	-3.82814e-05	0.000733946	-8.83802e-05	-0.000168477	-3.10825e-05	-0.00013035	-0.000231037	-0.000110474	-9.37413e-05	-7.55814e-05	-0.000109643	-6.51173e-05	-4.42372e-05	-4.76646e-05	-0.000105785	-0.000123959	-0.000132291	-3.3283e-05	-0.000136314	-0.000146335	-0.000146314	-0.00016451	0.00013626	-0.00018235	-0.000146477	-0.000276016	-0.000212093	-0.000218974	-0.000144382	-0.000240974	-0.000226868	-0.000257364	-0.000275485	-0.000298192	-0.000336669	-0.000294214	-0.000325784	-0.00035774
1	-0.000480319	0.00567123	-0.00229008	-0.00376548	0.000302145	-0.001381	-0.000219828	-7.64561e-05	0.000140952	-0.000283704	-7.67779e-05	-3.605e-05	0.00069118	-8.32282e-05	-0.000158655	-2.92705e-05	-0.000122751	-0.000217567	-0.000104033	-8.82758e-05	-7.11746e-05	-0.00010325	-6.13203e-05	-4.16577e-05	-4.48852e-05	-9.9616e-05	-0.00011673	-0.000124576	-3.13419e-05	-0.000128364	-0.0001378	-0.000137779	-0.000154914	0.000128312	-0.000171713	-0.000137932	-0.000259913	-0.000199719	-0.000206199	-0.000135958	-0.000226914	-0.000213631	-0.000242347	-0.00025941	-0.000280791	-0.000317023	-0.000277045	-0.000306772	-0.000336863
1	-0.000563281	0.00664414	-0.00268584	-0.00441663	0.00035417	-0.00161899	-0.000257652	-8.96019e-05	0.000165169	-0.000332434	-8.99557e-05	-4.22337e-05	0.000809618	-9.74879e-05	-0.000185823	-3.42794e-05	-0.000143745	-0.000254757	-0.000121805	-0.000103347	-8.33186e-05	-0.000120857	-7.17706e-05	-4.87528e-05	-5.25254e-05	-0.000116563	-0.000136577	-0.000145744	-3.66642e-05	-0.000150149	-0.000161173	-0.000161135	-0.000181159	0.000150036	-0.000200769	-0.000161258	-0.000303843	-0.000233455	-0.000241008	-0.000158896	-0.000265175	-0.00024963	-0.000283161	-0.000303071	-0.000328023	-0.000370317	-0.00032359	-0.000358281	-0.00039339
1	-0.000492615	0.00581507	-0.0023483	-0.00386091	0.000309747	-0.00141564	-0.000225315	-7.83559e-05	0.000144439	-0.000290695	-7.86613e-05	-3.69305e-05	0.000707982	-8.52433e-05	-0.00016248	-2.9973e-05	-0.000125684	-0.000222743	-0.000106497	-9.0357e-05	-7.28451e-05	-0.000105662	-6.27466e-05	-4.26222e-05	-4.59196e-05	-0.000101901	-0.000119396	-0.000127408	-3.2051e-05	-0.000131254	-0.000140888	-0.000140853	-0.000158353	0.000131147	-0.000175489	-0.000140951	-0.000265574	-0.000204048	-0.000210646	-0.000138876	-0.00023176	-0.00021817	-0.000247472	-0.000264867	-0.000286669	-0.000323625	-0.000282786	-0.000313096	-0.000343772
1	-0.00053294	0.00628812	-0.00254071	-0.00417751	0.000335048	-0.00153139	-0.000243714	-8.47516e-05	0.000156223	-0.000314408	-8.50751e-05	-3.99405e-05	0.000765643	-9.21864e-05	-0.000175709	-3.24125e-05	-0.00013591	-0.00024086	-0.000115156	-9.7701e-05	-7.87635e-05	-0.000114244	-6.78409e-05	-4.60814e-05	-4.96451e-05	-0.000110166	-0.000129076	-0.000137734	-3.46476e-05	-0.000141884	-0.000152294	-0.000152252	-0.000171165	0.000141753	-0.000189676	-0.000152342	-0.000287029	-0.000220527	-0.000227651	-0.000150084	-0.000250457	-0.000235765	-0.000267422	-0.000286212	-0.000309763	-0.000349687	-0.00030555	-0.000338292	-0.000371426
1	-0.000481937	0.00568912	-0.00229681	-0.00377573	0.000302903	-0.00138417	-0.000220285	-7.65985e-05	0.000141184	-0.000284111	-7.68714e-05	-3.60862e-05	0.000691725	-8.32758e-05	-0.000158711	-2.92746e-05	-0.000122742	-0.000217504	-0.000103981	-8.82125e-05	-7.11082e-05	-0.000103132	-6.12369e-05	-4.15921e-05	-4.48048e-05	-9.94164e-05	-0.000116471	-0.000124273	-3.1259e-05	-0.000127996	-0.000137376	-0.000137326	-0.000154371	0.000127835	-0.000171038	-0.00013736	-0.00025878	-0.000198806	-0.000205212	-0.000135278	-0.000225731	-0.000212471	-0.00024098	-0.000257891	-0.000279087	-0.00031503	-0.000275245	-0.000304713	-0.00033453
1	0	0	0	0	0	0	0	0	0	0	0	0	0	0	0	0	0	0	0	0	0	0	0	0	0	0	0	0	0	0	0	0	0	0	0	0	0	0	0	0	0	0	0	0	0	0	0	0	0
1	0	0	0	0	0	0	0	0	0	0	0	0	0	0	0	0	0	0	0	0	0	0	0	0	0	0	0	0	0	0	0	0	0	0	0	0	0	0	0	0	0	0	0	0	0	0	0	0	0
1	-0.000481651	0.00568451	-0.00229433	-0.00377072	0.000302434	-0.00138168	-0.000219838	-7.64247e-05	0.00014083	-0.000283329	-7.66417e-05	-3.59697e-05	0.000689331	-8.29673e-05	-0.000158085	-2.91522e-05	-0.000122199	-0.00021649	-0.000103472	-8.77593e-05	-7.07259e-05	-0.000102552	-6.08784e-05	-4.13387e-05	-4.45212e-05	-9.87633e-05	-0.000115678	-0.000123397	-3.10313e-05	-0.000127034	-0.00013631	-0.000136228	-0.0001531	0.000126752	-0.000169548	-0.000136131	-0.000256402	-0.000196932	-0.000203228	-0.000133939	-0.000223442	-0.000210266	-0.000238422	-0.000255092	-0.000275992	-0.000311462	-0.000272062	-0.000301117	-0.000330503
1	-0.000534741	0.00630714	-0.00254744	-0.00418705	0.000335696	-0.00153379	-0.000244008	-8.48233e-05	0.000156299	-0.000314447	-8.50549e-05	-3.99167e-05	0.000764912	-9.20648e-05	-0.000175414	-3.23464e-05	-0.000135584	-0.000240195	-0.000114796	-9.73609e-05	-7.84611e-05	-0.000113764	-6.75316e-05	-4.58548e-05	-4.93831e-05	-0.000109545	-0.000128302	-0.000136858	-3.4415e-05	-0.000140881	-0.000151163	-0.000151066	-0.00016977	0.000140547	-0.000187995	-0.000150937	-0.000284279	-0.000218335	-0.000225308	-0.000148485	-0.000247699	-0.000233085	-0.000264286	-0.000282754	-0.00030591	-0.000345212	-0.000301532	-0.000333722	-0.000366276
1	-0.00050083	0.00590932	-0.00238558	-0.00392065	0.000314404	-0.00143636	-0.000228519	-7.94383e-05	0.000146375	-0.000294473	-7.96517e-05	-3.73804e-05	0.000716319	-8.62125e-05	-0.000164261	-3.02894e-05	-0.00012696	-0.000224913	-0.000107491	-9.1164e-05	-7.34661e-05	-0.00010652	-6.32306e-05	-4.29337e-05	-4.62366e-05	-0.000102564	-0.000120123	-0.000128132	-3.22204e-05	-0.000131895	-0.000141519	-0.000141426	-0.000158934	0.000131575	-0.000175991	-0.000141297	-0.000266119	-0.000204384	-0.000210909	-0.000138994	-0.000231862	-0.000218179	-0.000247382	-0.000264665	-0.000286334	-0.000323117	-0.000282228	-0.000312353	-0.000342818
1	0	0	0	0	0	0	0	0	0	0	0	0	0	0	0	0	0	0	0	0	0	0	0	0	0	0	0	0	0	0	0	0	0	0	0	0	0	0	0	0	0	0	0	0	0	0	0	0	0
1	0	0	0	0	0	0	0	0	0	0	0	0	0	0	0	0	0	0	0	0	0	0	0	0	0	0	0	0	0	0	0	0	0	0	0	0	0	0	0	0	0	0	0	0	0	0	0	0	0
1	-0.000523005	0.00616857	-0.00249059	-0.00409279	0.000328112	-0.00149883	-0.000238413	-8.28644e-05	0.000152664	-0.00030708	-8.30484e-05	-3.89684e-05	0.000746624	-8.98473e-05	-0.00017116	-3.15566e-05	-0.000132251	-0.000234251	-0.000111937	-9.49194e-05	-7.64806e-05	-0.000110874	-6.58047e-05	-4.46747e-05	-4.8104e-05	-0.000106689	-0.000124936	-0.000133246	-3.3501e-05	-0.000137116	-0.000147098	-0.000146979	-0.000165149	0.000136699	-0.000182816	-0.000146754	-0.000276354	-0.000212212	-0.000218952	-0.000144272	-0.000240631	-0.000226395	-0.000256657	-0.000274546	-0.000296978	-0.000335077	-0.000292629	-0.000323814	-0.000355342
1	0	0	0	0	0	0	0	0	0	0	0	0	0	0	0	0	0	0	0	0	0	0	0	0	0	0	0	0	0	0	0	0	0	0	0	0	0	0	0	0	0	0	0	0	0	0	0	0	0
1	0	0	0	0	0	0	0	0	0	0	0	0	0	0	0	0	0	0	0	0	0	0	0	0	0	0	0	0	0	0	0	0	0	0	0	0	0	0	0	0	0	0	0	0	0	0	0	0	0
1	0	0	0	0	0	0	0	0	0	0	0	0	0	0	0	0	0	0	0	0	0	0	0	0	0	0	0	0	0	0	0	0	0	0	0	0	0	0	0	0	0	0	0	0	0	0	0	0	0
1	-0.000498771	0.00588268	-0.00237355	-0.00389904	0.00031254	-0.00142716	-0.000226954	-7.88583e-05	0.00014524	-0.000292055	-7.89614e-05	-3.70395e-05	0.000709467	-8.53478e-05	-0.000162539	-2.99581e-05	-0.000125513	-0.000222248	-0.000106169	-9.00016e-05	-7.24961e-05	-0.000105066	-6.23385e-05	-4.23086e-05	-4.55425e-05	-0.000100977	-0.000118212	-0.000126035	-3.16785e-05	-0.000129617	-0.000139011	-0.000138856	-0.000155974	0.000129067	-0.000172555	-0.000138475	-0.000260684	-0.000200119	-0.000206412	-0.000135968	-0.000226711	-0.000213233	-0.000241663	-0.000258428	-0.000279459	-0.000315213	-0.000275199	-0.000304433	-0.000333972
1	-0.00047351	0.00558458	-0.00225162	-0.00369726	0.000296321	-0.00135255	-0.000215026	-7.46889e-05	0.000137516	-0.000276424	-7.47107e-05	-3.50338e-05	0.000670837	-8.06713e-05	-0.00015358	-2.82975e-05	-0.000118515	-0.000209786	-0.000100182	-8.48975e-05	-6.83617e-05	-9.90401e-05	-5.87436e-05	-3.98553e-05	-4.28872e-05	-9.50577e-05	-0.000111244	-0.000118566	-2.97911e-05	-0.000121853	-0.00013064	-0.000130451	-0.000146483	0.000121172	-0.000161945	-0.000129917	-0.000244489	-0.000187623	-0.000193458	-0.000127392	-0.000212339	-0.000199648	-0.00022619	-0.000241799	-0.000261388	-0.000294731	-0.000257229	-0.000284459	-0.000311954
1	-0.000464192	0.00547449	-0.00220658	-0.00362267	0.00029032	-0.00132492	-0.000210607	-7.31431e-05	0.00013465	-0.000270621	-7.31317e-05	-3.42882e-05	0.000656469	-7.89309e-05	-0.000150244	-2.76787e-05	-0.000115907	-0.000205137	-9.79478e-05	-8.29915e-05	-6.68169e-05	-9.67876e-05	-5.73991e-05	-3.89373e-05	-4.1893e-05	-9.28403e-05	-0.000108633	-0.000115766	-2.90832e-05	-0.000118939	-0.000127497	-0.000127294	-0.000142916	0.000118204	-0.000157954	-0.000126696	-0.000238393	-0.000182918	-0.000188578	-0.00012416	-0.000206921	-0.000194525	-0.000220353	-0.000235524	-0.000254567	-0.000286996	-0.000250442	-0.000276911	-0.000303631
1	-0.000475258	0.00560423	-0.00225918	-0.00370905	0.000297216	-0.0013564	-0.000215604	-7.48769e-05	0.000137839	-0.000277027	-7.48612e-05	-3.50984e-05	0.000671964	-8.07932e-05	-0.000153786	-2.83308e-05	-0.000118635	-0.000209962	-0.00010025	-8.49405e-05	-6.83848e-05	-9.90571e-05	-5.87439e-05	-3.98488e-05	-4.2873e-05	-9.50103e-05	-0.00011117	-0.000118467	-2.97614e-05	-0.000121711	-0.000130466	-0.000130255	-0.000146239	0.00012095	-0.000161621	-0.000129635	-0.000243917	-0.000187153	-0.000192941	-0.00012703	-0.000211701	-0.000199015	-0.000225435	-0.000240952	-0.000260429	-0.0002936	-0.000256199	-0.000283272	-0.0003106
1	0	0	0	0	0	0	0	0	0	0	0	0	0	0	0	0	0	0	0	0	0	0	0	0	0	0	0	0	0	0	0	0	0	0	0	0	0	0	0	0	0	0	0	0	0	0	0	0	0
1	0	0	0	0	0	0	0	0	0	0	0	0	0	0	0	0	0	0	0	0	0	0	0	0	0	0	0	0	0	0	0	0	0	0	0	0	0	0	0	0	0	0	0	0	0	0	0	0	0
1	-0.000460083	0.00542536	-0.0021862	-0.00358849	0.000287538	-0.00131196	-0.00020851	-7.24016e-05	0.00013326	-0.000267777	-7.23498e-05	-3.39153e-05	0.000649213	-7.80435e-05	-0.000148527	-2.73574e-05	-0.000114539	-0.000202679	-9.67563e-05	-8.19668e-05	-6.59796e-05	-9.5557e-05	-5.66587e-05	-3.84279e-05	-4.13373e-05	-9.15915e-05	-0.000107151	-0.000114166	-2.8676e-05	-0.000117252	-0.000125665	-0.000125441	-0.00014081	0.000116441	-0.000155569	-0.00012476	-0.000234705	-0.000180055	-0.000185592	-0.000122171	-0.000203568	-0.000191338	-0.000216702	-0.000231579	-0.000250255	-0.000282083	-0.000246108	-0.000272069	-0.000298266
1	-0.000472664	0.00557281	-0.00224596	-0.00368659	0.000295367	-0.00134769	-0.000214179	-7.43679e-05	0.000136875	-0.000275037	-7.43092e-05	-3.48329e-05	0.000666755	-8.01511e-05	-0.000152535	-2.80947e-05	-0.000117624	-0.000208132	-9.9357e-05	-8.41678e-05	-6.77496e-05	-9.8118e-05	-5.81758e-05	-3.94558e-05	-4.2442e-05	-9.4037e-05	-0.00011001	-0.000117208	-2.94394e-05	-0.000120371	-0.000129004	-0.000128771	-0.000144545	0.000119526	-0.000159687	-0.000128059	-0.000240906	-0.000184807	-0.000190486	-0.00012539	-0.000208926	-0.000196369	-0.000222394	-0.000237656	-0.000256816	-0.000289471	-0.000252548	-0.000279181	-0.000306055
1	-0.000466307	0.00549805	-0.00221553	-0.00363646	0.000291352	-0.0013293	-0.000211251	-7.33484e-05	0.000134994	-0.000271245	-7.32822e-05	-3.43502e-05	0.000657494	-7.90343e-05	-0.000150403	-2.77012e-05	-0.000115972	-0.000205201	-9.7954e-05	-8.29761e-05	-6.67879e-05	-9.67215e-05	-5.73456e-05	-3.88913e-05	-4.18332e-05	-9.26845e-05	-0.000108423	-0.000115514	-2.90127e-05	-0.000118622	-0.000127125	-0.00012689	-0.000142428	0.000117771	-0.000157336	-0.000126169	-0.000237342	-0.000182066	-0.000187653	-0.00012352	-0.000205803	-0.000193426	-0.000219054	-0.000234077	-0.000252939	-0.000285091	-0.000248717	-0.000274935	-0.000301389
1	-0.000471402	0.00555753	-0.00223953	-0.00367567	0.000294469	-0.00134346	-0.000213488	-7.4121e-05	0.000136408	-0.000274072	-7.40418e-05	-3.47044e-05	0.000664234	-7.98403e-05	-0.000151929	-2.79806e-05	-0.000117135	-0.000207248	-9.89256e-05	-8.37946e-05	-6.74429e-05	-9.76647e-05	-5.79016e-05	-3.92662e-05	-4.22341e-05	-9.35677e-05	-0.00010945	-0.000116602	-2.92843e-05	-0.000119725	-0.000128301	-0.000128057	-0.000143729	0.000118841	-0.000158757	-0.000127301	-0.000239458	-0.000183679	-0.000189305	-0.000124601	-0.000207592	-0.000195097	-0.000220933	-0.000236073	-0.000255082	-0.00028749	-0.000250796	-0.000277218	-0.000303875
1	0	0	0	0	0	0	0	0	0	0	0	0	0	0	0	0	0	0	0	0	0	0	0	0	0	0	0	0	0	0	0	0	0	0	0	0	0	0	0	0	0	0	0	0	0	0	0	0	0
1	-0.0004778	0.00563232	-0.00226976	-0.00372517	0.00029841	-0.0013614	-0.000216326	-7.51032e-05	0.00013821	-0.00027768	-7.50128e-05	-3.51579e-05	0.000672883	-8.08766e-05	-0.000153894	-2.83413e-05	-0.00011864	-0.000209901	-0.000100187	-8.48596e-05	-6.82971e-05	-9.88973e-05	-5.86297e-05	-3.97582e-05	-4.27614e-05	-9.47316e-05	-0.000110807	-0.000118042	-2.96447e-05	-0.000121193	-0.000129868	-0.000129615	-0.000145472	0.000120277	-0.000160667	-0.000128828	-0.000242318	-0.000185865	-0.000191549	-0.000126072	-0.000210035	-0.000197384	-0.000223513	-0.000238818	-0.000258037	-0.000290807	-0.000253679	-0.000280392	-0.000307341
1	0	0	0	0	0	0	0	0	0	0	0	0	0	0	0	0	0	0	0	0	0	0	0	0	0	0	0	0	0	0	0	0	0	0	0	0	0	0	0	0	0	0	0	0	0	0	0	0	0
1	-0.000491833	0.00579626	-0.00233601	-0.00383361	0.000307036	-0.00140065	-0.000222535	-7.72499e-05	0.000142144	-0.000285556	-7.71321e-05	-3.61473e-05	0.000691737	-8.31347e-05	-0.000158174	-2.91262e-05	-0.000121913	-0.000215668	-0.000102929	-8.71725e-05	-7.0151e-05	-0.000101571	-6.02082e-05	-4.08243e-05	-4.39032e-05	-9.72507e-05	-0.000113741	-0.000121155	-3.04231e-05	-0.000124362	-0.00013325	-0.000132976	-0.000149228	0.000123369	-0.00016478	-0.000132111	-0.000248467	-0.000190561	-0.000196368	-0.00012923	-0.000215272	-0.000202284	-0.000229037	-0.000244694	-0.000264357	-0.000297898	-0.000259836	-0.000287167	-0.000314733
1	-0.000448599	0.00528861	-0.00212978	-0.00349431	0.000279905	-0.00127656	-0.000202805	-7.03918e-05	0.000129508	-0.000260129	-7.02546e-05	-3.29196e-05	0.000629903	-7.56897e-05	-0.000143988	-2.65104e-05	-0.000110948	-0.000196242	-9.3645e-05	-7.92984e-05	-6.38054e-05	-9.23699e-05	-5.47465e-05	-3.71157e-05	-3.99093e-05	-8.8391e-05	-0.000103364	-0.000110086	-2.76398e-05	-0.000112969	-0.000121024	-0.000120759	-0.000135498	0.000112003	-0.000149577	-0.000119905	-0.000225478	-0.000172905	-0.000178149	-0.000117224	-0.000195244	-0.000183438	-0.000207669	-0.000221834	-0.000239626	-0.00026999	-0.000235461	-0.000260191	-0.000285127
1	0	0	0	0	0	0	0	0	0	0	0	0	0	0	0	0	0	0	0	0	0	0	0	0	0	0	0	0	0	0	0	0	0	0	0	0	0	0	0	0	0	0	0	0	0	0	0	0	0
1	-0.000462338	0.00544912	-0.00219454	-0.00360022	0.000288328	-0.00131485	-0.000208858	-7.24834e-05	0.000133339	-0.000267792	-7.2315e-05	-3.38808e-05	0.000648208	-7.78802e-05	-0.000148137	-2.72708e-05	-0.000114116	-0.000201821	-9.62949e-05	-8.15321e-05	-6.55945e-05	-9.49481e-05	-5.62675e-05	-3.8142e-05	-4.10078e-05	-9.08126e-05	-0.000106183	-0.000113073	-2.83864e-05	-0.000116005	-0.000124262	-0.000123974	-0.000139088	0.000114956	-0.000153502	-0.000123036	-0.000231337	-0.000177376	-0.000182732	-0.000120224	-0.000200216	-0.000188086	-0.000212905	-0.000227399	-0.000245606	-0.000276694	-0.000241277	-0.000266584	-0.000292096
1	-0.000469005	0.00552687	-0.00222586	-0.00365135	0.000292388	-0.00133327	-0.000211765	-7.34863e-05	0.000135173	-0.000271453	-7.32975e-05	-3.43383e-05	0.000656905	-7.89191e-05	-0.000150101	-2.76301e-05	-0.00011561	-0.000204446	-9.75395e-05	-8.25791e-05	-6.64314e-05	-9.61517e-05	-5.69761e-05	-3.86192e-05	-4.15174e-05	-9.19337e-05	-0.000107485	-0.000114451	-2.87298e-05	-0.000117399	-0.000125745	-0.000125443	-0.000140725	0.000116299	-0.000155283	-0.000124453	-0.000233983	-0.00017939	-0.000184792	-0.000121569	-0.00020244	-0.00019016	-0.000215234	-0.000229868	-0.000248253	-0.000279652	-0.000243837	-0.000269391	-0.000295147
1	-0.000478887	0.00564266	-0.00227279	-0.00372838	0.000298534	-0.00136132	-0.000216214	-7.50294e-05	0.00013801	-0.000277149	-7.48346e-05	-3.50581e-05	0.000670663	-8.05719e-05	-0.000153243	-2.82082e-05	-0.000118028	-0.000208721	-9.95778e-05	-8.4304e-05	-6.78184e-05	-9.81584e-05	-5.81646e-05	-3.94245e-05	-4.23827e-05	-9.3849e-05	-0.000109723	-0.000116833	-2.93275e-05	-0.000119841	-0.000128359	-0.000128049	-0.000143648	0.000118713	-0.000158505	-0.000127034	-0.000238834	-0.000183107	-0.000188619	-0.000124086	-0.000206629	-0.000194093	-0.000219684	-0.000234619	-0.000253381	-0.000285427	-0.00024887	-0.000274949	-0.000301234
1	0	0	0	0	0	0	0	0	0	0	0	0	0	0	0	0	0	0	0	0	0	0	0	0	0	0	0	0	0	0	0	0	0	0	0	0	0	0	0	0	0	0	0	0	0	0	0	0	0
1	-0.000466317	0.00549515	-0.00221289	-0.0036299	0.000290663	-0.00132534	-0.000210497	-7.30431e-05	0.000134352	-0.000269792	-7.28459e-05	-3.41253e-05	0.000652803	-7.84226e-05	-0.00014915	-2.74539e-05	-0.000114867	-0.000203125	-9.69049e-05	-8.20382e-05	-6.59934e-05	-9.55136e-05	-5.65955e-05	-3.83596e-05	-4.12365e-05	-9.13078e-05	-0.000106749	-0.000113661	-2.85304e-05	-0.00011658	-0.000124861	-0.000124556	-0.000139724	0.000115467	-0.000154165	-0.000123552	-0.000232278	-0.000178075	-0.00018343	-0.000120668	-0.00020093	-0.000188733	-0.000213611	-0.000228124	-0.000246359	-0.000277507	-0.000241955	-0.000267301	-0.000292844
1	-0.000454819	0.00536021	-0.00215814	-0.00353991	0.000283472	-0.00129248	-0.000205278	-7.12304e-05	0.000131015	-0.000263083	-7.10329e-05	-3.32752e-05	0.000636531	-7.64652e-05	-0.000145423	-2.67673e-05	-0.000111992	-0.000198035	-9.44746e-05	-7.99789e-05	-6.43352e-05	-9.31114e-05	-5.51708e-05	-3.7393e-05	-4.01965e-05	-8.90026e-05	-0.000104051	-0.000110787	-2.78081e-05	-0.000113625	-0.000121694	-0.000121394	-0.000136174	0.00011253	-0.00015024	-0.000120403	-0.000226353	-0.000173528	-0.000178742	-0.000117581	-0.000195786	-0.000183896	-0.000208131	-0.000222267	-0.000240027	-0.000270368	-0.000235726	-0.000260412	-0.00028529
1	-0.000445393	0.00524902	-0.00211277	-0.00346493	0.00027745	-0.00126481	-0.00020086	-6.96879e-05	0.000128161	-0.000257314	-6.94661e-05	-3.25367e-05	0.000622326	-7.47477e-05	-0.000142137	-2.6159e-05	-0.000109431	-0.000193481	-9.22893e-05	-7.81181e-05	-6.28299e-05	-9.09202e-05	-5.38651e-05	-3.65031e-05	-3.92344e-05	-8.68604e-05	-0.000101533	-0.00010809	-2.71276e-05	-0.000110829	-0.000118684	-0.000118375	-0.000132768	0.000109701	-0.000146442	-0.000117344	-0.000220571	-0.000169073	-0.000174129	-0.000114531	-0.00019068	-0.000179076	-0.000202648	-0.000216381	-0.00023364	-0.000263137	-0.00022939	-0.000253378	-0.000277546
1	0	0	0	0	0	0	0	0	0	0	0	0	0	0	0	0	0	0	0	0	0	0	0	0	0	0	0	0	0	0	0	0	0	0	0	0	0	0	0	0	0	0	0	0	0	0	0	0	0
1	0	0	0	0	0	0	0	0	0	0	0	0	0	0	0	0	0	0	0	0	0	0	0	0	0	0	0	0	0	0	0	0	0	0	0	0	0	0	0	0	0	0	0	0	0	0	0	0	0
1	-0.000462343	0.00544655	-0.00219223	-0.0035945	0.000287728	-0.00131141	-0.000208204	-7.22186e-05	0.000132783	-0.000266533	-7.19374e-05	-3.36862e-05	0.000644153	-7.73518e-05	-0.000147054	-2.70574e-05	-0.000113163	-0.000200031	-9.53909e-05	-8.07243e-05	-6.49106e-05	-9.39088e-05	-5.56224e-05	-3.7685e-05	-4.04951e-05	-8.96302e-05	-0.000104746	-0.000111484	-2.79727e-05	-0.000114255	-0.000122323	-0.000121975	-0.000136774	0.000112985	-0.000150789	-0.000120798	-0.000227011	-0.000173967	-0.000179127	-0.000117791	-0.00019606	-0.000184085	-0.000208266	-0.000222328	-0.000240003	-0.000270239	-0.000235525	-0.000260093	-0.000284834
1	-0.000468928	0.00552336	-0.00222318	-0.00364505	0.000291742	-0.00132963	-0.00021108	-7.32111e-05	0.000134598	-0.000270159	-7.29108e-05	-3.41397e-05	0.000652774	-7.8382e-05	-0.000149003	-2.74139e-05	-0.000114646	-0.000202638	-9.66277e-05	-8.17652e-05	-6.57429e-05	-9.51064e-05	-5.63278e-05	-3.81603e-05	-4.1003e-05	-9.0748e-05	-0.000106044	-0.000112859	-2.83156e-05	-0.000115647	-0.000123805	-0.000123445	-0.000138412	0.00011433	-0.000152574	-0.00012222	-0.000229665	-0.000175989	-0.000181196	-0.000119143	-0.000198297	-0.000186173	-0.000210613	-0.000224818	-0.000242674	-0.000273228	-0.000238113	-0.000262932	-0.000287923
1	-0.000442096	0.00520854	-0.0020955	-0.00343525	0.000274981	-0.00125306	-0.00019892	-6.89891e-05	0.000126828	-0.000254541	-6.86914e-05	-3.21617e-05	0.000614924	-7.38302e-05	-0.000140339	-2.58183e-05	-0.000107965	-0.000190816	-9.09838e-05	-7.69839e-05	-6.18942e-05	-8.95322e-05	-5.30227e-05	-3.59186e-05	-3.85916e-05	-8.54049e-05	-9.97935e-05	-0.000106199	-2.66428e-05	-0.000108807	-0.000116474	-0.000116127	-0.000130198	0.000107537	-0.000143498	-0.000114941	-0.000215973	-0.000165485	-0.000170369	-0.000112016	-0.000186422	-0.000175011	-0.000197972	-0.000211309	-0.000228076	-0.000256773	-0.000223758	-0.000247063	-0.000270526
1	0	0	0	0	0	0	0	0	0	0	0	0	0	0	0	0	0	0	0	0	0	0	0	0	0	0	0	0	0	0	0	0	0	0	0	0	0	0	0	0	0	0	0	0	0	0	0	0	0
1	0	0	0	0	0	0	0	0	0	0	0	0	0	0	0	0	0	0	0	0	0	0	0	0	0	0	0	0	0	0	0	0	0	0	0	0	0	0	0	0	0	0	0	0	0	0	0	0	0
1	-0.000459946	0.00541745	-0.00217995	-0.0035736	0.000286004	-0.00130327	-0.000206872	-7.17419e-05	0.00013188	-0.000264665	-7.14188e-05	-3.34365e-05	0.00063925	-7.6747e-05	-0.000145875	-2.68349e-05	-0.00011221	-0.000198305	-9.45485e-05	-7.99951e-05	-6.43111e-05	-9.30225e-05	-5.50862e-05	-3.73141e-05	-4.00884e-05	-8.87118e-05	-0.000103651	-0.000110297	-2.76692e-05	-0.000112992	-0.000120946	-0.000120577	-0.000135179	0.000111644	-0.00014897	-0.000119317	-0.00022418	-0.000171763	-0.000176821	-0.000116251	-0.000193457	-0.000181604	-0.000205417	-0.000219242	-0.000236623	-0.000266379	-0.000232114	-0.000256273	-0.000280593
1	0	0	0	0	0	0	0	0	0	0	0	0	0	0	0	0	0	0	0	0	0	0	0	0	0	0	0	0	0	0	0	0	0	0	0	0	0	0	0	0	0	0	0	0	0	0	0	0	0
1	-0.000440403	0.00518835	-0.00208716	-0.00342131	0.000273849	-0.00124781	-0.000198073	-6.86901e-05	0.000126269	-0.000253401	-6.83788e-05	-3.20131e-05	0.000612039	-7.34782e-05	-0.00013966	-2.56915e-05	-0.000107427	-0.000189851	-9.05173e-05	-7.65837e-05	-6.15679e-05	-8.90538e-05	-5.27355e-05	-3.57215e-05	-3.8377e-05	-8.49238e-05	-9.92243e-05	-0.000105585	-2.6487e-05	-0.000108163	-0.000115776	-0.000115422	-0.000129399	0.000106869	-0.000142597	-0.000114211	-0.000214585	-0.00016441	-0.00016925	-0.000111272	-0.00018517	-0.000173823	-0.000196615	-0.000209844	-0.000226479	-0.000254957	-0.000222158	-0.000245279	-0.000268554
1	-0.000455244	0.00536151	-0.00215689	-0.00353515	0.000282891	-0.00128884	-0.000204549	-7.09246e-05	0.000130355	-0.000261561	-7.05693e-05	-3.30332e-05	0.000631436	-7.57956e-05	-0.000144042	-2.64933e-05	-0.000110762	-0.000195713	-9.32973e-05	-7.89231e-05	-6.34385e-05	-9.17447e-05	-5.43204e-05	-3.67891e-05	-3.95177e-05	-8.7434e-05	-0.000102141	-0.000108671	-2.72568e-05	-0.000111289	-0.000119103	-0.00011872	-0.000133074	0.000109887	-0.0001466	-0.000117399	-0.000220539	-0.000168945	-0.00017389	-0.000114304	-0.000190186	-0.000178503	-0.000201876	-0.000215425	-0.000232465	-0.000261653	-0.000227957	-0.000251641	-0.000275475
1	-0.000460616	0.00542435	-0.00218229	-0.00357675	0.000286205	-0.00130393	-0.000206938	-7.17513e-05	0.000131872	-0.000264599	-7.13876e-05	-3.34156e-05	0.000638731	-7.667e-05	-0.000145701	-2.67978e-05	-0.000112033	-0.000197956	-9.43643e-05	-7.98241e-05	-6.41615e-05	-9.27885e-05	-5.49373e-05	-3.72062e-05	-3.99649e-05	-8.84217e-05	-0.000103293	-0.000109894	-2.7563e-05	-0.000112537	-0.000120436	-0.000120047	-0.000134559	0.000111111	-0.00014823	-0.000118702	-0.000222982	-0.000170813	-0.00017581	-0.000115564	-0.000192278	-0.000180463	-0.000204088	-0.000217781	-0.000235003	-0.000264505	-0.000230437	-0.000254373	-0.000278461
1	0	0	0	0	0	0	0	0	0	0	0	0	0	0	0	0	0	0	0	0	0	0	0	0	0	0	0	0	0	0	0	0	0	0	0	0	0	0	0	0	0	0	0	0	0	0	0	0	0
1	-0.000441061	0.00519486	-0.00208922	-0.00342381	0.000273984	-0.0012481	-0.000198071	-6.86722e-05	0.000126205	-0.000253207	-6.83096e-05	-3.19726e-05	0.000611115	-7.33487e-05	-0.000139379	-2.56334e-05	-0.000107157	-0.000189326	-9.02445e-05	-7.63338e-05	-6.13517e-05	-8.87187e-05	-5.2524e-05	-3.55693e-05	-3.82039e-05	-8.45196e-05	-9.87272e-05	-0.00010503	-2.63411e-05	-0.00010754	-0.000115081	-0.0001147	-0.000128557	0.000106148	-0.000141598	-0.000113383	-0.000212975	-0.000163136	-0.000167896	-0.000110355	-0.000183597	-0.000172304	-0.000194847	-0.000207905	-0.00022433	-0.000252474	-0.00021994	-0.000242769	-0.000265739
1	0	0	0	0	0	0	0	0	0	0	0	0	0	0	0	0	0	0	0	0	0	0	0	0	0	0	0	0	0	0	0	0	0	0	0	0	0	0	0	0	0	0	0	0	0	0	0	0	0
1	-0.000467875	0.00550884	-0.00221625	-0.00363206	0.000290587	-0.00132377	-0.000210062	-7.28265e-05	0.000133833	-0.000268507	-7.24338e-05	-3.39017e-05	0.000647949	-7.77685e-05	-0.000147772	-2.71759e-05	-0.000113602	-0.000200705	-9.56645e-05	-8.09153e-05	-6.50315e-05	-9.40365e-05	-5.56702e-05	-3.76985e-05	-4.04893e-05	-8.95723e-05	-0.000104625	-0.0001113	-2.79126e-05	-0.000113952	-0.000121937	-0.00012153	-0.000136207	0.00011246	-0.000150013	-0.000120116	-0.000225615	-0.000172811	-0.000177847	-0.000116891	-0.000194464	-0.000182495	-0.000206364	-0.000220186	-0.000237572	-0.000267368	-0.000232906	-0.000257071	-0.000281383
1	0	0	0	0	0	0	0	0	0	0	0	0	0	0	0	0	0	0	0	0	0	0	0	0	0	0	0	0	0	0	0	0	0	0	0	0	0	0	0	0	0	0	0	0	0	0	0	0	0
1	0	0	0	0	0	0	0	0	0	0	0	0	0	0	0	0	0	0	0	0	0	0	0	0	0	0	0	0	0	0	0	0	0	0	0	0	0	0	0	0	0	0	0	0	0	0	0	0	0
1	-0.000454942	0.00535706	-0.00215466	-0.00353083	0.000282497	-0.00128681	-0.00020419	-7.0787e-05	0.000130079	-0.000260958	-7.03937e-05	-3.29451e-05	0.000629638	-7.55657e-05	-0.000143579	-2.64032e-05	-0.000110366	-0.000194977	-9.29293e-05	-7.85975e-05	-6.31652e-05	-9.13329e-05	-5.40666e-05	-3.66106e-05	-3.93187e-05	-8.69779e-05	-0.000101589	-0.000108065	-2.70997e-05	-0.000110627	-0.000118373	-0.000117971	-0.000132211	0.000109155	-0.000145596	-0.000116573	-0.000218948	-0.000167695	-0.000172573	-0.000113418	-0.000188676	-0.000177054	-0.0002002	-0.000213598	-0.000230451	-0.000259339	-0.000225899	-0.000249324	-0.000272889
1	-0.000456864	0.0053793	-0.00216353	-0.00354517	0.000283626	-0.00129188	-0.000204983	-7.10579e-05	0.000130569	-0.000261927	-7.06512e-05	-3.30637e-05	0.000631869	-7.58292e-05	-0.000144071	-2.64923e-05	-0.000110732	-0.000195613	-9.32271e-05	-7.88449e-05	-6.33605e-05	-9.16101e-05	-5.42277e-05	-3.67176e-05	-3.94314e-05	-8.72222e-05	-0.000101869	-0.000108356	-2.71713e-05	-0.000110913	-0.000118672	-0.000118262	-0.00013253	0.000109412	-0.000145931	-0.000116835	-0.000219427	-0.000168053	-0.000172931	-0.000113647	-0.000189046	-0.000177391	-0.00020057	-0.00021398	-0.00023085	-0.000259774	-0.000226266	-0.000249714	-0.0002733
1	-0.00045094	0.00530974	-0.00213529	-0.00349873	0.000279913	-0.0012749	-0.000202284	-7.012e-05	0.000128841	-0.000258451	-6.97114e-05	-3.26228e-05	0.000623424	-7.48128e-05	-0.000142135	-2.61354e-05	-0.000109236	-0.000192964	-9.19616e-05	-7.77719e-05	-6.24961e-05	-9.03571e-05	-5.34841e-05	-3.62129e-05	-3.88881e-05	-8.60173e-05	-0.000100458	-0.000106852	-2.67932e-05	-0.000109366	-0.000117013	-0.000116605	-0.000130667	0.000107871	-0.00014387	-0.000115181	-0.000216313	-0.000165662	-0.000170465	-0.000112022	-0.000186338	-0.000174844	-0.000197683	-0.000210893	-0.000227512	-0.000256009	-0.000222978	-0.000246078	-0.000269311
1	0	0	0	0	0	0	0	0	0	0	0	0	0	0	0	0	0	0	0	0	0	0	0	0	0	0	0	0	0	0	0	0	0	0	0	0	0	0	0	0	0	0	0	0	0	0	0	0	0
1	0	0	0	0	0	0	0	0	0	0	0	0	0	0	0	0	0	0	0	0	0	0	0	0	0	0	0	0	0	0	0	0	0	0	0	0	0	0	0	0	0	0	0	0	0	0	0	0	0
1	0	0	0	0	0	0	0	0	0	0	0	0	0	0	0	0	0	0	0	0	0	0	0	0	0	0	0	0	0	0	0	0	0	0	0	0	0	0	0	0	0	0	0	0	0	0	0	0	0
1	0	0	0	0	0	0	0	0	0	0	0	0	0	0	0	0	0	0	0	0	0	0	0	0	0	0	0	0	0	0	0	0	0	0	0	0	0	0	0	0	0	0	0	0	0	0	0	0	0
1	-0.000448993	0.00528611	-0.00212534	-0.00348182	0.000278519	-0.00126833	-0.000201209	-6.97359e-05	0.000128115	-0.00025695	-6.9295e-05	-3.24225e-05	0.000619496	-7.43287e-05	-0.000141192	-2.59577e-05	-0.000108475	-0.000191588	-9.12905e-05	-7.71916e-05	-6.20194e-05	-8.96529e-05	-5.30585e-05	-3.59187e-05	-3.85657e-05	-8.52902e-05	-9.95925e-05	-0.000105913	-2.65534e-05	-0.000108369	-0.000115927	-0.000115503	-0.000129412	0.000106817	-0.00014244	-0.000114017	-0.000214092	-0.000163934	-0.000168658	-0.000110817	-0.000184302	-0.000172904	-0.000195457	-0.000208484	-0.000224876	-0.000253	-0.000220321	-0.000243105	-0.000266013
1	0	0	0	0	0	0	0	0	0	0	0	0	0	0	0	0	0	0	0	0	0	0	0	0	0	0	0	0	0	0	0	0	0	0	0	0	0	0	0	0	0	0	0	0	0	0	0	0	0
1	-0.000446139	0.0052525	-0.00211164	-0.00345922	0.000276707	-0.00126002	-0.000199884	-6.92738e-05	0.000127261	-0.000255227	-6.88277e-05	-3.22026e-05	0.000615272	-7.38187e-05	-0.000140218	-2.57776e-05	-0.000107718	-0.000190243	-9.06463e-05	-7.66438e-05	-6.15769e-05	-8.90097e-05	-5.26758e-05	-3.56582e-05	-3.82845e-05	-8.46649e-05	-9.88585e-05	-0.000105128	-2.63556e-05	-0.000107558	-0.000115054	-0.000114629	-0.000128428	0.000106	-0.000141346	-0.000113137	-0.00021243	-0.000162655	-0.000167336	-0.000109944	-0.000182843	-0.000171528	-0.000193895	-0.000206809	-0.00022306	-0.000250947	-0.000218525	-0.000241113	-0.000263823
1	-0.000459559	0.00540953	-0.00217512	-0.00356321	0.000284991	-0.00129775	-0.000205858	-7.1342e-05	0.000131056	-0.000262832	-7.08762e-05	-3.316e-05	0.00063354	-7.60091e-05	-0.000144374	-2.65408e-05	-0.000110904	-0.000195865	-9.33221e-05	-7.89039e-05	-6.33908e-05	-9.16291e-05	-5.42243e-05	-3.67053e-05	-3.94076e-05	-8.7146e-05	-0.000101753	-0.000108203	-2.71255e-05	-0.000110696	-0.000118408	-0.000117968	-0.000132164	0.00010908	-0.000145449	-0.000116418	-0.000218584	-0.000167362	-0.000172174	-0.000113119	-0.000188117	-0.000176471	-0.000199476	-0.000212756	-0.000229467	-0.000258148	-0.000224789	-0.000248017	-0.000271369
1	-0.00046227	0.00544101	-0.00218773	-0.00358368	0.000286609	-0.00130505	-0.000207004	-7.17352e-05	0.000131771	-0.000264252	-7.12551e-05	-3.33355e-05	0.000636856	-7.64028e-05	-0.000145114	-2.66754e-05	-0.000111461	-0.000196836	-9.37797e-05	-7.92865e-05	-6.36946e-05	-9.20632e-05	-5.44782e-05	-3.68752e-05	-3.95878e-05	-8.75397e-05	-0.000102207	-0.00010868	-2.72436e-05	-0.000111172	-0.000118911	-0.000118462	-0.00013271	0.000109525	-0.000146034	-0.000116879	-0.000219439	-0.000168007	-0.000172828	-0.000113542	-0.000188811	-0.000177113	-0.00020019	-0.000213506	-0.000230264	-0.00025903	-0.000225544	-0.000248837	-0.000272251
1	0	0	0	0	0	0	0	0	0	0	0	0	0	0	0	0	0	0	0	0	0	0	0	0	0	0	0	0	0	0	0	0	0	0	0	0	0	0	0	0	0	0	0	0	0	0	0	0	0
1	0	0	0	0	0	0	0	0	0	0	0	0	0	0	0	0	0	0	0	0	0	0	0	0	0	0	0	0	0	0	0	0	0	0	0	0	0	0	0	0	0	0	0	0	0	0	0	0	0
1	0	0	0	0	0	0	0	0	0	0	0	0	0	0	0	0	0	0	0	0	0	0	0	0	0	0	0	0	0	0	0	0	0	0	0	0	0	0	0	0	0	0	0	0	0	0	0	0	0
1	0	0	0	0	0	0	0	0	0	0	0	0	0	0	0	0	0	0	0	0	0	0	0	0	0	0	0	0	0	0	0	0	0	0	0	0	0	0	0	0	0	0	0	0	0	0	0	0	0
1	-0.000460737	0.00542192	-0.00217946	-0.0035693	0.0002854	-0.00129924	-0.000206037	-7.1384e-05	0.000131096	-0.000262839	-7.08581e-05	-3.31422e-05	0.000633023	-7.59254e-05	-0.000144174	-2.64967e-05	-0.000110689	-0.000195429	-9.30882e-05	-7.8684e-05	-6.31963e-05	-9.13222e-05	-5.40275e-05	-3.65618e-05	-3.92425e-05	-8.67564e-05	-0.000101269	-0.000107658	-2.69815e-05	-0.000110077	-0.000117713	-0.000117242	-0.000131314	0.000108349	-0.000144432	-0.000115571	-0.000216933	-0.000166052	-0.000170777	-0.00011217	-0.000186486	-0.000174892	-0.000197635	-0.000210733	-0.000227222	-0.00025555	-0.000222464	-0.000245383	-0.000268411
1	-0.000457259	0.00538072	-0.00216256	-0.00354124	0.000283138	-0.0012888	-0.000204364	-7.07975e-05	0.000130007	-0.000260628	-7.02555e-05	-3.28572e-05	0.000627521	-7.52579e-05	-0.000142893	-2.62587e-05	-0.000109684	-0.000193636	-9.22252e-05	-7.7947e-05	-6.25984e-05	-9.04494e-05	-5.35059e-05	-3.62054e-05	-3.88562e-05	-8.5894e-05	-0.000100253	-0.000106568	-2.67055e-05	-0.000108941	-0.000116487	-0.000116009	-0.00012992	0.000107189	-0.000142872	-0.000114312	-0.000214549	-0.00016421	-0.000168867	-0.000110905	-0.000184365	-0.000172886	-0.00019535	-0.000208276	-0.00022455	-0.000252521	-0.000219806	-0.000242427	-0.000265153
1	-0.000437083	0.00514445	-0.002067	-0.00338459	0.000270648	-0.00123188	-0.000195344	-6.76727e-05	0.000124269	-0.000249122	-6.71538e-05	-3.14065e-05	0.000599822	-7.19345e-05	-0.000136582	-2.50989e-05	-0.000104839	-0.000185081	-8.81507e-05	-7.4503e-05	-5.98323e-05	-8.64522e-05	-5.11412e-05	-3.46051e-05	-3.71386e-05	-8.20968e-05	-9.58203e-05	-0.000101856	-2.55246e-05	-0.000104123	-0.000111335	-0.000110878	-0.000124173	0.000102447	-0.000136551	-0.000109254	-0.000205054	-0.000156943	-0.000161393	-0.000105995	-0.000176203	-0.000165232	-0.0001867	-0.000199053	-0.000214606	-0.000241337	-0.00021007	-0.000231688	-0.000253406
1	0	0	0	0	0	0	0	0	0	0	0	0	0	0	0	0	0	0	0	0	0	0	0	0	0	0	0	0	0	0	0	0	0	0	0	0	0	0	0	0	0	0	0	0	0	0	0	0	0
1	-0.00043911	0.00516793	-0.00207636	-0.00339975	0.000271843	-0.00123725	-0.000196185	-6.79603e-05	0.00012479	-0.000250153	-6.74281e-05	-3.15331e-05	0.000602205	-7.22164e-05	-0.00013711	-2.51945e-05	-0.000105232	-0.000185766	-8.84718e-05	-7.47702e-05	-6.00436e-05	-8.67528e-05	-5.13162e-05	-3.47216e-05	-3.72615e-05	-8.23641e-05	-9.6127e-05	-0.000102176	-2.56035e-05	-0.000104439	-0.000111666	-0.000111202	-0.000124529	0.000102735	-0.000136927	-0.000109549	-0.000205597	-0.00015735	-0.000161803	-0.000106259	-0.000176631	-0.000165624	-0.000187133	-0.000199503	-0.00021508	-0.000241856	-0.00021051	-0.000232161	-0.000253909
1	-0.000446975	0.00525995	-0.00211354	-0.00346062	0.000276691	-0.00125932	-0.000199678	-6.91692e-05	0.000127007	-0.000254595	-6.86241e-05	-3.20918e-05	0.000612863	-7.34937e-05	-0.000139533	-2.56393e-05	-0.000107088	-0.000189039	-9.00293e-05	-7.60853e-05	-6.10986e-05	-8.82757e-05	-5.22161e-05	-3.533e-05	-3.79138e-05	-8.38044e-05	-9.78064e-05	-0.000103959	-2.605e-05	-0.000106259	-0.00011361	-0.000113136	-0.000126693	0.000104518	-0.000139301	-0.000111447	-0.000209155	-0.00016007	-0.000164597	-0.000108092	-0.000179676	-0.000168476	-0.000190352	-0.000202933	-0.000218773	-0.000246005	-0.000214118	-0.000236136	-0.000258253
1	-0.000447148	0.0052617	-0.00211411	-0.00346135	0.000276734	-0.00125945	-0.000199686	-6.9168e-05	0.000126998	-0.000254561	-6.8611e-05	-3.20839e-05	0.000612676	-7.3467e-05	-0.000139474	-2.5627e-05	-0.000107031	-0.000188927	-8.99705e-05	-7.60312e-05	-6.10517e-05	-8.82028e-05	-5.217e-05	-3.52967e-05	-3.78759e-05	-8.37159e-05	-9.76974e-05	-0.000103838	-2.60179e-05	-0.000106122	-0.000113457	-0.000112977	-0.000126508	0.000104359	-0.000139082	-0.000111265	-0.000208801	-0.00015979	-0.0001643	-0.000107891	-0.000179331	-0.000168143	-0.000189965	-0.000202507	-0.000218302	-0.000245462	-0.000213633	-0.000235587	-0.000257637
1	-0.000449049	0.00528392	-0.00212308	-0.00347602	0.000277902	-0.00126476	-0.000200526	-6.94585e-05	0.00012753	-0.000255627	-6.88977e-05	-3.22177e-05	0.000615227	-7.37724e-05	-0.000140053	-2.57332e-05	-0.000107474	-0.000189707	-9.03414e-05	-7.63441e-05	-6.13025e-05	-8.85645e-05	-5.23836e-05	-3.5441e-05	-3.80304e-05	-8.40568e-05	-9.80946e-05	-0.000104259	-2.61233e-05	-0.000106551	-0.000113915	-0.000113432	-0.000127016	0.000104778	-0.000139639	-0.00011171	-0.000209635	-0.000160427	-0.000164954	-0.000108319	-0.000180042	-0.000168808	-0.000190715	-0.000203306	-0.000219161	-0.000246426	-0.00021447	-0.00023651	-0.000258644
1	-0.000441031	0.00518962	-0.00208475	-0.00341292	0.000272849	-0.00124163	-0.000196846	-6.81779e-05	0.000125169	-0.00025087	-6.76101e-05	-3.16129e-05	0.00060363	-7.23751e-05	-0.000137388	-2.52414e-05	-0.000105411	-0.00018605	-8.85923e-05	-7.48596e-05	-6.01053e-05	-8.68275e-05	-5.13518e-05	-3.474e-05	-3.7275e-05	-8.23801e-05	-9.61296e-05	-0.000102162	-2.55957e-05	-0.00010439	-0.000111595	-0.000111112	-0.000124408	0.000102618	-0.000136749	-0.000109388	-0.00020526	-0.000157066	-0.000161484	-0.000106031	-0.000176224	-0.000165215	-0.000186639	-0.000198944	-0.000214441	-0.000241098	-0.000209815	-0.000231356	-0.000252986
1	-0.000425348	0.00500566	-0.00201025	-0.00329061	0.000263082	-0.00119705	-0.000189771	-6.57233e-05	0.000120655	-0.000241804	-6.51627e-05	-3.04665e-05	0.000581709	-6.97411e-05	-0.000132379	-2.43195e-05	-0.000101554	-0.00017923	-8.53392e-05	-7.21059e-05	-5.78905e-05	-8.36223e-05	-4.94528e-05	-3.3453e-05	-3.58917e-05	-7.93175e-05	-9.25496e-05	-9.83505e-05	-2.46392e-05	-0.000100482	-0.00010741	-0.000106938	-0.000119727	9.87501e-05	-0.000131585	-0.00010525	-0.000197482	-0.000151104	-0.000155344	-0.000101993	-0.000169501	-0.000158901	-0.000179494	-0.000191315	-0.000206204	-0.00023182	-0.000201728	-0.000222424	-0.000243202
1	-0.000438238	0.00515653	-0.00207118	-0.00339039	0.000271032	-0.00123324	-0.000195501	-6.77065e-05	0.000124293	-0.000249094	-6.71258e-05	-3.13838e-05	0.000599207	-7.18385e-05	-0.000136358	-2.50501e-05	-0.000104603	-0.000184608	-8.78986e-05	-7.42672e-05	-5.96247e-05	-8.61259e-05	-5.09326e-05	-3.44535e-05	-3.69645e-05	-8.1687e-05	-9.53128e-05	-0.000101285	-2.53739e-05	-0.000103477	-0.00011061	-0.000110122	-0.000123289	0.000101687	-0.000135496	-0.000108376	-0.000203345	-0.000155587	-0.00015995	-0.000105016	-0.000174521	-0.000163605	-0.000184805	-0.000196972	-0.000212297	-0.000238668	-0.000207683	-0.000228986	-0.000250373
1	0	0	0	0	0	0	0	0	0	0	0	0	0	0	0	0	0	0	0	0	0	0	0	0	0	0	0	0	0	0	0	0	0	0	0	0	0	0	0	0	0	0	0	0	0	0	0	0	0
1	-0.000422588	0.00497247	-0.00199643	-0.00326734	0.00026118	-0.00118816	-0.000188328	-6.52113e-05	0.000119692	-0.00023983	-6.46188e-05	-3.02066e-05	0.00057664	-6.912e-05	-0.000131175	-2.4094e-05	-0.000100593	-0.000177501	-8.45e-05	-7.13835e-05	-5.72998e-05	-8.27535e-05	-4.89299e-05	-3.30931e-05	-3.54989e-05	-7.84346e-05	-9.15023e-05	-9.72193e-05	-2.43512e-05	-9.92889e-05	-0.000106115	-0.000105629	-0.000118239	9.75047e-05	-0.000129901	-0.000103884	-0.000194882	-0.000149086	-0.000153241	-0.000100593	-0.000167143	-0.000156661	-0.000176931	-0.000188548	-0.000203183	-0.000228382	-0.000198699	-0.000219043	-0.00023946
1	0	0	0	0	0	0	0	0	0	0	0	0	0	0	0	0	0	0	0	0	0	0	0	0	0	0	0	0	0	0	0	0	0	0	0	0	0	0	0	0	0	0	0	0	0	0	0	0	0
1	0	0	0	0	0	0	0	0	0	0	0	0	0	0	0	0	0	0	0	0	0	0	0	0	0	0	0	0	0	0	0	0	0	0	0	0	0	0	0	0	0	0	0	0	0	0	0	0	0
1	0	0	0	0	0	0	0	0	0	0	0	0	0	0	0	0	0	0	0	0	0	0	0	0	0	0	0	0	0	0	0	0	0	0	0	0	0	0	0	0	0	0	0	0	0	0	0	0	0
1	-0.000434112	0.00510689	-0.00205048	-0.00335551	0.00026818	-0.0012199	-0.000193333	-6.69371e-05	0.000122846	-0.000246123	-6.63067e-05	-3.09921e-05	0.000591567	-7.0902e-05	-0.000134542	-2.47096e-05	-0.000103152	-0.000181996	-8.66303e-05	-7.3175e-05	-5.87313e-05	-8.48114e-05	-5.01411e-05	-3.39085e-05	-3.63696e-05	-8.03495e-05	-9.37258e-05	-9.95706e-05	-2.49374e-05	-0.000101668	-0.000108645	-0.000108136	-0.000121031	9.97964e-05	-0.000132939	-0.000106302	-0.000199396	-0.000152523	-0.000156755	-0.000102889	-0.000170939	-0.000160201	-0.000180909	-0.000192765	-0.000207705	-0.000233438	-0.000203075	-0.000223842	-0.000244681
1	0	0	0	0	0	0	0	0	0	0	0	0	0	0	0	0	0	0	0	0	0	0	0	0	0	0	0	0	0	0	0	0	0	0	0	0	0	0	0	0	0	0	0	0	0	0	0	0	0
1	0	0	0	0	0	0	0	0	0	0	0	0	0	0	0	0	0	0	0	0	0	0	0	0	0	0	0	0	0	0	0	0	0	0	0	0	0	0	0	0	0	0	0	0	0	0	0	0	0
1	0	0	0	0	0	0	0	0	0	0	0	0	0	0	0	0	0	0	0	0	0	0	0	0	0	0	0	0	0	0	0	0	0	0	0	0	0	0	0	0	0	0	0	0	0	0	0	0	0
1	-0.000434494	0.00511063	-0.00205165	-0.00335689	0.000268251	-0.00122003	-0.000193325	-6.69238e-05	0.000122803	-0.000245999	-6.62631e-05	-3.0967e-05	0.000590996	-7.08226e-05	-0.000134371	-2.46743e-05	-0.000102989	-0.00018168	-8.64668e-05	-7.30256e-05	-5.86024e-05	-8.46123e-05	-5.00157e-05	-3.38185e-05	-3.62674e-05	-8.01115e-05	-9.34338e-05	-9.92452e-05	-2.48521e-05	-0.000101304	-0.00010824	-0.000107716	-0.000120543	9.93786e-05	-0.000132362	-0.000105824	-0.000198469	-0.00015179	-0.000155979	-0.000102364	-0.000170039	-0.000159334	-0.000179902	-0.000191663	-0.000206485	-0.000232032	-0.000201821	-0.000222425	-0.000243094
1	0	0	0	0	0	0	0	0	0	0	0	0	0	0	0	0	0	0	0	0	0	0	0	0	0	0	0	0	0	0	0	0	0	0	0	0	0	0	0	0	0	0	0	0	0	0	0	0	0
1	-0.000435872	0.00512608	-0.00205756	-0.00336608	0.000268945	-0.00122301	-0.000193769	-6.70679e-05	0.000123049	-0.000246456	-6.63767e-05	-3.10156e-05	0.000591838	-7.09131e-05	-0.000134523	-2.46987e-05	-0.000103075	-0.000181807	-8.65144e-05	-7.30552e-05	-5.86176e-05	-8.4622e-05	-5.00142e-05	-3.38125e-05	-3.62558e-05	-8.00741e-05	-9.33766e-05	-9.917e-05	-2.48296e-05	-0.000101198	-0.000108111	-0.000107572	-0.000120364	9.92168e-05	-0.000132127	-0.000105621	-0.000198059	-0.000151455	-0.000155611	-0.000102108	-0.00016959	-0.000158889	-0.000179374	-0.000191073	-0.000205819	-0.00023125	-0.000201112	-0.000221611	-0.000242169
1	0	0	0	0	0	0	0	0	0	0	0	0	0	0	0	0	0	0	0	0	0	0	0	0	0	0	0	0	0	0	0	0	0	0	0	0	0	0	0	0	0	0	0	0	0	0	0	0	0
1	0	0	0	0	0	0	0	0	0	0	0	0	0	0	0	0	0	0	0	0	0	0	0	0	0	0	0	0	0	0	0	0	0	0	0	0	0	0	0	0	0	0	0	0	0	0	0	0	0
1	0	0	0	0	0	0	0	0	0	0	0	0	0	0	0	0	0	0	0	0	0	0	0	0	0	0	0	0	0	0	0	0	0	0	0	0	0	0	0	0	0	0	0	0	0	0	0	0	0
1	0	0	0	0	0	0	0	0	0	0	0	0	0	0	0	0	0	0	0	0	0	0	0	0	0	0	0	0	0	0	0	0	0	0	0	0	0	0	0	0	0	0	0	0	0	0	0	0	0
1	-0.000454256	0.00534036	-0.00214374	-0.00350661	0.000280095	-0.00127356	-0.000201738	-6.98141e-05	0.000128066	-0.000256464	-6.90601e-05	-3.2264e-05	0.000615552	-7.37431e-05	-0.000139868	-2.56758e-05	-0.000107135	-0.000188936	-8.98921e-05	-7.58948e-05	-6.08858e-05	-8.78819e-05	-5.19322e-05	-3.51034e-05	-3.76336e-05	-8.31034e-05	-9.6893e-05	-0.000102887	-2.57561e-05	-0.000104957	-0.000112108	-0.00011153	-0.000124772	0.000102833	-0.00013692	-0.000109434	-0.000205176	-0.000156871	-0.000161149	-0.000105724	-0.000175566	-0.000164462	-0.000185634	-0.000197708	-0.000212931	-0.0002392	-0.000207991	-0.000229154	-0.00025037
1	0	0	0	0	0	0	0	0	0	0	0	0	0	0	0	0	0	0	0	0	0	0	0	0	0	0	0	0	0	0	0	0	0	0	0	0	0	0	0	0	0	0	0	0	0	0	0	0	0
1	0	0	0	0	0	0	0	0	0	0	0	0	0	0	0	0	0	0	0	0	0	0	0	0	0	0	0	0	0	0	0	0	0	0	0	0	0	0	0	0	0	0	0	0	0	0	0	0	0
1	0	0	0	0	0	0	0	0	0	0	0	0	0	0	0	0	0	0	0	0	0	0	0	0	0	0	0	0	0	0	0	0	0	0	0	0	0	0	0	0	0	0	0	0	0	0	0	0	0
1	0	0	0	0	0	0	0	0	0	0	0	0	0	0	0	0	0	0	0	0	0	0	0	0	0	0	0	0	0	0	0	0	0	0	0	0	0	0	0	0	0	0	0	0	0	0	0	0	0
1	0	0	0	0	0	0	0	0	0	0	0	0	0	0	0	0	0	0	0	0	0	0	0	0	0	0	0	0	0	0	0	0	0	0	0	0	0	0	0	0	0	0	0	0	0	0	0	0	0
1	0	0	0	0	0	0	0	0	0	0	0	0	0	0	0	0	0	0	0	0	0	0	0	0	0	0	0	0	0	0	0	0	0	0	0	0	0	0	0	0	0	0	0	0	0	0	0	0	0
1	0	0	0	0	0	0	0	0	0	0	0	0	0	0	0	0	0	0	0	0	0	0	0	0	0	0	0	0	0	0	0	0	0	0	0	0	0	0	0	0	0	0	0	0	0	0	0	0	0
1	-0.00043515	0.00511444	-0.00205134	-0.00335357	0.000267776	-0.00121685	-0.000192665	-6.66407e-05	0.000122183	-0.000244555	-6.58203e-05	-3.07348e-05	0.00058609	-7.01762e-05	-0.000133035	-2.4409e-05	-0.000101797	-0.000179431	-8.53263e-05	-7.20033e-05	-5.77345e-05	-8.32907e-05	-4.91941e-05	-3.32357e-05	-3.56131e-05	-7.86015e-05	-9.15973e-05	-9.72146e-05	-2.43236e-05	-9.90686e-05	-0.000105764	-0.000105166	-0.000117592	9.68671e-05	-0.00012891	-0.000102979	-0.000192975	-0.000147468	-0.000151412	-9.92854e-05	-0.00016479	-0.000154288	-0.000174062	-0.000185289	-0.000199454	-0.000223947	-0.000194629	-0.000214322	-0.000234046
1	0	0	0	0	0	0	0	0	0	0	0	0	0	0	0	0	0	0	0	0	0	0	0	0	0	0	0	0	0	0	0	0	0	0	0	0	0	0	0	0	0	0	0	0	0	0	0	0	0
1	0	0	0	0	0	0	0	0	0	0	0	0	0	0	0	0	0	0	0	0	0	0	0	0	0	0	0	0	0	0	0	0	0	0	0	0	0	0	0	0	0	0	0	0	0	0	0	0	0
1	-0.00041142	0.00483579	-0.00193841	-0.00316802	0.000252944	-0.0011491	-0.000181904	-6.29041e-05	0.000115306	-0.000230733	-6.20858e-05	-2.89842e-05	0.000552589	-6.61478e-05	-0.000125368	-2.2997e-05	-9.5886e-05	-0.000168971	-8.03335e-05	-6.77741e-05	-5.43306e-05	-7.83616e-05	-4.6272e-05	-3.12541e-05	-3.34819e-05	-7.38803e-05	-8.60752e-05	-9.13322e-05	-2.28465e-05	-9.30302e-05	-9.92946e-05	-9.87094e-05	-0.000110347	9.08776e-05	-0.00012091	-9.65661e-05	-0.000180914	-0.000138218	-0.000141882	-9.30144e-05	-0.000154345	-0.000144475	-0.000162953	-0.000173422	-0.000186636	-0.000209505	-0.000182035	-0.000200407	-0.000218798
1	0	0	0	0	0	0	0	0	0	0	0	0	0	0	0	0	0	0	0	0	0	0	0	0	0	0	0	0	0	0	0	0	0	0	0	0	0	0	0	0	0	0	0	0	0	0	0	0	0
1	0	0	0	0	0	0	0	0	0	0	0	0	0	0	0	0	0	0	0	0	0	0	0	0	0	0	0	0	0	0	0	0	0	0	0	0	0	0	0	0	0	0	0	0	0	0	0	0	0
1	-0.000418878	0.0049222	-0.00197286	-0.00322377	0.000257339	-0.00116887	-0.000184997	-6.39619e-05	0.000117223	-0.000234527	-6.30951e-05	-2.945e-05	0.000561364	-6.71861e-05	-0.000127313	-2.33495e-05	-9.73376e-05	-0.000171498	-8.15198e-05	-6.87623e-05	-5.51127e-05	-7.94751e-05	-4.69208e-05	-3.16866e-05	-3.3939e-05	-7.48751e-05	-8.72182e-05	-9.25281e-05	-2.31414e-05	-9.42138e-05	-0.000100539	-9.99285e-05	-0.000111689	9.19663e-05	-0.000122336	-9.76871e-05	-0.000182981	-0.000139772	-0.00014345	-9.40252e-05	-0.000155994	-0.000145992	-0.000164633	-0.000175178	-0.000188491	-0.000211549	-0.000183777	-0.000202288	-0.000220811
1	0	0	0	0	0	0	0	0	0	0	0	0	0	0	0	0	0	0	0	0	0	0	0	0	0	0	0	0	0	0	0	0	0	0	0	0	0	0	0	0	0	0	0	0	0	0	0	0	0
1	-0.000454117	0.0053341	-0.00213899	-0.00349545	0.000278955	-0.00126715	-0.000200536	-6.93326e-05	0.000127063	-0.000254213	-6.83895e-05	-3.19206e-05	0.000608431	-7.28201e-05	-0.000137987	-2.53065e-05	-0.000105495	-0.000185867	-8.83481e-05	-7.45208e-05	-5.9727e-05	-8.61277e-05	-5.08475e-05	-3.43377e-05	-3.6778e-05	-8.11371e-05	-9.4511e-05	-0.000100263	-2.50755e-05	-0.000102086	-0.000108938	-0.000108275	-0.000121016	9.96438e-05	-0.000132547	-0.000105839	-0.000198247	-0.00015143	-0.000155413	-0.000101864	-0.000168997	-0.000158158	-0.00017835	-0.00018977	-0.000204189	-0.000229163	-0.000199075	-0.000219123	-0.000239184
1	-0.000412729	0.00485013	-0.00194373	-0.00317601	0.000253529	-0.00115151	-0.000182245	-6.30084e-05	0.000115472	-0.000231015	-6.21483e-05	-2.90071e-05	0.000552906	-6.61712e-05	-0.000125386	-2.29952e-05	-9.58576e-05	-0.000168884	-8.02749e-05	-6.771e-05	-5.42674e-05	-7.82535e-05	-4.61981e-05	-3.11974e-05	-3.3414e-05	-7.37143e-05	-8.58632e-05	-9.10876e-05	-2.27804e-05	-9.27408e-05	-9.89641e-05	-9.83595e-05	-0.000109932	9.05163e-05	-0.000120403	-9.61404e-05	-0.000180078	-0.000137549	-0.000141165	-9.25241e-05	-0.000153498	-0.000143651	-0.000161988	-0.000172358	-0.000185451	-0.000208129	-0.0001808	-0.000199005	-0.00021722
1	0	0	0	0	0	0	0	0	0	0	0	0	0	0	0	0	0	0	0	0	0	0	0	0	0	0	0	0	0	0	0	0	0	0	0	0	0	0	0	0	0	0	0	0	0	0	0	0	0
1	0	0	0	0	0	0	0	0	0	0	0	0	0	0	0	0	0	0	0	0	0	0	0	0	0	0	0	0	0	0	0	0	0	0	0	0	0	0	0	0	0	0	0	0	0	0	0	0	0
1	0	0	0	0	0	0	0	0	0	0	0	0	0	0	0	0	0	0	0	0	0	0	0	0	0	0	0	0	0	0	0	0	0	0	0	0	0	0	0	0	0	0	0	0	0	0	0	0	0
1	0	0	0	0	0	0	0	0	0	0	0	0	0	0	0	0	0	0	0	0	0	0	0	0	0	0	0	0	0	0	0	0	0	0	0	0	0	0	0	0	0	0	0	0	0	0	0	0	0
1	-0.000402565	0.00473045	-0.00189511	-0.00309594	0.000247111	-0.00112212	-0.000177566	-6.13799e-05	0.000112468	-0.000224962	-6.05093e-05	-2.8237e-05	0.000538137	-6.43914e-05	-0.000121991	-2.23686e-05	-9.32288e-05	-0.000164223	-7.80453e-05	-6.58175e-05	-5.27412e-05	-7.60389e-05	-4.48826e-05	-3.03037e-05	-3.24508e-05	-7.15766e-05	-8.33582e-05	-8.84142e-05	-2.21078e-05	-8.99864e-05	-9.60076e-05	-9.54039e-05	-0.000106609	8.7765e-05	-0.000116722	-9.31843e-05	-0.000174509	-0.000133272	-0.00013675	-8.96145e-05	-0.000148645	-0.000139084	-0.000156809	-0.000166818	-0.000179457	-0.000201366	-0.000174894	-0.000192469	-0.000210048
1	0	0	0	0	0	0	0	0	0	0	0	0	0	0	0	0	0	0	0	0	0	0	0	0	0	0	0	0	0	0	0	0	0	0	0	0	0	0	0	0	0	0	0	0	0	0	0	0	0
1	0	0	0	0	0	0	0	0	0	0	0	0	0	0	0	0	0	0	0	0	0	0	0	0	0	0	0	0	0	0	0	0	0	0	0	0	0	0	0	0	0	0	0	0	0	0	0	0	0
1	0	0	0	0	0	0	0	0	0	0	0	0	0	0	0	0	0	0	0	0	0	0	0	0	0	0	0	0	0	0	0	0	0	0	0	0	0	0	0	0	0	0	0	0	0	0	0	0	0
1	-0.000403334	0.00473682	-0.00189643	-0.00309619	0.000246991	-0.00112089	-0.000177266	-6.12393e-05	0.000112143	-0.000224177	-6.02621e-05	-2.81048e-05	0.000535299	-6.40129e-05	-0.000121201	-2.22105e-05	-9.25139e-05	-0.000162866	-7.7354e-05	-6.51954e-05	-5.22113e-05	-7.52298e-05	-4.43784e-05	-2.99452e-05	-3.20478e-05	-7.06451e-05	-8.22239e-05	-8.71588e-05	-2.17808e-05	-8.86022e-05	-9.44741e-05	-9.38237e-05	-0.00010478	8.6208e-05	-0.000114582	-9.1421e-05	-0.000171104	-0.000130593	-0.000133921	-8.77079e-05	-0.000145395	-0.000135961	-0.000153196	-0.000162876	-0.000175112	-0.000196373	-0.000170454	-0.000187471	-0.00020447
1	0	0	0	0	0	0	0	0	0	0	0	0	0	0	0	0	0	0	0	0	0	0	0	0	0	0	0	0	0	0	0	0	0	0	0	0	0	0	0	0	0	0	0	0	0	0	0	0	0
1	0	0	0	0	0	0	0	0	0	0	0	0	0	0	0	0	0	0	0	0	0	0	0	0	0	0	0	0	0	0	0	0	0	0	0	0	0	0	0	0	0	0	0	0	0	0	0	0	0
1	-0.000437371	0.00513374	-0.00205593	-0.00335623	0.000267628	-0.00121442	-0.000192013	-6.63214e-05	0.000121426	-0.000242695	-6.52275e-05	-3.0415e-05	0.000579181	-6.92496e-05	-0.000131093	-2.40187e-05	-0.000100028	-0.000176062	-8.36062e-05	-7.04521e-05	-5.64109e-05	-8.12661e-05	-4.79305e-05	-3.23362e-05	-3.46004e-05	-7.62582e-05	-8.87409e-05	-9.40498e-05	-2.34986e-05	-9.55727e-05	-0.000101888	-0.000101168	-0.000112962	9.29225e-05	-0.000123484	-9.85059e-05	-0.000184331	-0.000140663	-0.000144221	-9.44365e-05	-0.00015652	-0.000146338	-0.000164859	-0.000175244	-0.000188375	-0.000211208	-0.000183298	-0.00020156	-0.000219797
1	-0.000432607	0.00507753	-0.00203301	-0.00331837	0.000264587	-0.00120046	-0.000189784	-6.55438e-05	0.000119988	-0.000239791	-6.44394e-05	-3.00439e-05	0.000572048	-6.83881e-05	-0.000129446	-2.37142e-05	-9.87477e-05	-0.000173788	-8.25163e-05	-6.95252e-05	-5.5662e-05	-8.01776e-05	-4.72828e-05	-3.18954e-05	-3.41245e-05	-7.52004e-05	-8.74994e-05	-9.27228e-05	-2.31642e-05	-9.42014e-05	-0.000100414	-9.96925e-05	-0.000111301	9.15451e-05	-0.000121639	-9.70222e-05	-0.000181532	-0.000138511	-0.000141997	-9.29691e-05	-0.00015407	-0.00014403	-0.000162239	-0.000172438	-0.000185336	-0.000207775	-0.000180297	-0.000198236	-0.000216147
1	-0.000434324	0.00509729	-0.00204083	-0.00333095	0.000265571	-0.00120485	-0.000190467	-6.57756e-05	0.000120405	-0.000240609	-6.46553e-05	-3.01427e-05	0.000573895	-6.86047e-05	-0.000129848	-2.37864e-05	-9.90422e-05	-0.000174295	-8.27522e-05	-6.97197e-05	-5.58143e-05	-8.0392e-05	-4.74063e-05	-3.19768e-05	-3.42095e-05	-7.5383e-05	-8.77065e-05	-9.29365e-05	-2.32162e-05	-9.4407e-05	-0.000100627	-9.98978e-05	-0.000111523	9.17224e-05	-0.000121867	-9.71981e-05	-0.00018185	-0.000138745	-0.000142228	-9.31149e-05	-0.000154302	-0.000144238	-0.000162463	-0.000172666	-0.000185569	-0.000208024	-0.000180502	-0.000198449	-0.000216366
1	0	0	0	0	0	0	0	0	0	0	0	0	0	0	0	0	0	0	0	0	0	0	0	0	0	0	0	0	0	0	0	0	0	0	0	0	0	0	0	0	0	0	0	0	0	0	0	0	0
1	0	0	0	0	0	0	0	0	0	0	0	0	0	0	0	0	0	0	0	0	0	0	0	0	0	0	0	0	0	0	0	0	0	0	0	0	0	0	0	0	0	0	0	0	0	0	0	0	0
1	0	0	0	0	0	0	0	0	0	0	0	0	0	0	0	0	0	0	0	0	0	0	0	0	0	0	0	0	0	0	0	0	0	0	0	0	0	0	0	0	0	0	0	0	0	0	0	0	0
1	-0.000396377	0.00465276	-0.00186128	-0.00303678	0.000242118	-0.00109804	-0.000173546	-5.99162e-05	0.000109651	-0.000219054	-5.88477e-05	-2.74277e-05	0.000522079	-6.23913e-05	-0.000118056	-2.16204e-05	-8.99985e-05	-0.000158336	-7.51551e-05	-6.33018e-05	-5.06627e-05	-7.29519e-05	-4.30074e-05	-2.90017e-05	-3.10182e-05	-6.8332e-05	-7.94812e-05	-8.41978e-05	-2.10275e-05	-8.54834e-05	-9.10906e-05	-9.0406e-05	-0.000100899	8.29626e-05	-0.000110198	-8.7867e-05	-0.000164347	-0.000125357	-0.000128469	-8.40841e-05	-0.000139298	-0.000130178	-0.000146587	-0.00015575	-0.000167343	-0.000187542	-0.000162686	-0.000178812	-0.000194903
1	0	0	0	0	0	0	0	0	0	0	0	0	0	0	0	0	0	0	0	0	0	0	0	0	0	0	0	0	0	0	0	0	0	0	0	0	0	0	0	0	0	0	0	0	0	0	0	0	0
1	-0.000403014	0.00472974	-0.00189198	-0.0030865	0.00024604	-0.00111569	-0.000176311	-6.08628e-05	0.000111368	-0.000222456	-5.97537e-05	-2.78463e-05	0.000529973	-6.33266e-05	-0.000119809	-2.19387e-05	-9.13113e-05	-0.000160625	-7.62312e-05	-6.41998e-05	-5.13745e-05	-7.39671e-05	-4.36001e-05	-2.93974e-05	-3.14374e-05	-6.92462e-05	-8.05338e-05	-8.53017e-05	-2.13004e-05	-8.65812e-05	-9.22482e-05	-9.15427e-05	-0.000102155	8.39835e-05	-0.000111539	-8.89247e-05	-0.000166303	-0.000126832	-0.000129964	-8.50512e-05	-0.000140882	-0.00013164	-0.000148214	-0.000157458	-0.000169156	-0.000189548	-0.000164404	-0.000180677	-0.000196909
1	0	0	0	0	0	0	0	0	0	0	0	0	0	0	0	0	0	0	0	0	0	0	0	0	0	0	0	0	0	0	0	0	0	0	0	0	0	0	0	0	0	0	0	0	0	0	0	0	0
1	0	0	0	0	0	0	0	0	0	0	0	0	0	0	0	0	0	0	0	0	0	0	0	0	0	0	0	0	0	0	0	0	0	0	0	0	0	0	0	0	0	0	0	0	0	0	0	0	0
1	0	0	0	0	0	0	0	0	0	0	0	0	0	0	0	0	0	0	0	0	0	0	0	0	0	0	0	0	0	0	0	0	0	0	0	0	0	0	0	0	0	0	0	0	0	0	0	0	0
1	-0.00038555	0.00452528	-0.00180955	-0.00295163	0.000235295	-0.00106682	-0.000168577	-5.81878e-05	0.000106464	-0.000212638	-5.71112e-05	-2.66124e-05	0.00050645	-6.05091e-05	-0.000114468	-2.09586e-05	-8.7224e-05	-0.00015342	-7.28052e-05	-6.13087e-05	-4.90564e-05	-7.06228e-05	-4.16249e-05	-2.8063e-05	-3.00075e-05	-6.60905e-05	-7.68564e-05	-8.13988e-05	-2.03239e-05	-8.26042e-05	-8.80026e-05	-8.73213e-05	-9.74346e-05	8.00958e-05	-0.000106365	-8.4792e-05	-0.000158559	-0.000120915	-0.000123889	-8.10679e-05	-0.000134271	-0.000125451	-0.000141232	-0.000150027	-0.000161158	-0.000180568	-0.000156601	-0.000172085	-0.000187528
1	0	0	0	0	0	0	0	0	0	0	0	0	0	0	0	0	0	0	0	0	0	0	0	0	0	0	0	0	0	0	0	0	0	0	0	0	0	0	0	0	0	0	0	0	0	0	0	0	0
1	0	0	0	0	0	0	0	0	0	0	0	0	0	0	0	0	0	0	0	0	0	0	0	0	0	0	0	0	0	0	0	0	0	0	0	0	0	0	0	0	0	0	0	0	0	0	0	0	0
1	0	0	0	0	0	0	0	0	0	0	0	0	0	0	0	0	0	0	0	0	0	0	0	0	0	0	0	0	0	0	0	0	0	0	0	0	0	0	0	0	0	0	0	0	0	0	0	0	0
1	-0.000388117	0.0045546	-0.00182102	-0.00296986	0.000236709	-0.00107306	-0.000169536	-5.85094e-05	0.000107035	-0.000213744	-5.73992e-05	-2.67423e-05	0.00050884	-6.07849e-05	-0.000114971	-2.10474e-05	-8.75795e-05	-0.000154021	-7.30784e-05	-6.15289e-05	-4.92247e-05	-7.08538e-05	-4.17543e-05	-2.81458e-05	-3.00912e-05	-6.62641e-05	-7.7046e-05	-8.15865e-05	-2.03675e-05	-8.27681e-05	-8.8163e-05	-8.74665e-05	-9.7581e-05	8.02033e-05	-0.000106491	-8.48786e-05	-0.000158696	-0.000120999	-0.000123956	-8.10986e-05	-0.0001343	-0.000125458	-0.000141218	-0.000149987	-0.000161089	-0.000180463	-0.000156484	-0.00017193	-0.000187328
1	0	0	0	0	0	0	0	0	0	0	0	0	0	0	0	0	0	0	0	0	0	0	0	0	0	0	0	0	0	0	0	0	0	0	0	0	0	0	0	0	0	0	0	0	0	0	0	0	0
1	0	0	0	0	0	0	0	0	0	0	0	0	0	0	0	0	0	0	0	0	0	0	0	0	0	0	0	0	0	0	0	0	0	0	0	0	0	0	0	0	0	0	0	0	0	0	0	0	0
1	-0.000393122	0.00461176	-0.00184337	-0.00300539	0.000239462	-0.00108521	-0.000171402	-5.91348e-05	0.000108146	-0.000215895	-5.79587e-05	-2.69946e-05	0.000513481	-6.13202e-05	-0.000115948	-2.12196e-05	-8.82683e-05	-0.000155184	-7.36074e-05	-6.1955e-05	-4.95502e-05	-7.13002e-05	-4.20043e-05	-2.83055e-05	-3.02525e-05	-6.65986e-05	-7.74108e-05	-8.19474e-05	-2.04513e-05	-8.30825e-05	-8.84704e-05	-8.77442e-05	-9.78603e-05	8.0408e-05	-0.000106729	-8.50422e-05	-0.000158952	-0.000121157	-0.000124079	-8.11539e-05	-0.00013435	-0.000125466	-0.000141182	-0.000149903	-0.000160949	-0.000180249	-0.00015625	-0.000171619	-0.000186932
1	0	0	0	0	0	0	0	0	0	0	0	0	0	0	0	0	0	0	0	0	0	0	0	0	0	0	0	0	0	0	0	0	0	0	0	0	0	0	0	0	0	0	0	0	0	0	0	0	0
1	0	0	0	0	0	0	0	0	0	0	0	0	0	0	0	0	0	0	0	0	0	0	0	0	0	0	0	0	0	0	0	0	0	0	0	0	0	0	0	0	0	0	0	0	0	0	0	0	0
1	-0.0003809	0.00446836	-0.00178542	-0.00291038	0.000231877	-0.00105063	-0.000165918	-5.72342e-05	0.000104654	-0.00020889	-5.60696e-05	-2.61106e-05	0.000496594	-5.92936e-05	-0.000112098	-2.05119e-05	-8.53109e-05	-0.000149961	-7.1119e-05	-5.98512e-05	-4.78601e-05	-6.88574e-05	-4.05588e-05	-2.73272e-05	-2.92023e-05	-6.42766e-05	-7.47001e-05	-7.90654e-05	-1.9729e-05	-8.01355e-05	-8.53189e-05	-8.46053e-05	-9.43447e-05	7.75074e-05	-0.000102863	-8.19486e-05	-0.000153146	-0.000116713	-0.000119509	-7.81528e-05	-0.000129361	-0.000120788	-0.000135897	-0.000144269	-0.000154875	-0.00017342	-0.000150307	-0.000165065	-0.000179765
1	-0.000363564	0.00426564	-0.00170392	-0.00277728	0.000221289	-0.00100256	-0.000158325	-5.46127e-05	9.98565e-05	-0.000199303	-5.34941e-05	-2.49102e-05	0.000473748	-5.65624e-05	-0.000106929	-1.95653e-05	-8.13701e-05	-0.000143027	-6.78277e-05	-5.70787e-05	-4.5641e-05	-6.56618e-05	-3.86748e-05	-2.60566e-05	-2.78433e-05	-6.12825e-05	-7.12172e-05	-7.53756e-05	-1.88074e-05	-7.63888e-05	-8.13262e-05	-8.06423e-05	-8.99214e-05	7.38703e-05	-9.80314e-05	-7.80959e-05	-0.000145939	-0.000111216	-0.000113875	-7.4465e-05	-0.000123252	-0.000115078	-0.000129467	-0.000137436	-0.000147533	-0.000165192	-0.000143169	-0.000157219	-0.000171212
1	0	0	0	0	0	0	0	0	0	0	0	0	0	0	0	0	0	0	0	0	0	0	0	0	0	0	0	0	0	0	0	0	0	0	0	0	0	0	0	0	0	0	0	0	0	0	0	0	0
1	0	0	0	0	0	0	0	0	0	0	0	0	0	0	0	0	0	0	0	0	0	0	0	0	0	0	0	0	0	0	0	0	0	0	0	0	0	0	0	0	0	0	0	0	0	0	0	0	0
1	0	0	0	0	0	0	0	0	0	0	0	0	0	0	0	0	0	0	0	0	0	0	0	0	0	0	0	0	0	0	0	0	0	0	0	0	0	0	0	0	0	0	0	0	0	0	0	0	0
1	0	0	0	0	0	0	0	0	0	0	0	0	0	0	0	0	0	0	0	0	0	0	0	0	0	0	0	0	0	0	0	0	0	0	0	0	0	0	0	0	0	0	0	0	0	0	0	0	0
1	-0.000369385	0.00433309	-0.00173073	-0.00282062	0.000224703	-0.0010179	-0.000160724	-5.54321e-05	0.00010134	-0.000202236	-5.42737e-05	-2.52696e-05	0.000480515	-5.73623e-05	-0.000108426	-1.98364e-05	-8.2486e-05	-0.000144968	-6.87384e-05	-5.7837e-05	-4.62408e-05	-6.65152e-05	-3.9172e-05	-2.63878e-05	-2.81933e-05	-6.2044e-05	-7.2092e-05	-7.62906e-05	-1.9033e-05	-7.72943e-05	-8.22786e-05	-8.15752e-05	-9.09488e-05	7.47038e-05	-9.91235e-05	-7.89547e-05	-0.000147523	-0.000112407	-0.000115078	-7.52414e-05	-0.000124519	-0.000116245	-0.000130761	-0.00013879	-0.000148966	-0.000166772	-0.000144519	-0.000158679	-0.000172778
1	-0.000381389	0.0044732	-0.00178696	-0.00291225	0.000231979	-0.00105086	-0.000165921	-5.72229e-05	0.000104611	-0.00020876	-5.60229e-05	-2.60833e-05	0.000495972	-5.92066e-05	-0.00011191	-2.04731e-05	-8.51316e-05	-0.000149614	-7.09395e-05	-5.96875e-05	-4.77191e-05	-6.864e-05	-4.04222e-05	-2.72294e-05	-2.90916e-05	-6.40194e-05	-7.43855e-05	-7.87157e-05	-1.96375e-05	-7.97473e-05	-8.48876e-05	-8.41598e-05	-9.3828e-05	7.70667e-05	-0.000102256	-8.1448e-05	-0.000152178	-0.000115951	-0.000118703	-7.76096e-05	-0.000128435	-0.000119898	-0.000134867	-0.000143144	-0.000153636	-0.000171996	-0.000149041	-0.000163641	-0.000178176
1	0	0	0	0	0	0	0	0	0	0	0	0	0	0	0	0	0	0	0	0	0	0	0	0	0	0	0	0	0	0	0	0	0	0	0	0	0	0	0	0	0	0	0	0	0	0	0	0	0
1	0	0	0	0	0	0	0	0	0	0	0	0	0	0	0	0	0	0	0	0	0	0	0	0	0	0	0	0	0	0	0	0	0	0	0	0	0	0	0	0	0	0	0	0	0	0	0	0	0
1	0	0	0	0	0	0	0	0	0	0	0	0	0	0	0	0	0	0	0	0	0	0	0	0	0	0	0	0	0	0	0	0	0	0	0	0	0	0	0	0	0	0	0	0	0	0	0	0	0
1	-0.00037693	0.00442061	-0.00176559	-0.00287703	0.000229153	-0.00103792	-0.000163858	-5.65046e-05	0.000103285	-0.000206087	-5.52989e-05	-2.57431e-05	0.000489442	-5.84195e-05	-0.000110408	-2.01959e-05	-8.39684e-05	-0.000147551	-6.99527e-05	-5.88498e-05	-4.70435e-05	-6.76598e-05	-3.984e-05	-2.68338e-05	-2.86654e-05	-6.30737e-05	-7.32774e-05	-7.75334e-05	-1.93402e-05	-7.85299e-05	-8.35813e-05	-8.28543e-05	-9.2361e-05	7.58524e-05	-0.000100632	-8.01445e-05	-0.000149724	-0.000114067	-0.00011676	-7.63294e-05	-0.0001263	-0.00011789	-0.000132592	-0.000140713	-0.000151007	-0.000169031	-0.000146454	-0.00016078	-0.000175039
1	0	0	0	0	0	0	0	0	0	0	0	0	0	0	0	0	0	0	0	0	0	0	0	0	0	0	0	0	0	0	0	0	0	0	0	0	0	0	0	0	0	0	0	0	0	0	0	0	0
1	0	0	0	0	0	0	0	0	0	0	0	0	0	0	0	0	0	0	0	0	0	0	0	0	0	0	0	0	0	0	0	0	0	0	0	0	0	0	0	0	0	0	0	0	0	0	0	0	0
1	0	0	0	0	0	0	0	0	0	0	0	0	0	0	0	0	0	0	0	0	0	0	0	0	0	0	0	0	0	0	0	0	0	0	0	0	0	0	0	0	0	0	0	0	0	0	0	0	0
1	-0.000362153	0.0042474	-0.00169575	-0.0027627	0.000220036	-0.000996428	-0.000157287	-5.42304e-05	9.91132e-05	-0.00019773	-5.30483e-05	-2.46915e-05	0.000469382	-5.60155e-05	-0.000105848	-1.93587e-05	-8.04751e-05	-0.00014139	-6.70214e-05	-5.6375e-05	-4.50581e-05	-6.47941e-05	-3.81467e-05	-2.56892e-05	-2.74384e-05	-6.03643e-05	-7.01187e-05	-7.41796e-05	-1.85007e-05	-7.51094e-05	-7.99282e-05	-7.92206e-05	-8.82965e-05	7.25031e-05	-9.61736e-05	-7.65815e-05	-0.000143045	-0.000108961	-0.000111516	-7.28902e-05	-0.000120591	-0.000112543	-0.000126558	-0.000134288	-0.00014409	-0.000161263	-0.000139702	-0.000153343	-0.000166916
1	0	0	0	0	0	0	0	0	0	0	0	0	0	0	0	0	0	0	0	0	0	0	0	0	0	0	0	0	0	0	0	0	0	0	0	0	0	0	0	0	0	0	0	0	0	0	0	0	0
1	0	0	0	0	0	0	0	0	0	0	0	0	0	0	0	0	0	0	0	0	0	0	0	0	0	0	0	0	0	0	0	0	0	0	0	0	0	0	0	0	0	0	0	0	0	0	0	0	0
1	-0.000378805	0.00444098	-0.00177304	-0.00288809	0.00022995	-0.00104114	-0.000164305	-5.66376e-05	0.00010349	-0.000206418	-5.53671e-05	-2.57652e-05	0.000489682	-5.84261e-05	-0.000110379	-2.01831e-05	-8.3884e-05	-0.000147348	-6.98302e-05	-5.87249e-05	-4.69262e-05	-6.74658e-05	-3.9711e-05	-2.67369e-05	-2.85513e-05	-6.2799e-05	-7.29311e-05	-7.71383e-05	-1.92345e-05	-7.80714e-05	-8.30623e-05	-8.23091e-05	-9.1719e-05	7.52972e-05	-9.98583e-05	-7.94984e-05	-0.000148461	-0.000113063	-0.000115689	-7.56012e-05	-0.000125049	-0.000116678	-0.00013118	-0.000139162	-0.000149287	-0.000167044	-0.000144679	-0.000158771	-0.000172788
1	0	0	0	0	0	0	0	0	0	0	0	0	0	0	0	0	0	0	0	0	0	0	0	0	0	0	0	0	0	0	0	0	0	0	0	0	0	0	0	0	0	0	0	0	0	0	0	0	0
1	0	0	0	0	0	0	0	0	0	0	0	0	0	0	0	0	0	0	0	0	0	0	0	0	0	0	0	0	0	0	0	0	0	0	0	0	0	0	0	0	0	0	0	0	0	0	0	0	0
1	-0.000382648	0.00448537	-0.00179064	-0.00291644	0.000232176	-0.0010511	-0.000165858	-5.71665e-05	0.000104444	-0.000208299	-5.58651e-05	-2.5994e-05	0.000493973	-5.89316e-05	-0.000111322	-2.03531e-05	-8.45808e-05	-0.000148555	-7.03943e-05	-5.91925e-05	-4.72944e-05	-6.79875e-05	-4.00136e-05	-2.69376e-05	-2.87623e-05	-6.32559e-05	-7.34534e-05	-7.76818e-05	-1.93678e-05	-7.86036e-05	-8.36191e-05	-8.28514e-05	-9.23128e-05	7.57761e-05	-0.000100482	-7.99858e-05	-0.000149354	-0.00011373	-0.000116359	-7.60301e-05	-0.000125744	-0.000117314	-0.000131879	-0.000139888	-0.000150049	-0.000167877	-0.000145384	-0.000159527	-0.00017359
1	0	0	0	0	0	0	0	0	0	0	0	0	0	0	0	0	0	0	0	0	0	0	0	0	0	0	0	0	0	0	0	0	0	0	0	0	0	0	0	0	0	0	0	0	0	0	0	0	0
1	0	0	0	0	0	0	0	0	0	0	0	0	0	0	0	0	0	0	0	0	0	0	0	0	0	0	0	0	0	0	0	0	0	0	0	0	0	0	0	0	0	0	0	0	0	0	0	0	0
1	0	0	0	0	0	0	0	0	0	0	0	0	0	0	0	0	0	0	0	0	0	0	0	0	0	0	0	0	0	0	0	0	0	0	0	0	0	0	0	0	0	0	0	0	0	0	0	0	0
1	-0.000354141	0.00415168	-0.00165632	-0.00269686	0.000214691	-0.000971643	-0.000153293	-5.28238e-05	9.64887e-05	-0.000192385	-5.15855e-05	-2.39972e-05	0.000455935	-5.43795e-05	-0.000102699	-1.87723e-05	-7.79935e-05	-0.000136953	-6.48821e-05	-5.45449e-05	-4.3571e-05	-6.26205e-05	-3.68464e-05	-2.47997e-05	-2.64735e-05	-5.82088e-05	-6.7577e-05	-7.14507e-05	-1.78102e-05	-7.22653e-05	-7.68586e-05	-7.61355e-05	-8.48104e-05	6.9602e-05	-9.22731e-05	-7.34345e-05	-0.00013709	-0.000104367	-0.000106754	-6.97385e-05	-0.000115312	-0.000107556	-0.000120883	-0.000128194	-0.000137474	-0.000153773	-0.000133138	-0.000146057	-0.000158896
1	0	0	0	0	0	0	0	0	0	0	0	0	0	0	0	0	0	0	0	0	0	0	0	0	0	0	0	0	0	0	0	0	0	0	0	0	0	0	0	0	0	0	0	0	0	0	0	0	0
1	0	0	0	0	0	0	0	0	0	0	0	0	0	0	0	0	0	0	0	0	0	0	0	0	0	0	0	0	0	0	0	0	0	0	0	0	0	0	0	0	0	0	0	0	0	0	0	0	0
1	0	0	0	0	0	0	0	0	0	0	0	0	0	0	0	0	0	0	0	0	0	0	0	0	0	0	0	0	0	0	0	0	0	0	0	0	0	0	0	0	0	0	0	0	0	0	0	0	0
1	-0.000358724	0.00420415	-0.00167687	-0.00272961	0.000217236	-0.000982904	-0.000155028	-5.34072e-05	9.75283e-05	-0.000194406	-5.21134e-05	-2.42363e-05	0.000460354	-5.4892e-05	-0.000103639	-1.89391e-05	-7.86654e-05	-0.000138096	-6.5406e-05	-5.49707e-05	-4.38994e-05	-6.30756e-05	-3.71043e-05	-2.49666e-05	-2.66445e-05	-5.85692e-05	-6.79772e-05	-7.18546e-05	-1.79061e-05	-7.2635e-05	-7.72311e-05	-7.6484e-05	-8.51759e-05	6.98833e-05	-9.26212e-05	-7.36919e-05	-0.000137533	-0.000104676	-0.000107042	-6.99081e-05	-0.000115561	-0.00010776	-0.000121079	-0.000128368	-0.000137624	-0.000153899	-0.000133212	-0.000146099	-0.000158899
1	-0.000355541	0.004167	-0.00166198	-0.00270534	0.000215309	-0.000974177	-0.000153652	-5.29332e-05	9.66628e-05	-0.00019268	-5.16508e-05	-2.40212e-05	0.000456268	-5.44046e-05	-0.000102719	-1.87709e-05	-7.79667e-05	-0.000136869	-6.4825e-05	-5.44823e-05	-4.35094e-05	-6.25151e-05	-3.67745e-05	-2.47447e-05	-2.64077e-05	-5.80486e-05	-6.73729e-05	-7.12158e-05	-1.77469e-05	-7.19891e-05	-7.65443e-05	-7.58038e-05	-8.44183e-05	6.92617e-05	-9.17972e-05	-7.30362e-05	-0.000136309	-0.000103745	-0.00010609	-6.92859e-05	-0.000114533	-0.000106801	-0.000120001	-0.000127225	-0.000136398	-0.000152529	-0.000132026	-0.000144798	-0.000157484
1	-0.000368856	0.00432237	-0.00172427	-0.0028068	0.000223362	-0.00101064	-0.000159399	-5.49126e-05	0.000100276	-0.000199883	-5.35813e-05	-2.49188e-05	0.000473311	-5.6437e-05	-0.000106556	-1.94719e-05	-8.08779e-05	-0.000141979	-6.72447e-05	-5.65156e-05	-4.51329e-05	-6.48474e-05	-3.81463e-05	-2.56676e-05	-2.73924e-05	-6.02128e-05	-6.98844e-05	-7.387e-05	-1.84082e-05	-7.46713e-05	-7.93957e-05	-7.86272e-05	-8.7562e-05	7.18404e-05	-9.52146e-05	-7.57547e-05	-0.000141382	-0.000107605	-0.000110037	-7.18631e-05	-0.000118792	-0.000110772	-0.000124463	-0.000131954	-0.000141468	-0.000158197	-0.000136931	-0.000150176	-0.000163333
1	-0.00038007	0.0044532	-0.00177673	-0.00289226	0.000230144	-0.00104135	-0.000164238	-5.65793e-05	0.000103319	-0.000205948	-5.52066e-05	-2.56745e-05	0.000487657	-5.81479e-05	-0.000109785	-2.00619e-05	-8.33283e-05	-0.00014628	-6.92811e-05	-5.82268e-05	-4.64991e-05	-6.68101e-05	-3.93005e-05	-2.64441e-05	-2.8221e-05	-6.20337e-05	-7.19974e-05	-7.61031e-05	-1.89645e-05	-7.69276e-05	-8.17944e-05	-8.10021e-05	-9.02063e-05	7.40094e-05	-9.80888e-05	-7.80411e-05	-0.000145648	-0.000110852	-0.000113356	-7.40302e-05	-0.000122374	-0.000114111	-0.000128214	-0.000135931	-0.00014573	-0.000162962	-0.000141055	-0.000154698	-0.000168249
1	0	0	0	0	0	0	0	0	0	0	0	0	0	0	0	0	0	0	0	0	0	0	0	0	0	0	0	0	0	0	0	0	0	0	0	0	0	0	0	0	0	0	0	0	0	0	0	0	0
1	0	0	0	0	0	0	0	0	0	0	0	0	0	0	0	0	0	0	0	0	0	0	0	0	0	0	0	0	0	0	0	0	0	0	0	0	0	0	0	0	0	0	0	0	0	0	0	0	0
1	-0.000365274	0.00428015	-0.00170713	-0.00277858	0.000221099	-0.00100029	-0.000157749	-5.43386e-05	9.92176e-05	-0.000197751	-5.30041e-05	-2.46477e-05	0.000468113	-5.58109e-05	-0.000105362	-1.92518e-05	-7.99549e-05	-0.000140344	-6.64629e-05	-5.58526e-05	-4.45986e-05	-6.40728e-05	-3.76865e-05	-2.53555e-05	-2.70565e-05	-5.94679e-05	-6.90124e-05	-7.29405e-05	-1.81746e-05	-7.37157e-05	-7.83713e-05	-7.76043e-05	-8.64136e-05	7.08906e-05	-9.39455e-05	-7.4737e-05	-0.000139468	-0.000106137	-0.000108523	-7.08671e-05	-0.000117133	-0.000109213	-0.000122698	-0.00013007	-0.000139432	-0.000155903	-0.000134931	-0.000147967	-0.000160913
1	0	0	0	0	0	0	0	0	0	0	0	0	0	0	0	0	0	0	0	0	0	0	0	0	0	0	0	0	0	0	0	0	0	0	0	0	0	0	0	0	0	0	0	0	0	0	0	0	0
1	0	0	0	0	0	0	0	0	0	0	0	0	0	0	0	0	0	0	0	0	0	0	0	0	0	0	0	0	0	0	0	0	0	0	0	0	0	0	0	0	0	0	0	0	0	0	0	0	0
1	-0.000354815	0.00415728	-0.00165748	-0.00269713	0.00021459	-0.000970599	-0.000153039	-5.27049e-05	9.62146e-05	-0.000191724	-5.13778e-05	-2.38864e-05	0.000453563	-5.40642e-05	-0.000102043	-1.86413e-05	-7.74032e-05	-0.000135836	-6.43145e-05	-5.40357e-05	-4.31387e-05	-6.19623e-05	-3.64375e-05	-2.45099e-05	-2.61486e-05	-5.74603e-05	-6.66685e-05	-7.04482e-05	-1.75499e-05	-7.11668e-05	-7.56453e-05	-7.48891e-05	-8.33725e-05	6.83815e-05	-9.0601e-05	-7.2061e-05	-0.000134445	-0.000102293	-0.000104571	-6.82718e-05	-0.000112819	-0.000105169	-0.000118129	-0.0001252	-0.000134183	-0.000150003	-0.000129797	-0.000142307	-0.000154724
1	0	0	0	0	0	0	0	0	0	0	0	0	0	0	0	0	0	0	0	0	0	0	0	0	0	0	0	0	0	0	0	0	0	0	0	0	0	0	0	0	0	0	0	0	0	0	0	0	0
1	0	0	0	0	0	0	0	0	0	0	0	0	0	0	0	0	0	0	0	0	0	0	0	0	0	0	0	0	0	0	0	0	0	0	0	0	0	0	0	0	0	0	0	0	0	0	0	0	0
1	-0.00036834	0.00431457	-0.00172029	-0.00279904	0.000222651	-0.00100696	-0.000158748	-5.4664e-05	9.97778e-05	-0.0001988	-5.3267e-05	-2.47615e-05	0.000470115	-5.60304e-05	-0.00010574	-1.93143e-05	-8.01872e-05	-0.000140704	-6.66106e-05	-5.59576e-05	-4.46672e-05	-6.41495e-05	-3.77188e-05	-2.53686e-05	-2.70612e-05	-5.94579e-05	-6.89773e-05	-7.28785e-05	-1.8153e-05	-7.36029e-05	-7.82246e-05	-7.74327e-05	-8.61931e-05	7.06858e-05	-9.36419e-05	-7.44701e-05	-0.000138922	-0.000105685	-0.000108025	-7.05177e-05	-0.000116516	-0.000108601	-0.000121968	-0.000129252	-0.000138508	-0.000154817	-0.000133946	-0.000146836	-0.000159629
1	0	0	0	0	0	0	0	0	0	0	0	0	0	0	0	0	0	0	0	0	0	0	0	0	0	0	0	0	0	0	0	0	0	0	0	0	0	0	0	0	0	0	0	0	0	0	0	0	0
1	0	0	0	0	0	0	0	0	0	0	0	0	0	0	0	0	0	0	0	0	0	0	0	0	0	0	0	0	0	0	0	0	0	0	0	0	0	0	0	0	0	0	0	0	0	0	0	0	0
1	0	0	0	0	0	0	0	0	0	0	0	0	0	0	0	0	0	0	0	0	0	0	0	0	0	0	0	0	0	0	0	0	0	0	0	0	0	0	0	0	0	0	0	0	0	0	0	0	0
1	0	0	0	0	0	0	0	0	0	0	0	0	0	0	0	0	0	0	0	0	0	0	0	0	0	0	0	0	0	0	0	0	0	0	0	0	0	0	0	0	0	0	0	0	0	0	0	0	0
1	0	0	0	0	0	0	0	0	0	0	0	0	0	0	0	0	0	0	0	0	0	0	0	0	0	0	0	0	0	0	0	0	0	0	0	0	0	0	0	0	0	0	0	0	0	0	0	0	0
1	0	0	0	0	0	0	0	0	0	0	0	0	0	0	0	0	0	0	0	0	0	0	0	0	0	0	0	0	0	0	0	0	0	0	0	0	0	0	0	0	0	0	0	0	0	0	0	0	0
1	-0.00035414	0.00414752	-0.00165268	-0.00268796	0.000213763	-0.000966371	-0.000152299	-5.24244e-05	9.56557e-05	-0.000190516	-5.10292e-05	-2.37127e-05	0.000450047	-5.36183e-05	-0.000101152	-1.84695e-05	-7.6652e-05	-0.000134451	-6.36279e-05	-5.34326e-05	-4.26363e-05	-6.12106e-05	-3.59778e-05	-2.41889e-05	-2.57934e-05	-5.6652e-05	-6.56983e-05	-6.9389e-05	-1.72776e-05	-7.00281e-05	-7.43984e-05	-7.36185e-05	-8.19178e-05	6.71556e-05	-8.89328e-05	-7.06995e-05	-0.00013184	-0.000100262	-0.000102444	-6.68506e-05	-0.000110417	-0.000102879	-0.0001155	-0.000122353	-0.000131068	-0.000146448	-0.000126659	-0.000138798	-0.000150835
1	0	0	0	0	0	0	0	0	0	0	0	0	0	0	0	0	0	0	0	0	0	0	0	0	0	0	0	0	0	0	0	0	0	0	0	0	0	0	0	0	0	0	0	0	0	0	0	0	0
1	0	0	0	0	0	0	0	0	0	0	0	0	0	0	0	0	0	0	0	0	0	0	0	0	0	0	0	0	0	0	0	0	0	0	0	0	0	0	0	0	0	0	0	0	0	0	0	0	0
1	-0.000345277	0.00404355	-0.00161076	-0.00261931	0.000208285	-0.000941431	-0.000148347	-5.10563e-05	9.31451e-05	-0.000185485	-4.9674e-05	-2.30793e-05	0.000437961	-5.21696e-05	-9.8403e-05	-1.79648e-05	-7.45456e-05	-0.000130736	-6.18598e-05	-5.19397e-05	-4.14384e-05	-5.94815e-05	-3.4956e-05	-2.34981e-05	-2.50529e-05	-5.50168e-05	-6.3792e-05	-6.73649e-05	-1.67709e-05	-6.79638e-05	-7.21939e-05	-7.14259e-05	-7.94654e-05	6.5135e-05	-8.62431e-05	-6.85505e-05	-0.000127813	-9.71835e-05	-9.92832e-05	-6.47776e-05	-0.000106976	-9.96568e-05	-0.000111865	-0.000118484	-0.000126903	-0.000141772	-0.000122596	-0.000134324	-0.00014595
1	-0.000358907	0.00420232	-0.00167425	-0.0027225	0.00021646	-0.000978369	-0.000154157	-5.3053e-05	9.67826e-05	-0.000192721	-5.1609e-05	-2.39772e-05	0.000454972	-5.41939e-05	-0.000102216	-1.866e-05	-7.74267e-05	-0.000135782	-6.42444e-05	-5.39392e-05	-4.30316e-05	-6.17653e-05	-3.62963e-05	-2.4398e-05	-2.6011e-05	-5.7118e-05	-6.62251e-05	-6.99309e-05	-1.74089e-05	-7.05457e-05	-7.49329e-05	-7.41321e-05	-8.24721e-05	6.75961e-05	-8.94975e-05	-7.11338e-05	-0.000132623	-0.000100836	-0.000103009	-6.72055e-05	-0.00011098	-0.000103382	-0.000116041	-0.000122901	-0.000131627	-0.000147043	-0.000127147	-0.000139304	-0.000151354
1	-0.000343839	0.00402617	-0.00160352	-0.00260709	0.000207283	-0.000936742	-0.000147585	-5.07858e-05	9.26365e-05	-0.000184442	-4.93866e-05	-2.2942e-05	0.000435286	-5.18424e-05	-9.77697e-05	-1.78463e-05	-7.40417e-05	-0.000129831	-6.14217e-05	-5.15633e-05	-4.11315e-05	-5.90313e-05	-3.46857e-05	-2.33127e-05	-2.48511e-05	-5.45648e-05	-6.32575e-05	-6.67896e-05	-1.6625e-05	-6.73614e-05	-7.15423e-05	-7.07697e-05	-7.87224e-05	6.45155e-05	-8.54089e-05	-6.78763e-05	-0.000126535	-9.61963e-05	-9.82586e-05	-6.40986e-05	-0.000105837	-9.85801e-05	-0.000110639	-0.000117166	-0.00012547	-0.000140149	-0.000121172	-0.000132743	-0.000144208
1	-0.000350992	0.00410955	-0.00163688	-0.00266134	0.000211584	-0.000956187	-0.000150645	-5.18382e-05	9.4555e-05	-0.00018826	-5.04084e-05	-2.34165e-05	0.00044428	-5.29134e-05	-9.97885e-05	-1.82146e-05	-7.5569e-05	-0.000132508	-6.26873e-05	-5.26253e-05	-4.19782e-05	-6.02458e-05	-3.5399e-05	-2.37918e-05	-2.53617e-05	-5.56851e-05	-6.45557e-05	-6.81596e-05	-1.69658e-05	-6.87417e-05	-7.30075e-05	-7.22183e-05	-8.0333e-05	6.58348e-05	-8.71545e-05	-6.92629e-05	-0.000129118	-9.81593e-05	-0.000100263	-6.54053e-05	-0.000107994	-0.000100588	-0.000112891	-0.000119549	-0.000128021	-0.000142997	-0.000123633	-0.000135438	-0.000147134
1	-0.00033445	0.00391657	-0.00155963	-0.00253562	0.00020161	-0.000911064	-0.000143539	-4.93927e-05	9.00939e-05	-0.000179375	-4.80291e-05	-2.2311e-05	0.000423308	-5.04145e-05	-9.50749e-05	-1.73541e-05	-7.19982e-05	-0.000126245	-5.97242e-05	-5.01373e-05	-3.99932e-05	-5.73965e-05	-3.37245e-05	-2.26662e-05	-2.41616e-05	-5.30496e-05	-6.14998e-05	-6.49325e-05	-1.61624e-05	-6.54859e-05	-6.95491e-05	-6.87966e-05	-7.65262e-05	6.27145e-05	-8.30229e-05	-6.59789e-05	-0.000122995	-9.35035e-05	-9.55063e-05	-6.2302e-05	-0.000102869	-9.58133e-05	-0.000107531	-0.000113873	-0.000121942	-0.000136205	-0.00011776	-0.000129002	-0.000140142
1	-0.000343345	0.00402011	-0.00160095	-0.0026027	0.000206919	-0.000935023	-0.000147303	-5.06846e-05	9.24447e-05	-0.000184045	-4.92765e-05	-2.28891e-05	0.000434247	-5.17145e-05	-9.75208e-05	-1.77994e-05	-7.38414e-05	-0.000129469	-6.12458e-05	-5.14117e-05	-4.10072e-05	-5.88483e-05	-3.45754e-05	-2.32367e-05	-2.47682e-05	-5.43783e-05	-6.30364e-05	-6.65508e-05	-1.65642e-05	-6.71099e-05	-7.12696e-05	-7.04943e-05	-7.84099e-05	6.42544e-05	-8.50563e-05	-6.75908e-05	-0.000125992	-9.57764e-05	-9.7822e-05	-6.38087e-05	-0.00010535	-9.81186e-05	-0.000110112	-0.000116599	-0.000124853	-0.000139448	-0.000120557	-0.000132058	-0.000143453
1	0	0	0	0	0	0	0	0	0	0	0	0	0	0	0	0	0	0	0	0	0	0	0	0	0	0	0	0	0	0	0	0	0	0	0	0	0	0	0	0	0	0	0	0	0	0	0	0	0
1	0	0	0	0	0	0	0	0	0	0	0	0	0	0	0	0	0	0	0	0	0	0	0	0	0	0	0	0	0	0	0	0	0	0	0	0	0	0	0	0	0	0	0	0	0	0	0	0	0
1	0	0	0	0	0	0	0	0	0	0	0	0	0	0	0	0	0	0	0	0	0	0	0	0	0	0	0	0	0	0	0	0	0	0	0	0	0	0	0	0	0	0	0	0	0	0	0	0	0
1	-0.000331621	0.00388295	-0.00154588	-0.00251281	0.000199768	-0.000902575	-0.000142178	-4.8916e-05	8.92092e-05	-0.000177583	-4.7541e-05	-2.20805e-05	0.000418864	-4.98764e-05	-9.40439e-05	-1.71629e-05	-7.11929e-05	-0.000124812	-5.90358e-05	-4.9551e-05	-3.95187e-05	-5.67057e-05	-3.33129e-05	-2.23857e-05	-2.38584e-05	-5.23751e-05	-6.07073e-05	-6.40847e-05	-1.59487e-05	-6.46086e-05	-6.86056e-05	-6.78516e-05	-7.5462e-05	6.18319e-05	-8.18403e-05	-6.50278e-05	-0.000121201	-9.21239e-05	-9.4081e-05	-6.13617e-05	-0.000101298	-9.43346e-05	-0.000105854	-0.000112077	-0.000119998	-0.00013401	-0.000115843	-0.00012688	-0.000137813
1	0	0	0	0	0	0	0	0	0	0	0	0	0	0	0	0	0	0	0	0	0	0	0	0	0	0	0	0	0	0	0	0	0	0	0	0	0	0	0	0	0	0	0	0	0	0	0	0	0
1	0	0	0	0	0	0	0	0	0	0	0	0	0	0	0	0	0	0	0	0	0	0	0	0	0	0	0	0	0	0	0	0	0	0	0	0	0	0	0	0	0	0	0	0	0	0	0	0	0
1	-0.000360985	0.00422496	-0.00168256	-0.00273487	0.000217356	-0.00098201	-0.000154667	-5.32068e-05	9.70234e-05	-0.00019312	-5.16948e-05	-2.40071e-05	0.000455354	-5.4217e-05	-0.000102218	-1.86526e-05	-7.73641e-05	-0.000135617	-6.41397e-05	-5.38291e-05	-4.29261e-05	-6.15886e-05	-3.61776e-05	-2.43081e-05	-2.59046e-05	-5.68609e-05	-6.58999e-05	-6.95588e-05	-1.73091e-05	-7.01126e-05	-7.44422e-05	-7.36163e-05	-8.18647e-05	6.70708e-05	-8.87653e-05	-7.05227e-05	-0.000131429	-9.98875e-05	-0.000101999	-6.65186e-05	-0.0001098	-0.000102241	-0.000114713	-0.000121445	-0.000130014	-0.000145181	-0.000125485	-0.000137427	-0.000149253
1	0	0	0	0	0	0	0	0	0	0	0	0	0	0	0	0	0	0	0	0	0	0	0	0	0	0	0	0	0	0	0	0	0	0	0	0	0	0	0	0	0	0	0	0	0	0	0	0	0
1	0	0	0	0	0	0	0	0	0	0	0	0	0	0	0	0	0	0	0	0	0	0	0	0	0	0	0	0	0	0	0	0	0	0	0	0	0	0	0	0	0	0	0	0	0	0	0	0	0
1	0	0	0	0	0	0	0	0	0	0	0	0	0	0	0	0	0	0	0	0	0	0	0	0	0	0	0	0	0	0	0	0	0	0	0	0	0	0	0	0	0	0	0	0	0	0	0	0	0
1	0	0	0	0	0	0	0	0	0	0	0	0	0	0	0	0	0	0	0	0	0	0	0	0	0	0	0	0	0	0	0	0	0	0	0	0	0	0	0	0	0	0	0	0	0	0	0	0	0
1	-0.000327654	0.00383569	-0.0015265	-0.00248059	0.000197159	-0.000890525	-0.000140243	-4.82366e-05	8.79458e-05	-0.000175018	-4.68414e-05	-2.17495e-05	0.000412472	-4.91013e-05	-9.25564e-05	-1.68868e-05	-7.00277e-05	-0.000122734	-5.80372e-05	-4.86992e-05	-3.88285e-05	-5.56998e-05	-3.27128e-05	-2.19763e-05	-2.34156e-05	-5.13884e-05	-5.95471e-05	-6.28424e-05	-1.56351e-05	-6.33207e-05	-6.72192e-05	-6.64619e-05	-7.38958e-05	6.05317e-05	-8.00968e-05	-6.36248e-05	-0.000118553	-9.00859e-05	-9.19739e-05	-5.99706e-05	-9.89743e-05	-9.21445e-05	-0.000103367	-0.000109413	-0.000117114	-0.000130753	-0.000112995	-0.000123727	-0.00013435
1	0	0	0	0	0	0	0	0	0	0	0	0	0	0	0	0	0	0	0	0	0	0	0	0	0	0	0	0	0	0	0	0	0	0	0	0	0	0	0	0	0	0	0	0	0	0	0	0	0
1	-0.000352561	0.00412608	-0.00164266	-0.00266949	0.000212137	-0.000958237	-0.000150899	-5.19016e-05	9.46269e-05	-0.000188316	-5.04001e-05	-2.34018e-05	0.000443798	-5.28313e-05	-9.95875e-05	-1.81695e-05	-7.5347e-05	-0.000132057	-6.24454e-05	-5.2398e-05	-4.17775e-05	-5.99301e-05	-3.51972e-05	-2.36453e-05	-2.51938e-05	-5.52909e-05	-6.4069e-05	-6.76144e-05	-1.68223e-05	-6.81288e-05	-7.23231e-05	-7.15082e-05	-7.95064e-05	6.51273e-05	-8.61779e-05	-6.84551e-05	-0.000127553	-9.69247e-05	-9.89559e-05	-6.4523e-05	-0.000106487	-9.91389e-05	-0.000111213	-0.000117718	-0.000126002	-0.000140677	-0.000121571	-0.000133117	-0.000144546
1	-0.000346712	0.00405776	-0.00161526	-0.00262481	0.000208587	-0.000942148	-0.000148361	-5.10267e-05	9.30283e-05	-0.000185127	-4.95446e-05	-2.30037e-05	0.000436233	-5.19284e-05	-9.78816e-05	-1.78576e-05	-7.40505e-05	-0.00012978	-6.1366e-05	-5.14902e-05	-4.10521e-05	-5.88872e-05	-3.45833e-05	-2.32319e-05	-2.47524e-05	-5.43201e-05	-6.29416e-05	-6.6422e-05	-1.6525e-05	-6.6922e-05	-7.10392e-05	-7.0236e-05	-7.80887e-05	6.39636e-05	-8.46345e-05	-6.72265e-05	-0.000125259	-9.51776e-05	-9.71683e-05	-6.33549e-05	-0.000104555	-9.73364e-05	-0.000109187	-0.000115569	-0.000123697	-0.000138097	-0.000119337	-0.000130665	-0.000141879
1	0	0	0	0	0	0	0	0	0	0	0	0	0	0	0	0	0	0	0	0	0	0	0	0	0	0	0	0	0	0	0	0	0	0	0	0	0	0	0	0	0	0	0	0	0	0	0	0	0
1	-0.000331721	0.00388249	-0.00154492	-0.00251008	0.000199465	-0.000900785	-0.000141833	-4.87748e-05	8.89113e-05	-0.000176908	-4.7339e-05	-2.19766e-05	0.000416706	-4.95964e-05	-9.34733e-05	-1.7051e-05	-7.06964e-05	-0.000123884	-5.85706e-05	-4.91381e-05	-3.91715e-05	-5.61819e-05	-3.29901e-05	-2.21587e-05	-2.36057e-05	-5.17966e-05	-6.00094e-05	-6.33191e-05	-1.57509e-05	-6.37785e-05	-6.76931e-05	-6.69187e-05	-7.43905e-05	6.09262e-05	-8.06045e-05	-6.40167e-05	-0.000119262	-9.06087e-05	-9.24913e-05	-6.02973e-05	-9.94959e-05	-9.26137e-05	-0.000103875	-0.000109932	-0.000117647	-0.000131325	-0.00011347	-0.000124225	-0.000134867
1	0	0	0	0	0	0	0	0	0	0	0	0	0	0	0	0	0	0	0	0	0	0	0	0	0	0	0	0	0	0	0	0	0	0	0	0	0	0	0	0	0	0	0	0	0	0	0	0	0
1	0	0	0	0	0	0	0	0	0	0	0	0	0	0	0	0	0	0	0	0	0	0	0	0	0	0	0	0	0	0	0	0	0	0	0	0	0	0	0	0	0	0	0	0	0	0	0	0	0
1	0	0	0	0	0	0	0	0	0	0	0	0	0	0	0	0	0	0	0	0	0	0	0	0	0	0	0	0	0	0	0	0	0	0	0	0	0	0	0	0	0	0	0	0	0	0	0	0	0
1	0	0	0	0	0	0	0	0	0	0	0	0	0	0	0	0	0	0	0	0	0	0	0	0	0	0	0	0	0	0	0	0	0	0	0	0	0	0	0	0	0	0	0	0	0	0	0	0	0
1	-0.000342134	0.00400317	-0.00159284	-0.00258748	0.000205563	-0.000928165	-0.000146113	-5.0237e-05	9.15586e-05	-0.000182141	-4.87296e-05	-2.26178e-05	0.000428777	-5.10236e-05	-9.61444e-05	-1.75349e-05	-7.26882e-05	-0.00012735	-6.01974e-05	-5.0493e-05	-4.02438e-05	-5.77086e-05	-3.388e-05	-2.2752e-05	-2.4233e-05	-5.31628e-05	-6.15802e-05	-6.49639e-05	-1.61569e-05	-6.54097e-05	-6.9411e-05	-6.86036e-05	-7.62486e-05	6.24359e-05	-8.25857e-05	-6.55774e-05	-0.000122146	-9.27817e-05	-9.4691e-05	-6.17194e-05	-0.000101823	-9.4761e-05	-0.000106263	-0.000112437	-0.000120305	-0.000134266	-0.000115988	-0.000126956	-0.000137806
1	-0.000331108	0.00387451	-0.00154133	-0.00250364	0.00019891	-0.000898061	-0.000141371	-4.86048e-05	8.85805e-05	-0.000176208	-4.71406e-05	-2.18794e-05	0.000414766	-4.93539e-05	-9.29943e-05	-1.69597e-05	-7.0301e-05	-0.000123163	-5.82157e-05	-4.88289e-05	-3.89159e-05	-5.58021e-05	-3.27594e-05	-2.19986e-05	-2.34296e-05	-5.13981e-05	-5.95337e-05	-6.28024e-05	-1.56188e-05	-6.32283e-05	-6.70935e-05	-6.63103e-05	-7.36968e-05	6.0344e-05	-7.98154e-05	-6.33751e-05	-0.000118039	-8.96584e-05	-9.14998e-05	-5.96369e-05	-9.8383e-05	-9.15563e-05	-0.000102665	-0.000108625	-0.000116222	-0.000129704	-0.000112043	-0.000122633	-0.000133108
1	0	0	0	0	0	0	0	0	0	0	0	0	0	0	0	0	0	0	0	0	0	0	0	0	0	0	0	0	0	0	0	0	0	0	0	0	0	0	0	0	0	0	0	0	0	0	0	0	0
1	-0.000321185	0.00375868	-0.00149498	-0.00242821	0.000192923	-0.000870977	-0.000137105	-4.71365e-05	8.59017e-05	-0.000170872	-4.57116e-05	-2.12154e-05	0.000402167	-4.78525e-05	-9.0162e-05	-1.64426e-05	-6.8155e-05	-0.000119398	-5.64345e-05	-4.73331e-05	-3.77224e-05	-5.40889e-05	-3.17525e-05	-2.13216e-05	-2.27078e-05	-4.98128e-05	-5.76954e-05	-6.0861e-05	-1.51354e-05	-6.12693e-05	-6.50123e-05	-6.42511e-05	-7.14056e-05	5.84659e-05	-7.73283e-05	-6.13981e-05	-0.000114353	-8.68552e-05	-8.86357e-05	-5.77682e-05	-9.52966e-05	-8.86808e-05	-9.94369e-05	-0.000105206	-0.00011256	-0.000125612	-0.000108504	-0.000118756	-0.000128895
1	-0.000341523	0.0039956	-0.00158959	-0.00258188	0.000205095	-0.000925933	-0.000145744	-5.01039e-05	9.13049e-05	-0.000181614	-4.85825e-05	-2.25467e-05	0.000427378	-5.08507e-05	-9.58067e-05	-1.74711e-05	-7.2415e-05	-0.000126856	-5.99563e-05	-5.02846e-05	-4.00727e-05	-5.74561e-05	-3.37276e-05	-2.26468e-05	-2.4118e-05	-5.29039e-05	-6.12728e-05	-6.46316e-05	-1.60723e-05	-6.50591e-05	-6.90303e-05	-6.82189e-05	-7.58117e-05	6.20704e-05	-8.20921e-05	-6.51774e-05	-0.000121386	-9.21928e-05	-9.40784e-05	-6.13125e-05	-0.000101139	-9.41129e-05	-0.000105523	-0.00011164	-0.000119438	-0.000133281	-0.000115123	-0.000125994	-0.000136745
1	0	0	0	0	0	0	0	0	0	0	0	0	0	0	0	0	0	0	0	0	0	0	0	0	0	0	0	0	0	0	0	0	0	0	0	0	0	0	0	0	0	0	0	0	0	0	0	0	0
1	0	0	0	0	0	0	0	0	0	0	0	0	0	0	0	0	0	0	0	0	0	0	0	0	0	0	0	0	0	0	0	0	0	0	0	0	0	0	0	0	0	0	0	0	0	0	0	0	0
1	-0.000337647	0.00394994	-0.00157111	-0.0025515	0.000202661	-0.00091481	-0.000143976	-4.94894e-05	9.01732e-05	-0.000179338	-4.79675e-05	-2.22584e-05	0.000421858	-5.0187e-05	-9.45436e-05	-1.72385e-05	-7.14413e-05	-0.000125133	-5.91344e-05	-4.95887e-05	-3.95129e-05	-5.66459e-05	-3.32476e-05	-2.23216e-05	-2.37685e-05	-5.21302e-05	-6.03687e-05	-6.36694e-05	-1.5831e-05	-6.40735e-05	-6.79756e-05	-6.71676e-05	-7.46334e-05	6.10977e-05	-8.07948e-05	-6.41389e-05	-0.000119436	-9.06997e-05	-9.25424e-05	-6.03035e-05	-9.94611e-05	-9.25395e-05	-0.000103745	-0.000109744	-0.000117394	-0.000130983	-0.000113124	-0.000123789	-0.000134334
1	0	0	0	0	0	0	0	0	0	0	0	0	0	0	0	0	0	0	0	0	0	0	0	0	0	0	0	0	0	0	0	0	0	0	0	0	0	0	0	0	0	0	0	0	0	0	0	0	0
1	0	0	0	0	0	0	0	0	0	0	0	0	0	0	0	0	0	0	0	0	0	0	0	0	0	0	0	0	0	0	0	0	0	0	0	0	0	0	0	0	0	0	0	0	0	0	0	0	0
1	-0.000323385	0.00378334	-0.00150436	-0.00244275	0.000194023	-0.000875694	-0.000137809	-4.73648e-05	8.62933e-05	-0.000171602	-4.58938e-05	-2.12939e-05	0.000403541	-4.80022e-05	-9.04183e-05	-1.64846e-05	-6.83098e-05	-0.000119636	-5.65305e-05	-4.74002e-05	-3.77651e-05	-5.41346e-05	-3.17703e-05	-2.13275e-05	-2.27076e-05	-4.97982e-05	-5.76621e-05	-6.08085e-05	-1.5118e-05	-6.11816e-05	-6.49008e-05	-6.41226e-05	-7.12425e-05	5.83158e-05	-7.71077e-05	-6.12055e-05	-0.000113961	-8.65335e-05	-8.82823e-05	-5.75214e-05	-9.48626e-05	-8.82518e-05	-9.89277e-05	-0.000104638	-0.000111919	-0.000124862	-0.000107825	-0.000117979	-0.000128016
1	0	0	0	0	0	0	0	0	0	0	0	0	0	0	0	0	0	0	0	0	0	0	0	0	0	0	0	0	0	0	0	0	0	0	0	0	0	0	0	0	0	0	0	0	0	0	0	0	0
1	-0.000315913	0.00369605	-0.0014694	-0.00238581	0.000189499	-0.000855211	-0.00013458	-4.62525e-05	8.42622e-05	-0.000167553	-4.48085e-05	-2.07891e-05	0.000393956	-4.68591e-05	-8.82601e-05	-1.60903e-05	-6.66719e-05	-0.00011676	-5.51688e-05	-4.62558e-05	-3.68513e-05	-5.28217e-05	-3.09981e-05	-2.08079e-05	-2.21532e-05	-4.85796e-05	-5.62478e-05	-5.93137e-05	-1.47456e-05	-5.96709e-05	-6.32947e-05	-6.25323e-05	-6.94717e-05	5.68632e-05	-7.51827e-05	-5.96742e-05	-0.000111104	-8.43589e-05	-8.60589e-05	-5.60696e-05	-9.24631e-05	-8.60147e-05	-9.64145e-05	-0.000101974	-0.000109064	-0.000121669	-0.000105063	-0.00011495	-0.000124721
1	0	0	0	0	0	0	0	0	0	0	0	0	0	0	0	0	0	0	0	0	0	0	0	0	0	0	0	0	0	0	0	0	0	0	0	0	0	0	0	0	0	0	0	0	0	0	0	0	0
1	0	0	0	0	0	0	0	0	0	0	0	0	0	0	0	0	0	0	0	0	0	0	0	0	0	0	0	0	0	0	0	0	0	0	0	0	0	0	0	0	0	0	0	0	0	0	0	0	0
1	0	0	0	0	0	0	0	0	0	0	0	0	0	0	0	0	0	0	0	0	0	0	0	0	0	0	0	0	0	0	0	0	0	0	0	0	0	0	0	0	0	0	0	0	0	0	0	0	0
1	0	0	0	0	0	0	0	0	0	0	0	0	0	0	0	0	0	0	0	0	0	0	0	0	0	0	0	0	0	0	0	0	0	0	0	0	0	0	0	0	0	0	0	0	0	0	0	0	0
1	0	0	0	0	0	0	0	0	0	0	0	0	0	0	0	0	0	0	0	0	0	0	0	0	0	0	0	0	0	0	0	0	0	0	0	0	0	0	0	0	0	0	0	0	0	0	0	0	0
1	-0.000322152	0.00376787	-0.00149766	-0.00243108	0.00019304	-0.000870969	-0.000137023	-4.70798e-05	8.5747e-05	-0.000170462	-4.55743e-05	-2.1139e-05	0.00040048	-4.76228e-05	-8.96752e-05	-1.6344e-05	-6.77055e-05	-0.00011854	-5.59949e-05	-4.69362e-05	-3.73836e-05	-5.35708e-05	-3.14295e-05	-2.1092e-05	-2.24498e-05	-4.92171e-05	-5.69712e-05	-6.00609e-05	-1.49274e-05	-6.03911e-05	-6.40419e-05	-6.3254e-05	-7.02552e-05	5.74895e-05	-7.5991e-05	-6.03e-05	-0.00011224	-8.51992e-05	-8.68935e-05	-5.65987e-05	-9.33111e-05	-8.6781e-05	-9.72481e-05	-0.000102828	-0.00010995	-0.000122625	-0.000105861	-0.000115793	-0.000125603
1	-0.000312014	0.00364896	-0.00144982	-0.00235282	0.000186798	-0.000842592	-0.000132531	-4.55264e-05	8.28993e-05	-0.000164762	-4.40406e-05	-2.0423e-05	0.000386832	-4.59889e-05	-8.65787e-05	-1.57761e-05	-6.5338e-05	-0.000114369	-5.40125e-05	-4.52642e-05	-3.60437e-05	-5.1639e-05	-3.02892e-05	-2.03222e-05	-2.16255e-05	-4.73994e-05	-5.48546e-05	-5.78164e-05	-1.43664e-05	-5.81079e-05	-6.16067e-05	-6.0835e-05	-6.75531e-05	5.5266e-05	-7.30352e-05	-5.79414e-05	-0.000107825	-8.18295e-05	-8.34379e-05	-5.43355e-05	-8.95597e-05	-8.32732e-05	-9.3296e-05	-9.86272e-05	-0.000105434	-0.000117562	-0.000101466	-0.000110961	-0.000120335
1	-0.000312737	0.00365724	-0.00145306	-0.00235798	0.000187199	-0.000844364	-0.000132804	-4.56182e-05	8.30628e-05	-0.00016508	-4.41237e-05	-2.04606e-05	0.000387528	-4.60697e-05	-8.67272e-05	-1.58025e-05	-6.54445e-05	-0.00011455	-5.40959e-05	-4.53322e-05	-3.60963e-05	-5.17121e-05	-3.03308e-05	-2.03492e-05	-2.16533e-05	-4.74583e-05	-5.49204e-05	-5.78833e-05	-1.43824e-05	-5.81702e-05	-6.16701e-05	-6.08949e-05	-6.76168e-05	5.53158e-05	-7.30977e-05	-5.79885e-05	-0.000107908	-8.18891e-05	-8.3495e-05	-5.43704e-05	-8.96133e-05	-8.33195e-05	-9.33439e-05	-9.86736e-05	-0.000105479	-0.000117607	-0.000101501	-0.000110994	-0.000120366
1	-0.000326413	0.00381621	-0.00151635	-0.0024605	0.000195301	-0.000880847	-0.000138525	-4.75782e-05	8.66226e-05	-0.000172138	-4.60054e-05	-2.1331e-05	0.000403968	-4.80196e-05	-9.03887e-05	-1.64679e-05	-6.81934e-05	-0.000119349	-5.63565e-05	-4.72217e-05	-3.7597e-05	-5.38565e-05	-3.15853e-05	-2.11887e-05	-2.25443e-05	-4.9406e-05	-5.71685e-05	-6.02465e-05	-1.4968e-05	-6.05326e-05	-6.41681e-05	-6.3355e-05	-7.03412e-05	5.75386e-05	-7.60274e-05	-6.03064e-05	-0.00011221	-8.51448e-05	-8.68057e-05	-5.65205e-05	-9.31475e-05	-8.65965e-05	-9.70052e-05	-0.000102533	-0.000109593	-0.000122183	-0.000105439	-0.000115289	-0.00012501
1	-0.00032139	0.0037577	-0.00149298	-0.00242256	0.000192296	-0.000867279	-0.000136392	-4.68456e-05	8.52886e-05	-0.000169486	-4.52967e-05	-2.10023e-05	0.000397744	-4.72795e-05	-8.89953e-05	-1.6214e-05	-6.71419e-05	-0.000117509	-5.54872e-05	-4.64932e-05	-3.70169e-05	-5.30254e-05	-3.10978e-05	-2.08617e-05	-2.21963e-05	-4.86431e-05	-5.62856e-05	-5.93159e-05	-1.47368e-05	-5.95973e-05	-6.31765e-05	-6.23758e-05	-6.92539e-05	5.6649e-05	-7.48518e-05	-5.93738e-05	-0.000110474	-8.38276e-05	-8.54627e-05	-5.56458e-05	-9.17058e-05	-8.52561e-05	-9.55035e-05	-0.000100946	-0.000107896	-0.00012029	-0.000103806	-0.000113503	-0.000123073
1	-0.000307676	0.00359728	-0.00142866	-0.00231767	0.000183954	-0.000829465	-0.000130424	-4.47874e-05	8.15263e-05	-0.000161978	-4.32818e-05	-2.00643e-05	0.000379913	-4.51507e-05	-8.49719e-05	-1.54781e-05	-6.40821e-05	-0.000112132	-5.29384e-05	-4.43491e-05	-3.53031e-05	-5.05608e-05	-2.96468e-05	-1.98845e-05	-2.11525e-05	-4.63469e-05	-5.36185e-05	-5.64944e-05	-1.40331e-05	-5.67408e-05	-6.0137e-05	-5.93636e-05	-6.58969e-05	5.38929e-05	-7.11964e-05	-5.64635e-05	-0.000105039	-7.96883e-05	-8.12271e-05	-5.2878e-05	-8.71277e-05	-8.09845e-05	-9.07012e-05	-9.58517e-05	-0.000102432	-0.000114176	-9.8511e-05	-0.000107693	-0.000116751
1	0	0	0	0	0	0	0	0	0	0	0	0	0	0	0	0	0	0	0	0	0	0	0	0	0	0	0	0	0	0	0	0	0	0	0	0	0	0	0	0	0	0	0	0	0	0	0	0	0
1	-0.000305669	0.00357365	-0.00141911	-0.00230198	0.000182698	-0.000823731	-0.000129513	-4.44711e-05	8.09443e-05	-0.000160808	-4.29661e-05	-1.99164e-05	0.000377084	-4.48108e-05	-8.43257e-05	-1.53592e-05	-6.35849e-05	-0.000111253	-5.25195e-05	-4.39947e-05	-3.50183e-05	-5.0149e-05	-2.9403e-05	-1.97194e-05	-2.09753e-05	-4.59551e-05	-5.3161e-05	-5.6008e-05	-1.39112e-05	-5.62435e-05	-5.96053e-05	-5.88341e-05	-6.53041e-05	5.3404e-05	-7.05448e-05	-5.59425e-05	-0.000104062	-7.89406e-05	-8.04587e-05	-5.23737e-05	-8.629e-05	-8.01997e-05	-8.98152e-05	-9.49079e-05	-0.000101415	-0.000113035	-9.75182e-05	-0.000106599	-0.000115556
1	-0.000322776	0.0037728	-0.00149852	-0.0024308	0.000192894	-0.000869711	-0.000136734	-4.6949e-05	8.54513e-05	-0.000169759	-4.53559e-05	-2.10235e-05	0.000398026	-4.72987e-05	-8.90048e-05	-1.62109e-05	-6.71088e-05	-0.000117416	-5.54267e-05	-4.64286e-05	-3.69544e-05	-5.292e-05	-3.10267e-05	-2.08077e-05	-2.21322e-05	-4.84883e-05	-5.60897e-05	-5.90917e-05	-1.46767e-05	-5.93365e-05	-6.28811e-05	-6.20656e-05	-6.88888e-05	5.63336e-05	-7.44126e-05	-5.90078e-05	-0.00010976	-8.32609e-05	-8.48595e-05	-5.52366e-05	-9.1004e-05	-8.45783e-05	-9.47158e-05	-0.000100083	-0.000106942	-0.000119191	-0.000102826	-0.000112398	-0.000121838
1	-0.000318348	0.00372118	-0.00147789	-0.00239728	0.000190237	-0.000857709	-0.000134846	-4.63e-05	8.42689e-05	-0.000167406	-4.47268e-05	-2.07316e-05	0.000392495	-4.66405e-05	-8.77648e-05	-1.59848e-05	-6.61718e-05	-0.000115774	-5.4651e-05	-4.57781e-05	-3.64361e-05	-5.21769e-05	-3.05906e-05	-2.05149e-05	-2.18205e-05	-4.78044e-05	-5.52977e-05	-5.82564e-05	-1.4469e-05	-5.84959e-05	-6.19894e-05	-6.11845e-05	-6.79097e-05	5.55321e-05	-7.33527e-05	-5.81664e-05	-0.000108193	-8.20711e-05	-8.36454e-05	-5.44455e-05	-8.96993e-05	-8.33643e-05	-9.33549e-05	-9.86437e-05	-0.000105402	-0.000117473	-0.000101342	-0.000110774	-0.000120076
1	0	0	0	0	0	0	0	0	0	0	0	0	0	0	0	0	0	0	0	0	0	0	0	0	0	0	0	0	0	0	0	0	0	0	0	0	0	0	0	0	0	0	0	0	0	0	0	0	0
1	0	0	0	0	0	0	0	0	0	0	0	0	0	0	0	0	0	0	0	0	0	0	0	0	0	0	0	0	0	0	0	0	0	0	0	0	0	0	0	0	0	0	0	0	0	0	0	0	0
1	0	0	0	0	0	0	0	0	0	0	0	0	0	0	0	0	0	0	0	0	0	0	0	0	0	0	0	0	0	0	0	0	0	0	0	0	0	0	0	0	0	0	0	0	0	0	0	0	0
1	0	0	0	0	0	0	0	0	0	0	0	0	0	0	0	0	0	0	0	0	0	0	0	0	0	0	0	0	0	0	0	0	0	0	0	0	0	0	0	0	0	0	0	0	0	0	0	0	0
1	-0.000324126	0.00378768	-0.00150406	-0.0024392	0.000193515	-0.000872302	-0.000137109	-4.70663e-05	8.56444e-05	-0.000170101	-4.54366e-05	-2.10558e-05	0.000398544	-4.73488e-05	-8.90777e-05	-1.62203e-05	-6.71316e-05	-0.000117427	-5.54189e-05	-4.6411e-05	-3.69315e-05	-5.28745e-05	-3.09926e-05	-2.07799e-05	-2.20973e-05	-4.84002e-05	-5.59744e-05	-5.89561e-05	-1.46395e-05	-5.91719e-05	-6.26917e-05	-6.18638e-05	-6.86484e-05	5.61236e-05	-7.41174e-05	-5.87596e-05	-0.000109272	-8.2871e-05	-8.44418e-05	-5.49515e-05	-9.05127e-05	-8.41015e-05	-9.41592e-05	-9.94714e-05	-0.000106263	-0.000118405	-0.000102124	-0.000111604	-0.000120948
1	0	0	0	0	0	0	0	0	0	0	0	0	0	0	0	0	0	0	0	0	0	0	0	0	0	0	0	0	0	0	0	0	0	0	0	0	0	0	0	0	0	0	0	0	0	0	0	0	0
1	0	0	0	0	0	0	0	0	0	0	0	0	0	0	0	0	0	0	0	0	0	0	0	0	0	0	0	0	0	0	0	0	0	0	0	0	0	0	0	0	0	0	0	0	0	0	0	0	0
1	0	0	0	0	0	0	0	0	0	0	0	0	0	0	0	0	0	0	0	0	0	0	0	0	0	0	0	0	0	0	0	0	0	0	0	0	0	0	0	0	0	0	0	0	0	0	0	0	0
1	0	0	0	0	0	0	0	0	0	0	0	0	0	0	0	0	0	0	0	0	0	0	0	0	0	0	0	0	0	0	0	0	0	0	0	0	0	0	0	0	0	0	0	0	0	0	0	0	0
1	-0.000319948	0.00373802	-0.00148377	-0.00240554	0.000190797	-0.00085978	-0.000135102	-4.6364e-05	8.43416e-05	-0.000167464	-4.47189e-05	-2.07171e-05	0.00039202	-4.65597e-05	-8.75672e-05	-1.59406e-05	-6.59544e-05	-0.000115334	-5.4415e-05	-4.55567e-05	-3.62411e-05	-5.18707e-05	-3.03953e-05	-2.03734e-05	-2.16587e-05	-4.74253e-05	-5.48307e-05	-5.77345e-05	-1.43319e-05	-5.79117e-05	-6.13384e-05	-6.05105e-05	-6.71268e-05	5.48636e-05	-7.24318e-05	-5.74064e-05	-0.000106724	-8.09146e-05	-8.2424e-05	-5.36227e-05	-8.82977e-05	-8.20192e-05	-9.18009e-05	-9.69513e-05	-0.00010354	-0.000115337	-9.94488e-05	-0.000108648	-0.00011771
1	0	0	0	0	0	0	0	0	0	0	0	0	0	0	0	0	0	0	0	0	0	0	0	0	0	0	0	0	0	0	0	0	0	0	0	0	0	0	0	0	0	0	0	0	0	0	0	0	0
1	-0.000309837	0.00362023	-0.00143676	-0.00232922	0.000184752	-0.000832496	-0.000130814	-4.48913e-05	8.1661e-05	-0.000162136	-4.32953e-05	-2.00571e-05	0.000379525	-4.50741e-05	-8.4771e-05	-1.54312e-05	-6.38451e-05	-0.000111643	-5.26721e-05	-4.40965e-05	-3.50786e-05	-5.02056e-05	-2.94189e-05	-1.97184e-05	-2.09618e-05	-4.58983e-05	-5.3064e-05	-5.58727e-05	-1.38694e-05	-5.60414e-05	-5.9356e-05	-5.85534e-05	-6.49541e-05	5.30866e-05	-7.00839e-05	-5.55441e-05	-0.000103259	-7.82859e-05	-7.97442e-05	-5.1878e-05	-8.54227e-05	-7.93466e-05	-8.88073e-05	-9.37875e-05	-0.000100159	-0.000111568	-9.61962e-05	-0.000105092	-0.000113855
1	0	0	0	0	0	0	0	0	0	0	0	0	0	0	0	0	0	0	0	0	0	0	0	0	0	0	0	0	0	0	0	0	0	0	0	0	0	0	0	0	0	0	0	0	0	0	0	0	0
1	-0.000300544	0.00351188	-0.0013935	-0.00225895	0.000179181	-0.000807339	-0.000126858	-4.35318e-05	7.91845e-05	-0.000157211	-4.19785e-05	-1.94462e-05	0.000367952	-4.36974e-05	-8.21781e-05	-1.49585e-05	-6.18868e-05	-0.000108213	-5.1052e-05	-4.27383e-05	-3.39966e-05	-4.86549e-05	-2.85089e-05	-1.91076e-05	-2.03117e-05	-4.44728e-05	-5.14135e-05	-5.41325e-05	-1.34369e-05	-5.42912e-05	-5.74997e-05	-5.67197e-05	-6.29171e-05	5.14195e-05	-6.788e-05	-5.37951e-05	-0.000100003	-7.58139e-05	-7.72228e-05	-5.02354e-05	-8.27144e-05	-7.68276e-05	-8.59841e-05	-9.08019e-05	-9.69661e-05	-0.000108007	-9.31215e-05	-0.000101728	-0.000110206
1	-0.00030461	0.00355919	-0.00141235	-0.00228949	0.000181597	-0.000818225	-0.000128566	-4.41176e-05	8.02492e-05	-0.000159324	-4.25421e-05	-1.97072e-05	0.000372885	-4.42829e-05	-8.32784e-05	-1.51587e-05	-6.27142e-05	-0.000109659	-5.17336e-05	-4.33085e-05	-3.44498e-05	-4.93031e-05	-2.88884e-05	-1.93618e-05	-2.05817e-05	-4.50635e-05	-5.2096e-05	-5.48506e-05	-1.3615e-05	-5.50103e-05	-5.82607e-05	-5.74698e-05	-6.37487e-05	5.20986e-05	-6.87758e-05	-5.45045e-05	-0.000101321	-7.68123e-05	-7.8239e-05	-5.0896e-05	-8.38012e-05	-7.78363e-05	-8.71122e-05	-9.19924e-05	-9.82364e-05	-0.000109421	-9.43397e-05	-0.000103058	-0.000111645
1	0	0	0	0	0	0	0	0	0	0	0	0	0	0	0	0	0	0	0	0	0	0	0	0	0	0	0	0	0	0	0	0	0	0	0	0	0	0	0	0	0	0	0	0	0	0	0	0	0
1	0	0	0	0	0	0	0	0	0	0	0	0	0	0	0	0	0	0	0	0	0	0	0	0	0	0	0	0	0	0	0	0	0	0	0	0	0	0	0	0	0	0	0	0	0	0	0	0	0
1	-0.000306794	0.00358446	-0.00142234	-0.00230559	0.000182863	-0.000823891	-0.000129449	-4.44185e-05	8.07925e-05	-0.000160395	-4.28259e-05	-1.98376e-05	0.000375334	-4.45716e-05	-8.38173e-05	-1.5256e-05	-6.31138e-05	-0.000110352	-5.2058e-05	-4.35779e-05	-3.46624e-05	-4.96049e-05	-2.90638e-05	-1.94784e-05	-2.07046e-05	-4.53304e-05	-5.24019e-05	-5.51699e-05	-1.36936e-05	-5.5325e-05	-5.85911e-05	-5.77929e-05	-6.41039e-05	5.23863e-05	-6.91522e-05	-5.48e-05	-0.000101866	-7.72211e-05	-7.86515e-05	-5.11618e-05	-8.42347e-05	-7.82351e-05	-8.75542e-05	-9.24545e-05	-9.8725e-05	-0.00010996	-9.47995e-05	-0.000103555	-0.000112178
1	-0.000308174	0.00360038	-0.00142861	-0.00231566	0.000183652	-0.000827413	-0.000129997	-4.46043e-05	8.1127e-05	-0.000161052	-4.29994e-05	-1.99171e-05	0.000376821	-4.47463e-05	-8.4142e-05	-1.53144e-05	-6.33527e-05	-0.000110765	-5.22504e-05	-4.3737e-05	-3.47875e-05	-4.97816e-05	-2.91661e-05	-1.95461e-05	-2.07756e-05	-4.54838e-05	-5.2577e-05	-5.53518e-05	-1.37381e-05	-5.55025e-05	-5.87765e-05	-5.79733e-05	-6.4301e-05	5.25451e-05	-6.93587e-05	-5.49613e-05	-0.000102161	-7.74415e-05	-7.88725e-05	-5.13033e-05	-8.44639e-05	-7.84445e-05	-8.77846e-05	-9.26937e-05	-9.89761e-05	-0.000110234	-9.50323e-05	-0.000103805	-0.000112444
1	-0.000297059	0.00347089	-0.00137698	-0.00223185	0.000177015	-0.000797469	-0.000125292	-4.29891e-05	7.81876e-05	-0.000155212	-4.14394e-05	-1.91941e-05	0.000363137	-4.31199e-05	-8.10818e-05	-1.47571e-05	-6.10458e-05	-0.000106729	-5.03455e-05	-4.21416e-05	-3.35177e-05	-4.79634e-05	-2.81002e-05	-1.88313e-05	-2.00154e-05	-4.38186e-05	-5.06509e-05	-5.33228e-05	-1.32342e-05	-5.34655e-05	-5.66181e-05	-5.5843e-05	-6.19368e-05	5.0612e-05	-6.68055e-05	-5.29368e-05	-9.83955e-05	-7.45855e-05	-7.5962e-05	-4.9409e-05	-8.13433e-05	-7.55445e-05	-8.45375e-05	-8.92629e-05	-9.53106e-05	-0.000106149	-9.15086e-05	-9.99536e-05	-0.00010827
1	-0.000302432	0.00353332	-0.00140179	-0.002272	0.000180186	-0.000811732	-0.000127527	-4.3754e-05	7.95755e-05	-0.000157961	-4.21717e-05	-1.95325e-05	0.000369523	-4.38766e-05	-8.25013e-05	-1.50149e-05	-6.21095e-05	-0.000108585	-5.12186e-05	-4.28706e-05	-3.40962e-05	-4.87893e-05	-2.85829e-05	-1.9154e-05	-2.03576e-05	-4.45659e-05	-5.15126e-05	-5.42278e-05	-1.34583e-05	-5.43685e-05	-5.7572e-05	-5.67816e-05	-6.29753e-05	5.14585e-05	-6.79201e-05	-5.38178e-05	-0.000100029	-7.58208e-05	-7.72169e-05	-5.02232e-05	-8.26805e-05	-7.67832e-05	-8.59202e-05	-9.07192e-05	-9.68616e-05	-0.000107873	-9.29902e-05	-0.000101568	-0.000110014
1	0	0	0	0	0	0	0	0	0	0	0	0	0	0	0	0	0	0	0	0	0	0	0	0	0	0	0	0	0	0	0	0	0	0	0	0	0	0	0	0	0	0	0	0	0	0	0	0	0
1	-0.00030314	0.00354139	-0.00140492	-0.00227696	0.000180569	-0.000813413	-0.000127784	-4.38398e-05	7.97272e-05	-0.000158254	-4.22475e-05	-1.95665e-05	0.000370147	-4.39483e-05	-8.26317e-05	-1.50378e-05	-6.22009e-05	-0.000108739	-5.12884e-05	-4.29267e-05	-3.41389e-05	-4.88478e-05	-2.86156e-05	-1.91749e-05	-2.03787e-05	-4.46097e-05	-5.15604e-05	-5.42752e-05	-1.34693e-05	-5.44102e-05	-5.7613e-05	-5.68189e-05	-6.30132e-05	5.14867e-05	-6.79536e-05	-5.38415e-05	-0.000100068	-7.58459e-05	-7.72383e-05	-5.02344e-05	-8.26944e-05	-7.6792e-05	-8.59253e-05	-9.07198e-05	-9.68569e-05	-0.000107861	-9.29756e-05	-0.000101546	-0.000109985
1	-0.000315986	0.0036907	-0.00146433	-0.00237315	0.00018817	-0.000847628	-0.000133148	-4.56771e-05	8.3063e-05	-0.000164866	-4.40098e-05	-2.03814e-05	0.000385535	-4.57729e-05	-8.60571e-05	-1.56601e-05	-6.47712e-05	-0.000113225	-5.34011e-05	-4.46922e-05	-3.55408e-05	-5.08504e-05	-2.97869e-05	-1.99586e-05	-2.12102e-05	-4.64269e-05	-5.36575e-05	-5.64791e-05	-1.40154e-05	-5.66125e-05	-5.99412e-05	-5.91113e-05	-6.55515e-05	5.35573e-05	-7.06821e-05	-5.59999e-05	-0.000104073	-7.88765e-05	-8.03195e-05	-5.22351e-05	-8.59825e-05	-7.98404e-05	-8.93307e-05	-9.43093e-05	-0.000100683	-0.000112115	-9.66363e-05	-0.000105538	-0.000114301
1	0	0	0	0	0	0	0	0	0	0	0	0	0	0	0	0	0	0	0	0	0	0	0	0	0	0	0	0	0	0	0	0	0	0	0	0	0	0	0	0	0	0	0	0	0	0	0	0	0
1	-0.000299702	0.00350079	-0.00138848	-0.00224988	0.000178396	-0.000803473	-0.000126201	-4.32893e-05	7.87122e-05	-0.000156211	-4.16948e-05	-1.93072e-05	0.000365178	-4.33504e-05	-8.14932e-05	-1.4828e-05	-6.13222e-05	-0.000107183	-5.05461e-05	-4.2298e-05	-3.3633e-05	-4.81153e-05	-2.81816e-05	-1.88807e-05	-2.00625e-05	-4.39097e-05	-5.07424e-05	-5.34047e-05	-1.3251e-05	-5.35187e-05	-5.66589e-05	-5.58682e-05	-6.19479e-05	5.06074e-05	-6.67812e-05	-5.29033e-05	-9.83064e-05	-7.44979e-05	-7.58521e-05	-4.93242e-05	-8.11816e-05	-7.53739e-05	-8.43237e-05	-8.9013e-05	-9.5018e-05	-0.000105795	-9.11782e-05	-9.95657e-05	-0.00010782
1	0	0	0	0	0	0	0	0	0	0	0	0	0	0	0	0	0	0	0	0	0	0	0	0	0	0	0	0	0	0	0	0	0	0	0	0	0	0	0	0	0	0	0	0	0	0	0	0	0
1	0	0	0	0	0	0	0	0	0	0	0	0	0	0	0	0	0	0	0	0	0	0	0	0	0	0	0	0	0	0	0	0	0	0	0	0	0	0	0	0	0	0	0	0	0	0	0	0	0
1	-0.000300321	0.00350774	-0.00139112	-0.00225398	0.000178707	-0.000804809	-0.000126401	-4.33543e-05	7.88241e-05	-0.00015642	-4.17474e-05	-1.933e-05	0.000365579	-4.33946e-05	-8.15696e-05	-1.48407e-05	-6.13699e-05	-0.000107258	-5.05772e-05	-4.23206e-05	-3.36483e-05	-4.81333e-05	-2.81898e-05	-1.88848e-05	-2.00652e-05	-4.3912e-05	-5.0741e-05	-5.33989e-05	-1.32485e-05	-5.35042e-05	-5.66391e-05	-5.58441e-05	-6.19163e-05	5.05775e-05	-6.67364e-05	-5.28635e-05	-9.82246e-05	-7.44299e-05	-7.57768e-05	-4.92712e-05	-8.1088e-05	-7.52809e-05	-8.42128e-05	-8.88889e-05	-9.48778e-05	-0.00010563	-9.1029e-05	-9.93948e-05	-0.000107627
1	-0.000305649	0.00356975	-0.00141582	-0.00229403	0.000181875	-0.000819085	-0.000128641	-4.41227e-05	8.02208e-05	-0.000159192	-4.2487e-05	-1.96724e-05	0.000372053	-4.41632e-05	-8.30142e-05	-1.51035e-05	-6.24565e-05	-0.000109157	-5.14725e-05	-4.30697e-05	-3.42438e-05	-4.89851e-05	-2.86886e-05	-1.92189e-05	-2.04201e-05	-4.46887e-05	-5.16384e-05	-5.43432e-05	-1.34827e-05	-5.44502e-05	-5.76404e-05	-5.68313e-05	-6.30107e-05	5.14713e-05	-6.79157e-05	-5.37975e-05	-9.99599e-05	-7.57447e-05	-7.71152e-05	-5.01414e-05	-8.25199e-05	-7.66102e-05	-8.56996e-05	-9.04581e-05	-9.65525e-05	-0.000107495	-9.26355e-05	-0.000101149	-0.000109525
1	0	0	0	0	0	0	0	0	0	0	0	0	0	0	0	0	0	0	0	0	0	0	0	0	0	0	0	0	0	0	0	0	0	0	0	0	0	0	0	0	0	0	0	0	0	0	0	0	0
1	-0.000307158	0.00358727	-0.00142279	-0.00230531	0.000182766	-0.000823095	-0.00012927	-4.43378e-05	8.06113e-05	-0.000159966	-4.26932e-05	-1.97677e-05	0.000373852	-4.43763e-05	-8.34142e-05	-1.51761e-05	-6.27564e-05	-0.00010968	-5.17189e-05	-4.32754e-05	-3.44071e-05	-4.92183e-05	-2.8825e-05	-1.93101e-05	-2.05168e-05	-4.49e-05	-5.18822e-05	-5.45993e-05	-1.35461e-05	-5.47059e-05	-5.79106e-05	-5.70971e-05	-6.33049e-05	5.17113e-05	-6.82317e-05	-5.40474e-05	-0.000100423	-7.60953e-05	-7.74716e-05	-5.03727e-05	-8.28999e-05	-7.69623e-05	-8.60928e-05	-9.08723e-05	-9.69939e-05	-0.000107985	-9.30574e-05	-0.000101609	-0.000110023
1	-0.000310421	0.00362522	-0.0014379	-0.00232978	0.0001847	-0.000831806	-0.000130636	-4.4806e-05	8.14617e-05	-0.000161652	-4.31428e-05	-1.99757e-05	0.000377781	-4.48425e-05	-8.42897e-05	-1.53353e-05	-6.34139e-05	-0.000110829	-5.22598e-05	-4.37277e-05	-3.47663e-05	-4.97318e-05	-2.91254e-05	-1.95111e-05	-2.07303e-05	-4.53668e-05	-5.2421e-05	-5.51659e-05	-1.36866e-05	-5.52726e-05	-5.851e-05	-5.76876e-05	-6.3959e-05	5.22451e-05	-6.89355e-05	-5.46044e-05	-0.000101457	-7.68781e-05	-7.82678e-05	-5.08899e-05	-8.37504e-05	-7.77512e-05	-8.69745e-05	-9.18022e-05	-9.79855e-05	-0.000109088	-9.40071e-05	-0.000102645	-0.000111143
1	0	0	0	0	0	0	0	0	0	0	0	0	0	0	0	0	0	0	0	0	0	0	0	0	0	0	0	0	0	0	0	0	0	0	0	0	0	0	0	0	0	0	0	0	0	0	0	0	0
1	0	0	0	0	0	0	0	0	0	0	0	0	0	0	0	0	0	0	0	0	0	0	0	0	0	0	0	0	0	0	0	0	0	0	0	0	0	0	0	0	0	0	0	0	0	0	0	0	0
1	0	0	0	0	0	0	0	0	0	0	0	0	0	0	0	0	0	0	0	0	0	0	0	0	0	0	0	0	0	0	0	0	0	0	0	0	0	0	0	0	0	0	0	0	0	0	0	0	0
1	0	0	0	0	0	0	0	0	0	0	0	0	0	0	0	0	0	0	0	0	0	0	0	0	0	0	0	0	0	0	0	0	0	0	0	0	0	0	0	0	0	0	0	0	0	0	0	0	0
1	0	0	0	0	0	0	0	0	0	0	0	0	0	0	0	0	0	0	0	0	0	0	0	0	0	0	0	0	0	0	0	0	0	0	0	0	0	0	0	0	0	0	0	0	0	0	0	0	0
1	-0.000289125	0.00337673	-0.00133863	-0.0021684	0.0001719	-0.00077396	-0.000121532	-4.16756e-05	7.5756e-05	-0.000150299	-4.01051e-05	-1.85656e-05	0.000351051	-4.16606e-05	-7.82933e-05	-1.42416e-05	-5.88796e-05	-0.000102884	-4.8504e-05	-4.05772e-05	-3.22551e-05	-4.61306e-05	-2.70111e-05	-1.80912e-05	-1.92179e-05	-4.20487e-05	-4.85775e-05	-5.11111e-05	-1.26781e-05	-5.11899e-05	-5.41775e-05	-5.34056e-05	-5.91998e-05	4.83482e-05	-6.3781e-05	-5.05116e-05	-9.38344e-05	-7.10879e-05	-7.23588e-05	-4.70387e-05	-7.73971e-05	-7.18389e-05	-8.03452e-05	-8.47882e-05	-9.04814e-05	-0.000100714	-8.67737e-05	-9.4728e-05	-0.000102551
1	-0.00029738	0.00347274	-0.00137682	-0.00223025	0.000176789	-0.000795971	-0.000124984	-4.28581e-05	7.79034e-05	-0.000154556	-4.124e-05	-1.90905e-05	0.000360965	-4.28364e-05	-8.05012e-05	-1.46428e-05	-6.05371e-05	-0.000105777	-4.9867e-05	-4.17164e-05	-3.31599e-05	-4.74234e-05	-2.77675e-05	-1.85974e-05	-1.97551e-05	-4.3223e-05	-4.99329e-05	-5.25359e-05	-1.30312e-05	-5.26144e-05	-5.56838e-05	-5.48891e-05	-6.08429e-05	4.96888e-05	-6.5548e-05	-5.19097e-05	-9.64293e-05	-7.30521e-05	-7.43563e-05	-4.8336e-05	-7.95298e-05	-7.38167e-05	-8.25552e-05	-8.71183e-05	-9.29657e-05	-0.000103477	-8.91518e-05	-9.73218e-05	-0.000105357
1	0	0	0	0	0	0	0	0	0	0	0	0	0	0	0	0	0	0	0	0	0	0	0	0	0	0	0	0	0	0	0	0	0	0	0	0	0	0	0	0	0	0	0	0	0	0	0	0	0
1	-0.000297869	0.0034782	-0.00137888	-0.00223344	0.000177029	-0.000796992	-0.000125135	-4.29069e-05	7.79866e-05	-0.00015471	-4.12781e-05	-1.91067e-05	0.000361247	-4.28667e-05	-8.05523e-05	-1.4651e-05	-6.05668e-05	-0.000105822	-4.98843e-05	-4.17279e-05	-3.31667e-05	-4.74296e-05	-2.77691e-05	-1.85971e-05	-1.97534e-05	-4.32162e-05	-4.99215e-05	-5.25201e-05	-1.30264e-05	-5.2591e-05	-5.5655e-05	-5.48568e-05	-6.08027e-05	4.96525e-05	-6.54953e-05	-5.18643e-05	-9.63379e-05	-7.29776e-05	-7.42751e-05	-4.82798e-05	-7.94316e-05	-7.37202e-05	-8.24413e-05	-8.69919e-05	-9.28241e-05	-0.000103312	-8.90033e-05	-9.71526e-05	-0.000105166
1	-0.000306725	0.00358113	-0.00141982	-0.0022997	0.000182264	-0.000820552	-0.000128828	-4.41715e-05	8.02821e-05	-0.000159259	-4.24902e-05	-1.96671e-05	0.000371826	-4.41209e-05	-8.29062e-05	-1.50786e-05	-6.23324e-05	-0.000108903	-5.13349e-05	-4.29397e-05	-3.41287e-05	-4.88037e-05	-2.85726e-05	-1.91346e-05	-2.03235e-05	-4.44621e-05	-5.13588e-05	-5.40304e-05	-1.34005e-05	-5.40995e-05	-5.72495e-05	-5.64264e-05	-6.25402e-05	5.10696e-05	-6.73623e-05	-5.33408e-05	-9.90772e-05	-7.505e-05	-7.63817e-05	-4.96474e-05	-8.16787e-05	-7.58032e-05	-8.47677e-05	-8.94436e-05	-9.54369e-05	-0.000106216	-9.15021e-05	-9.98768e-05	-0.000108111
1	0	0	0	0	0	0	0	0	0	0	0	0	0	0	0	0	0	0	0	0	0	0	0	0	0	0	0	0	0	0	0	0	0	0	0	0	0	0	0	0	0	0	0	0	0	0	0	0	0
1	-0.000302823	0.00353534	-0.0014014	-0.00226957	0.000179861	-0.000809624	-0.000127098	-4.35732e-05	7.91853e-05	-0.000157064	-4.18997e-05	-1.93914e-05	0.000366572	-4.34921e-05	-8.17148e-05	-1.48602e-05	-6.14219e-05	-0.000107299	-5.0573e-05	-4.22974e-05	-3.36141e-05	-4.80621e-05	-2.81351e-05	-1.88393e-05	-2.00075e-05	-4.37655e-05	-5.05482e-05	-5.31712e-05	-1.31858e-05	-5.32265e-05	-5.63189e-05	-5.55025e-05	-6.15089e-05	5.02214e-05	-6.62356e-05	-5.24424e-05	-9.73967e-05	-7.37682e-05	-7.50682e-05	-4.87878e-05	-8.02549e-05	-7.44729e-05	-8.32701e-05	-8.78529e-05	-9.37284e-05	-0.000104302	-8.98425e-05	-9.80536e-05	-0.000106125
1	0	0	0	0	0	0	0	0	0	0	0	0	0	0	0	0	0	0	0	0	0	0	0	0	0	0	0	0	0	0	0	0	0	0	0	0	0	0	0	0	0	0	0	0	0	0	0	0	0
1	0	0	0	0	0	0	0	0	0	0	0	0	0	0	0	0	0	0	0	0	0	0	0	0	0	0	0	0	0	0	0	0	0	0	0	0	0	0	0	0	0	0	0	0	0	0	0	0	0
1	-0.000296963	0.00346676	-0.0013739	-0.00222472	0.000176292	-0.000793445	-0.000124544	-4.26922e-05	7.75746e-05	-0.000153849	-4.10368e-05	-1.89897e-05	0.000358934	-4.25802e-05	-7.99912e-05	-1.45449e-05	-6.01111e-05	-0.000104996	-4.94811e-05	-4.13789e-05	-3.288e-05	-4.70065e-05	-2.75136e-05	-1.84208e-05	-1.95606e-05	-4.27824e-05	-4.94065e-05	-5.19636e-05	-1.28847e-05	-5.20044e-05	-5.50188e-05	-5.42144e-05	-6.00737e-05	4.90434e-05	-6.46736e-05	-5.11992e-05	-9.50756e-05	-7.20011e-05	-7.32606e-05	-4.7607e-05	-7.83025e-05	-7.26519e-05	-8.12237e-05	-8.56829e-05	-9.14016e-05	-0.0001017	-8.75899e-05	-9.55829e-05	-0.000103438
1	0	0	0	0	0	0	0	0	0	0	0	0	0	0	0	0	0	0	0	0	0	0	0	0	0	0	0	0	0	0	0	0	0	0	0	0	0	0	0	0	0	0	0	0	0	0	0	0	0
1	-0.000292544	0.00341498	-0.00135312	-0.00219079	0.00017359	-0.000781181	-0.000122606	-4.2023e-05	7.63499e-05	-0.000151402	-4.03795e-05	-1.86834e-05	0.000353105	-4.18836e-05	-7.86735e-05	-1.43037e-05	-5.91072e-05	-0.00010323	-4.86435e-05	-4.06737e-05	-3.23159e-05	-4.61947e-05	-2.70353e-05	-1.80985e-05	-1.92161e-05	-4.20241e-05	-4.85251e-05	-5.10307e-05	-1.26519e-05	-5.10589e-05	-5.40123e-05	-5.32164e-05	-5.8961e-05	4.81295e-05	-6.3461e-05	-5.02334e-05	-9.32714e-05	-7.06266e-05	-7.18537e-05	-4.66873e-05	-7.6781e-05	-7.12319e-05	-7.96269e-05	-8.39888e-05	-8.9584e-05	-9.96658e-05	-8.58282e-05	-9.36496e-05	-0.000101334
1	-0.000292755	0.00341727	-0.00135396	-0.00219203	0.000173679	-0.000781544	-0.000122657	-4.20383e-05	7.63737e-05	-0.000151441	-4.0388e-05	-1.86863e-05	0.000353143	-4.18859e-05	-7.86738e-05	-1.4303e-05	-5.91014e-05	-0.000103215	-4.86337e-05	-4.06635e-05	-3.23062e-05	-4.61783e-05	-2.70244e-05	-1.80902e-05	-1.92064e-05	-4.20006e-05	-4.84955e-05	-5.0997e-05	-1.26429e-05	-5.102e-05	-5.39683e-05	-5.31703e-05	-5.8907e-05	4.8083e-05	-6.33963e-05	-5.01796e-05	-9.31668e-05	-7.05437e-05	-7.17658e-05	-4.66278e-05	-7.66792e-05	-7.11338e-05	-7.95132e-05	-8.38645e-05	-8.94468e-05	-9.95081e-05	-8.56881e-05	-9.34919e-05	-0.000101158
1	0	0	0	0	0	0	0	0	0	0	0	0	0	0	0	0	0	0	0	0	0	0	0	0	0	0	0	0	0	0	0	0	0	0	0	0	0	0	0	0	0	0	0	0	0	0	0	0	0
1	-0.000286701	0.00334663	-0.00132576	-0.0021462	0.000170045	-0.000765125	-0.000120073	-4.11503e-05	7.47558e-05	-0.000148223	-3.95272e-05	-1.82869e-05	0.000345574	-4.09852e-05	-7.6977e-05	-1.39936e-05	-5.78191e-05	-0.000100969	-4.75724e-05	-3.97735e-05	-3.1597e-05	-4.51618e-05	-2.64277e-05	-1.76897e-05	-1.87799e-05	-4.10653e-05	-4.74125e-05	-4.98549e-05	-1.2359e-05	-4.98708e-05	-5.27493e-05	-5.1966e-05	-5.7569e-05	4.69878e-05	-6.19483e-05	-4.90303e-05	-9.10269e-05	-6.8919e-05	-7.01083e-05	-4.5548e-05	-7.48985e-05	-6.94774e-05	-7.76566e-05	-8.19009e-05	-8.73469e-05	-9.71657e-05	-8.36655e-05	-9.12792e-05	-9.87572e-05
1	0	0	0	0	0	0	0	0	0	0	0	0	0	0	0	0	0	0	0	0	0	0	0	0	0	0	0	0	0	0	0	0	0	0	0	0	0	0	0	0	0	0	0	0	0	0	0	0	0
1	-0.000292827	0.00341748	-0.00135374	-0.00219123	0.000173582	-0.000780945	-0.000122538	-4.19893e-05	7.62693e-05	-0.000151204	-4.03165e-05	-1.86495e-05	0.000352376	-4.17864e-05	-7.84711e-05	-1.42633e-05	-5.89253e-05	-0.000102886	-4.84692e-05	-4.05178e-05	-3.21839e-05	-4.59943e-05	-2.69112e-05	-1.80109e-05	-1.91182e-05	-4.17994e-05	-4.82534e-05	-5.07322e-05	-1.25748e-05	-5.07346e-05	-5.36555e-05	-5.28515e-05	-5.8542e-05	4.77754e-05	-6.29781e-05	-4.98385e-05	-9.25147e-05	-7.00359e-05	-7.12347e-05	-4.62734e-05	-7.6081e-05	-7.05646e-05	-7.88611e-05	-8.31599e-05	-8.86774e-05	-9.86322e-05	-8.49167e-05	-9.26315e-05	-0.000100207
1	0	0	0	0	0	0	0	0	0	0	0	0	0	0	0	0	0	0	0	0	0	0	0	0	0	0	0	0	0	0	0	0	0	0	0	0	0	0	0	0	0	0	0	0	0	0	0	0	0
1	-0.000283069	0.00330384	-0.00130849	-0.00211785	0.000167775	-0.00075477	-0.000118429	-4.05796e-05	7.37063e-05	-0.000146116	-3.89586e-05	-1.80207e-05	0.000340486	-4.03746e-05	-7.58169e-05	-1.37803e-05	-5.69279e-05	-9.93951e-05	-4.68228e-05	-3.914e-05	-3.10883e-05	-4.4427e-05	-2.59932e-05	-1.73958e-05	-1.84647e-05	-4.0369e-05	-4.66004e-05	-4.89924e-05	-1.21431e-05	-4.89911e-05	-5.18097e-05	-5.10315e-05	-5.65238e-05	4.61268e-05	-6.08025e-05	-4.8115e-05	-8.9312e-05	-6.76088e-05	-6.87636e-05	-4.46665e-05	-7.34362e-05	-6.81091e-05	-7.61139e-05	-8.026e-05	-8.5582e-05	-9.51857e-05	-8.19464e-05	-8.9388e-05	-9.66943e-05
1	0	0	0	0	0	0	0	0	0	0	0	0	0	0	0	0	0	0	0	0	0	0	0	0	0	0	0	0	0	0	0	0	0	0	0	0	0	0	0	0	0	0	0	0	0	0	0	0	0
1	-0.000280323	0.00327184	-0.00129574	-0.00209716	0.000166136	-0.000747376	-0.000117267	-4.01809e-05	7.29808e-05	-0.000144675	-3.85737e-05	-1.78423e-05	0.00033711	-3.99734e-05	-7.50621e-05	-1.36429e-05	-5.63591e-05	-9.84002e-05	-4.63533e-05	-3.87468e-05	-3.07754e-05	-4.3979e-05	-2.57306e-05	-1.72198e-05	-1.82775e-05	-3.9959e-05	-4.61263e-05	-4.84931e-05	-1.20191e-05	-4.84899e-05	-5.12788e-05	-5.05076e-05	-5.59425e-05	4.56515e-05	-6.01749e-05	-4.76175e-05	-8.83869e-05	-6.69073e-05	-6.80488e-05	-4.42014e-05	-7.26702e-05	-6.73974e-05	-7.53172e-05	-7.94184e-05	-8.4683e-05	-9.41841e-05	-8.10826e-05	-8.84441e-05	-9.56715e-05
1	0	0	0	0	0	0	0	0	0	0	0	0	0	0	0	0	0	0	0	0	0	0	0	0	0	0	0	0	0	0	0	0	0	0	0	0	0	0	0	0	0	0	0	0	0	0	0	0	0
1	-0.000290644	0.00339171	-0.00134331	-0.00217407	0.000172206	-0.000774653	-0.000121537	-4.16411e-05	7.56279e-05	-0.000149914	-3.99677e-05	-1.84859e-05	0.000349245	-4.141e-05	-7.77547e-05	-1.41314e-05	-5.83733e-05	-0.00010191	-4.80036e-05	-4.01236e-05	-3.1867e-05	-4.55359e-05	-2.66398e-05	-1.78271e-05	-1.89209e-05	-4.13629e-05	-4.77437e-05	-5.01902e-05	-1.24389e-05	-5.01804e-05	-5.30631e-05	-5.22617e-05	-5.78816e-05	4.72308e-05	-6.22526e-05	-4.92585e-05	-9.14269e-05	-6.9204e-05	-7.03802e-05	-4.57128e-05	-7.51501e-05	-6.96929e-05	-7.78774e-05	-8.21126e-05	-8.75501e-05	-9.73666e-05	-8.3817e-05	-9.14208e-05	-9.8885e-05
1	-0.000288896	0.00337124	-0.00133511	-0.0021607	0.000171142	-0.000769831	-0.000120776	-4.13787e-05	7.51481e-05	-0.000148956	-3.97108e-05	-1.83664e-05	0.000346972	-4.11387e-05	-7.72421e-05	-1.40376e-05	-5.79836e-05	-0.000101226	-4.76792e-05	-3.98508e-05	-3.1649e-05	-4.52225e-05	-2.64554e-05	-1.77029e-05	-1.87883e-05	-4.10714e-05	-4.74053e-05	-4.98324e-05	-1.23497e-05	-4.98185e-05	-5.26782e-05	-5.18804e-05	-5.7457e-05	4.68824e-05	-6.17908e-05	-4.8891e-05	-9.07411e-05	-6.86821e-05	-6.98464e-05	-4.53642e-05	-7.4574e-05	-6.91557e-05	-7.72739e-05	-8.1473e-05	-8.68645e-05	-9.66001e-05	-8.31536e-05	-9.06935e-05	-9.80943e-05
1	0	0	0	0	0	0	0	0	0	0	0	0	0	0	0	0	0	0	0	0	0	0	0	0	0	0	0	0	0	0	0	0	0	0	0	0	0	0	0	0	0	0	0	0	0	0	0	0	0
1	0	0	0	0	0	0	0	0	0	0	0	0	0	0	0	0	0	0	0	0	0	0	0	0	0	0	0	0	0	0	0	0	0	0	0	0	0	0	0	0	0	0	0	0	0	0	0	0	0
1	0	0	0	0	0	0	0	0	0	0	0	0	0	0	0	0	0	0	0	0	0	0	0	0	0	0	0	0	0	0	0	0	0	0	0	0	0	0	0	0	0	0	0	0	0	0	0	0	0
1	0	0	0	0	0	0	0	0	0	0	0	0	0	0	0	0	0	0	0	0	0	0	0	0	0	0	0	0	0	0	0	0	0	0	0	0	0	0	0	0	0	0	0	0	0	0	0	0	0
1	-0.000294594	0.00343667	-0.00136073	-0.00220159	0.00017433	-0.00078397	-0.000122961	-4.21159e-05	7.64666e-05	-0.000151529	-4.0386e-05	-1.86736e-05	0.000352683	-4.18047e-05	-7.84716e-05	-1.42572e-05	-5.88751e-05	-0.000102755	-4.83864e-05	-4.04312e-05	-3.21013e-05	-4.58566e-05	-2.68192e-05	-1.79416e-05	-1.90365e-05	-4.16028e-05	-4.80059e-05	-5.04503e-05	-1.24995e-05	-5.04093e-05	-5.32887e-05	-5.24676e-05	-5.80918e-05	4.73878e-05	-6.24402e-05	-4.93916e-05	-9.16457e-05	-6.93483e-05	-7.05051e-05	-4.57799e-05	-7.52371e-05	-6.9752e-05	-7.79194e-05	-8.21316e-05	-8.75434e-05	-9.73291e-05	-8.37588e-05	-9.13292e-05	-9.87554e-05
1	-0.000275768	0.00321774	-0.0012737	-0.00206069	0.000163194	-0.000733852	-0.000115104	-3.94249e-05	7.15811e-05	-0.000141847	-3.78055e-05	-1.74805e-05	0.000330152	-3.91334e-05	-7.34572e-05	-1.33462e-05	-5.51129e-05	-9.61883e-05	-4.52944e-05	-3.78475e-05	-3.005e-05	-4.29262e-05	-2.51053e-05	-1.6795e-05	-1.782e-05	-3.89441e-05	-4.49379e-05	-4.72261e-05	-1.17007e-05	-4.71877e-05	-4.9883e-05	-4.91144e-05	-5.43791e-05	4.43592e-05	-5.84494e-05	-4.62349e-05	-8.57882e-05	-6.49159e-05	-6.59987e-05	-4.28538e-05	-7.04282e-05	-6.52936e-05	-7.2939e-05	-7.68819e-05	-8.19476e-05	-9.11078e-05	-7.84049e-05	-8.54913e-05	-9.24428e-05
1	0	0	0	0	0	0	0	0	0	0	0	0	0	0	0	0	0	0	0	0	0	0	0	0	0	0	0	0	0	0	0	0	0	0	0	0	0	0	0	0	0	0	0	0	0	0	0	0	0
1	0	0	0	0	0	0	0	0	0	0	0	0	0	0	0	0	0	0	0	0	0	0	0	0	0	0	0	0	0	0	0	0	0	0	0	0	0	0	0	0	0	0	0	0	0	0	0	0	0
1	-0.000284208	0.00331554	-0.00131241	-0.0021231	0.000168109	-0.000755881	-0.000118544	-4.05984e-05	7.37031e-05	-0.000146035	-3.89173e-05	-1.79925e-05	0.000339782	-4.02704e-05	-7.55828e-05	-1.37308e-05	-5.66946e-05	-9.89373e-05	-4.65835e-05	-3.89202e-05	-3.08981e-05	-4.41326e-05	-2.58079e-05	-1.7263e-05	-1.83144e-05	-4.00202e-05	-4.61743e-05	-4.85198e-05	-1.20198e-05	-4.84692e-05	-5.12318e-05	-5.04366e-05	-5.58365e-05	4.55429e-05	-6.00022e-05	-4.74576e-05	-8.80469e-05	-6.66174e-05	-6.77208e-05	-4.39669e-05	-7.22491e-05	-6.69741e-05	-7.48075e-05	-7.88424e-05	-8.40276e-05	-9.34095e-05	-8.03764e-05	-8.76309e-05	-9.47454e-05
1	0	0	0	0	0	0	0	0	0	0	0	0	0	0	0	0	0	0	0	0	0	0	0	0	0	0	0	0	0	0	0	0	0	0	0	0	0	0	0	0	0	0	0	0	0	0	0	0	0
1	-0.000291204	0.00339648	-0.00134439	-0.00217459	0.000172156	-0.000773989	-0.000121366	-4.15597e-05	7.54382e-05	-0.000149454	-3.98232e-05	-1.84089e-05	0.000347598	-4.11915e-05	-7.73016e-05	-1.40412e-05	-5.79687e-05	-0.000101148	-4.7618e-05	-3.97793e-05	-3.1576e-05	-4.5095e-05	-2.63672e-05	-1.76349e-05	-1.87065e-05	-4.08715e-05	-4.71504e-05	-4.9539e-05	-1.22707e-05	-4.94744e-05	-5.22874e-05	-5.14691e-05	-5.69722e-05	4.64631e-05	-6.12066e-05	-4.84039e-05	-8.97908e-05	-6.79279e-05	-6.9044e-05	-4.48201e-05	-7.36417e-05	-6.8256e-05	-7.62294e-05	-8.03305e-05	-8.56024e-05	-9.51477e-05	-8.18614e-05	-8.92383e-05	-9.64706e-05
1	-0.000286539	0.00334219	-0.00132278	-0.00213958	0.000169387	-0.000761516	-0.000119409	-4.08889e-05	7.42193e-05	-0.000147036	-3.91783e-05	-1.81104e-05	0.000341958	-4.05224e-05	-7.60444e-05	-1.38126e-05	-5.70239e-05	-9.94973e-05	-4.68402e-05	-3.91289e-05	-3.10591e-05	-4.43561e-05	-2.59347e-05	-1.73453e-05	-1.8399e-05	-4.01989e-05	-4.63737e-05	-4.8722e-05	-1.20681e-05	-4.86568e-05	-5.14224e-05	-5.06168e-05	-5.60277e-05	4.5692e-05	-6.01897e-05	-4.75989e-05	-8.82959e-05	-6.67958e-05	-6.78921e-05	-4.40716e-05	-7.24105e-05	-6.71137e-05	-7.49523e-05	-7.89832e-05	-8.41653e-05	-9.35486e-05	-8.04841e-05	-8.77354e-05	-9.48443e-05
1	-0.000276976	0.00323093	-0.00127854	-0.00206792	0.00016372	-0.000736007	-0.000115409	-3.95181e-05	7.17297e-05	-0.0001421	-3.78622e-05	-1.75017e-05	0.000330458	-3.91584e-05	-7.3483e-05	-1.33471e-05	-5.51006e-05	-9.61391e-05	-4.52583e-05	-3.78065e-05	-3.00088e-05	-4.2855e-05	-2.50565e-05	-1.67575e-05	-1.77751e-05	-3.88349e-05	-4.47991e-05	-4.70666e-05	-1.16578e-05	-4.70013e-05	-4.96717e-05	-4.88924e-05	-5.41177e-05	4.41334e-05	-5.81351e-05	-4.5973e-05	-8.52779e-05	-6.45112e-05	-6.55684e-05	-4.25622e-05	-6.99289e-05	-6.48121e-05	-7.23802e-05	-7.6271e-05	-8.12732e-05	-9.0332e-05	-7.77149e-05	-8.47147e-05	-9.15767e-05
1	0	0	0	0	0	0	0	0	0	0	0	0	0	0	0	0	0	0	0	0	0	0	0	0	0	0	0	0	0	0	0	0	0	0	0	0	0	0	0	0	0	0	0	0	0	0	0	0	0
1	0	0	0	0	0	0	0	0	0	0	0	0	0	0	0	0	0	0	0	0	0	0	0	0	0	0	0	0	0	0	0	0	0	0	0	0	0	0	0	0	0	0	0	0	0	0	0	0	0
1	0	0	0	0	0	0	0	0	0	0	0	0	0	0	0	0	0	0	0	0	0	0	0	0	0	0	0	0	0	0	0	0	0	0	0	0	0	0	0	0	0	0	0	0	0	0	0	0	0
1	-0.000278571	0.00324886	-0.00128536	-0.00207852	0.000164525	-0.000739469	-0.000115927	-3.96874e-05	7.20218e-05	-0.000142649	-3.80004e-05	-1.75619e-05	0.000331526	-3.92766e-05	-7.36893e-05	-1.33817e-05	-5.52321e-05	-9.63484e-05	-4.53473e-05	-3.78729e-05	-3.00552e-05	-4.29123e-05	-2.50847e-05	-1.67729e-05	-1.77876e-05	-3.88542e-05	-4.48119e-05	-4.70702e-05	-1.16563e-05	-4.69852e-05	-4.96442e-05	-4.8855e-05	-5.4065e-05	4.40812e-05	-5.80541e-05	-4.58994e-05	-8.51233e-05	-6.43808e-05	-6.54222e-05	-4.24583e-05	-6.97436e-05	-6.46268e-05	-7.21581e-05	-7.6021e-05	-8.09898e-05	-8.99981e-05	-7.74114e-05	-8.43661e-05	-9.11807e-05
1	0	0	0	0	0	0	0	0	0	0	0	0	0	0	0	0	0	0	0	0	0	0	0	0	0	0	0	0	0	0	0	0	0	0	0	0	0	0	0	0	0	0	0	0	0	0	0	0	0
1	0	0	0	0	0	0	0	0	0	0	0	0	0	0	0	0	0	0	0	0	0	0	0	0	0	0	0	0	0	0	0	0	0	0	0	0	0	0	0	0	0	0	0	0	0	0	0	0	0
1	0	0	0	0	0	0	0	0	0	0	0	0	0	0	0	0	0	0	0	0	0	0	0	0	0	0	0	0	0	0	0	0	0	0	0	0	0	0	0	0	0	0	0	0	0	0	0	0	0
1	0	0	0	0	0	0	0	0	0	0	0	0	0	0	0	0	0	0	0	0	0	0	0	0	0	0	0	0	0	0	0	0	0	0	0	0	0	0	0	0	0	0	0	0	0	0	0	0	0
1	-0.000285954	0.00333416	-0.00131902	-0.00213262	0.000168773	-0.000758446	-0.000118882	-4.06919e-05	7.38325e-05	-0.000146212	-3.8943e-05	-1.79945e-05	0.000339636	-4.02309e-05	-7.54674e-05	-1.37024e-05	-5.65462e-05	-9.86245e-05	-4.64109e-05	-3.87548e-05	-3.07499e-05	-4.3897e-05	-2.56561e-05	-1.71521e-05	-1.81868e-05	-3.97196e-05	-4.58024e-05	-4.81027e-05	-1.191e-05	-4.8e-05	-5.07082e-05	-4.98938e-05	-5.52055e-05	4.50036e-05	-5.92592e-05	-4.68444e-05	-8.68616e-05	-6.56847e-05	-6.67361e-05	-4.3304e-05	-7.11209e-05	-6.58922e-05	-7.35588e-05	-7.7484e-05	-8.25347e-05	-9.16997e-05	-7.88621e-05	-8.5933e-05	-9.28588e-05
1	-0.00027855	0.00324806	-0.00128479	-0.00207719	0.000164391	-0.000738728	-0.00011579	-3.9633e-05	7.191e-05	-0.000142401	-3.79274e-05	-1.75249e-05	0.000330767	-3.91794e-05	-7.34933e-05	-1.33437e-05	-5.50649e-05	-9.60388e-05	-4.51932e-05	-3.77372e-05	-2.9942e-05	-4.27428e-05	-2.4981e-05	-1.67005e-05	-1.77076e-05	-3.86721e-05	-4.45936e-05	-4.68323e-05	-1.15952e-05	-4.67304e-05	-4.93659e-05	-4.85721e-05	-5.3742e-05	4.38098e-05	-5.7686e-05	-4.55998e-05	-8.45522e-05	-6.3937e-05	-6.49592e-05	-4.21501e-05	-6.92244e-05	-6.41338e-05	-7.15945e-05	-7.54133e-05	-8.03275e-05	-8.92456e-05	-7.675e-05	-8.36298e-05	-9.03682e-05
1	-0.000280582	0.00327154	-0.00129405	-0.00209208	0.000165561	-0.000743955	-0.000116604	-3.99098e-05	7.2409e-05	-0.000143383	-3.81872e-05	-1.76442e-05	0.000333003	-3.94426e-05	-7.39838e-05	-1.34322e-05	-5.54275e-05	-9.6667e-05	-4.54869e-05	-3.79808e-05	-3.01339e-05	-4.30148e-05	-2.51389e-05	-1.68053e-05	-1.78179e-05	-3.89114e-05	-4.48676e-05	-4.71179e-05	-1.16654e-05	-4.70113e-05	-4.96605e-05	-4.88599e-05	-5.4058e-05	4.40654e-05	-5.802e-05	-4.58619e-05	-8.50344e-05	-6.42988e-05	-6.53239e-05	-4.23849e-05	-6.9607e-05	-6.44854e-05	-7.19838e-05	-7.58201e-05	-8.07572e-05	-8.97191e-05	-7.71538e-05	-8.40661e-05	-9.08357e-05
1	-0.000270647	0.00315605	-0.00124818	-0.00201787	0.000159698	-0.000717587	-0.000112473	-3.84957e-05	6.98433e-05	-0.000138301	-3.68337e-05	-1.70187e-05	0.0003212	-3.8044e-05	-7.13601e-05	-1.29558e-05	-5.34614e-05	-9.32376e-05	-4.3873e-05	-3.6633e-05	-2.90645e-05	-4.14881e-05	-2.42465e-05	-1.62087e-05	-1.71853e-05	-3.75296e-05	-4.32741e-05	-4.54443e-05	-1.1251e-05	-4.53411e-05	-4.78959e-05	-4.71235e-05	-5.21367e-05	4.24991e-05	-5.59574e-05	-4.42313e-05	-8.20106e-05	-6.20121e-05	-6.30005e-05	-4.08772e-05	-6.71306e-05	-6.2191e-05	-6.94223e-05	-7.31217e-05	-7.78827e-05	-8.65252e-05	-7.44069e-05	-8.10728e-05	-8.76009e-05
1	-0.000280642	0.00327221	-0.00129431	-0.00209248	0.000165591	-0.000744082	-0.000116623	-3.9916e-05	7.24195e-05	-0.000143402	-3.81922e-05	-1.76463e-05	0.000333041	-3.94467e-05	-7.39909e-05	-1.34333e-05	-5.54318e-05	-9.66738e-05	-4.54897e-05	-3.79828e-05	-3.01352e-05	-4.30164e-05	-2.51396e-05	-1.68056e-05	-1.78181e-05	-3.89115e-05	-4.48673e-05	-4.71173e-05	-1.16652e-05	-4.70099e-05	-4.96585e-05	-4.88575e-05	-5.4055e-05	4.40626e-05	-5.80158e-05	-4.58582e-05	-8.50267e-05	-6.42925e-05	-6.5317e-05	-4.238e-05	-6.95984e-05	-6.4477e-05	-7.19737e-05	-7.58088e-05	-8.07445e-05	-8.97042e-05	-7.71404e-05	-8.40508e-05	-9.08184e-05
1	0	0	0	0	0	0	0	0	0	0	0	0	0	0	0	0	0	0	0	0	0	0	0	0	0	0	0	0	0	0	0	0	0	0	0	0	0	0	0	0	0	0	0	0	0	0	0	0	0
1	-0.000277812	0.0032392	-0.00128114	-0.00207109	0.000163895	-0.000736425	-0.000115419	-3.95023e-05	7.1666e-05	-0.000141904	-3.77917e-05	-1.74605e-05	0.000329522	-3.90282e-05	-7.32029e-05	-1.32897e-05	-5.4837e-05	-9.56325e-05	-4.49979e-05	-3.75706e-05	-2.9807e-05	-4.25461e-05	-2.48637e-05	-1.66205e-05	-1.76211e-05	-3.84798e-05	-4.43677e-05	-4.65906e-05	-1.15343e-05	-4.64806e-05	-4.90975e-05	-4.83035e-05	-5.34398e-05	4.35594e-05	-5.73509e-05	-4.53307e-05	-8.40453e-05	-6.35478e-05	-6.45577e-05	-4.18857e-05	-6.87837e-05	-6.37196e-05	-7.11254e-05	-7.49122e-05	-7.97863e-05	-8.8636e-05	-7.62187e-05	-8.30431e-05	-8.97259e-05
1	-0.00027214	0.0031732	-0.00125489	-0.00202858	0.000160534	-0.000721293	-0.000113045	-3.8689e-05	7.0189e-05	-0.000138976	-3.70108e-05	-1.70993e-05	0.000322699	-3.82189e-05	-7.1683e-05	-1.30135e-05	-5.36957e-05	-9.36397e-05	-4.40591e-05	-3.67858e-05	-2.91836e-05	-4.16553e-05	-2.43425e-05	-1.62717e-05	-1.72509e-05	-3.76702e-05	-4.34332e-05	-4.56082e-05	-1.12908e-05	-4.54981e-05	-4.80584e-05	-4.72801e-05	-5.23062e-05	4.26343e-05	-5.61314e-05	-4.43657e-05	-8.22541e-05	-6.21918e-05	-6.31786e-05	-4.09898e-05	-6.73109e-05	-6.23536e-05	-6.95989e-05	-7.33025e-05	-7.80699e-05	-8.6727e-05	-7.45752e-05	-8.12504e-05	-8.77866e-05
1	0	0	0	0	0	0	0	0	0	0	0	0	0	0	0	0	0	0	0	0	0	0	0	0	0	0	0	0	0	0	0	0	0	0	0	0	0	0	0	0	0	0	0	0	0	0	0	0	0
1	0	0	0	0	0	0	0	0	0	0	0	0	0	0	0	0	0	0	0	0	0	0	0	0	0	0	0	0	0	0	0	0	0	0	0	0	0	0	0	0	0	0	0	0	0	0	0	0	0
1	0	0	0	0	0	0	0	0	0	0	0	0	0	0	0	0	0	0	0	0	0	0	0	0	0	0	0	0	0	0	0	0	0	0	0	0	0	0	0	0	0	0	0	0	0	0	0	0	0
1	-0.000275897	0.00321641	-0.00127184	-0.00205568	0.00016265	-0.000730696	-0.000114501	-3.91813e-05	7.10711e-05	-0.000140701	-3.74646e-05	-1.73063e-05	0.000326555	-3.86698e-05	-7.25177e-05	-1.3163e-05	-5.43045e-05	-9.46868e-05	-4.4545e-05	-3.71859e-05	-2.94965e-05	-4.20954e-05	-2.4596e-05	-1.64386e-05	-1.74252e-05	-3.80451e-05	-4.38587e-05	-4.6048e-05	-1.1398e-05	-4.59229e-05	-4.84998e-05	-4.7707e-05	-5.27705e-05	4.30062e-05	-5.66124e-05	-4.47391e-05	-8.29336e-05	-6.26961e-05	-6.36812e-05	-4.13096e-05	-6.78257e-05	-6.2821e-05	-7.01098e-05	-7.38294e-05	-7.86191e-05	-8.73238e-05	-7.50769e-05	-8.17846e-05	-8.83504e-05
1	0	0	0	0	0	0	0	0	0	0	0	0	0	0	0	0	0	0	0	0	0	0	0	0	0	0	0	0	0	0	0	0	0	0	0	0	0	0	0	0	0	0	0	0	0	0	0	0	0
1	-0.000269956	0.00314727	-0.00124434	-0.00201113	0.000159127	-0.000714829	-0.000112012	-3.83282e-05	6.95215e-05	-0.000137628	-3.6645e-05	-1.69272e-05	0.000319391	-3.78198e-05	-7.09212e-05	-1.28728e-05	-5.31052e-05	-9.25924e-05	-4.35582e-05	-3.63608e-05	-2.8841e-05	-4.11585e-05	-2.40477e-05	-1.60716e-05	-1.70355e-05	-3.7193e-05	-4.28749e-05	-4.50135e-05	-1.11415e-05	-4.4888e-05	-4.74051e-05	-4.66286e-05	-5.15757e-05	4.20311e-05	-5.53268e-05	-4.37215e-05	-8.10444e-05	-6.12657e-05	-6.22261e-05	-4.03643e-05	-6.62712e-05	-6.1379e-05	-6.84982e-05	-7.21297e-05	-7.68063e-05	-8.53073e-05	-7.33407e-05	-7.98903e-05	-8.6301e-05
1	-0.000284554	0.00331687	-0.00131167	-0.00212001	0.000167723	-0.000753472	-0.000118063	-4.03985e-05	7.32758e-05	-0.00014506	-3.86236e-05	-1.7841e-05	0.000336628	-3.98611e-05	-7.47488e-05	-1.35674e-05	-5.59705e-05	-9.75877e-05	-4.59078e-05	-3.83219e-05	-3.03963e-05	-4.33778e-05	-2.53442e-05	-1.6938e-05	-1.79538e-05	-3.91976e-05	-4.51854e-05	-4.74389e-05	-1.17417e-05	-4.73061e-05	-4.99585e-05	-4.91398e-05	-5.43531e-05	4.42941e-05	-5.83054e-05	-4.6075e-05	-8.54066e-05	-6.45629e-05	-6.55746e-05	-4.25361e-05	-6.98365e-05	-6.46807e-05	-7.21823e-05	-7.60087e-05	-8.09363e-05	-8.98939e-05	-7.72833e-05	-8.41846e-05	-9.09392e-05
1	-0.000273596	0.00318947	-0.00126105	-0.00203809	0.000161251	-0.000724357	-0.000113501	-3.88364e-05	7.0441e-05	-0.000139444	-3.71275e-05	-1.71495e-05	0.000323575	-3.83142e-05	-7.18461e-05	-1.30402e-05	-5.37943e-05	-9.37911e-05	-4.41207e-05	-3.68292e-05	-2.92117e-05	-4.16861e-05	-2.43552e-05	-1.62766e-05	-1.72523e-05	-3.76652e-05	-4.34179e-05	-4.55821e-05	-1.12819e-05	-4.54523e-05	-4.79995e-05	-4.72118e-05	-5.22192e-05	4.25541e-05	-5.60135e-05	-4.42629e-05	-8.20454e-05	-6.20205e-05	-6.29908e-05	-4.08591e-05	-6.70814e-05	-6.21275e-05	-6.93313e-05	-7.30047e-05	-7.77357e-05	-8.63369e-05	-7.42235e-05	-8.08495e-05	-8.73344e-05
1	0	0	0	0	0	0	0	0	0	0	0	0	0	0	0	0	0	0	0	0	0	0	0	0	0	0	0	0	0	0	0	0	0	0	0	0	0	0	0	0	0	0	0	0	0	0	0	0	0
1	-0.000279988	0.00326364	-0.00129045	-0.00208556	0.000164994	-0.000741154	-0.000116127	-3.97337e-05	7.20657e-05	-0.000142656	-3.79811e-05	-1.75431e-05	0.000330989	-3.91909e-05	-7.34875e-05	-1.33377e-05	-5.50194e-05	-9.59237e-05	-4.51222e-05	-3.76639e-05	-2.98726e-05	-4.26278e-05	-2.49045e-05	-1.66431e-05	-1.76402e-05	-3.85106e-05	-4.43907e-05	-4.66018e-05	-1.15339e-05	-4.64657e-05	-4.9068e-05	-4.8261e-05	-5.33778e-05	4.34967e-05	-5.72523e-05	-4.52401e-05	-8.38538e-05	-6.33853e-05	-6.43746e-05	-4.17552e-05	-6.85502e-05	-6.34855e-05	-7.08443e-05	-7.45952e-05	-7.94264e-05	-8.82115e-05	-7.58324e-05	-8.25991e-05	-8.92211e-05
1	-0.000274641	0.00320145	-0.00126573	-0.00204554	0.00016183	-0.000726919	-0.000113896	-3.89693e-05	7.0678e-05	-0.000139905	-3.72481e-05	-1.72042e-05	0.00032459	-3.84322e-05	-7.20633e-05	-1.30789e-05	-5.39509e-05	-9.40587e-05	-4.42441e-05	-3.69301e-05	-2.929e-05	-4.17956e-05	-2.44178e-05	-1.63175e-05	-1.72947e-05	-3.77556e-05	-4.35196e-05	-4.56863e-05	-1.1307e-05	-4.5551e-05	-4.8101e-05	-4.73089e-05	-5.23237e-05	4.26369e-05	-5.61193e-05	-4.43439e-05	-8.2191e-05	-6.21271e-05	-6.30954e-05	-4.09246e-05	-6.71853e-05	-6.22201e-05	-6.94308e-05	-7.31053e-05	-7.78384e-05	-8.6446e-05	-7.43131e-05	-8.09426e-05	-8.743e-05
1	-0.00028408	0.003311	-0.00130917	-0.0021157	0.000167364	-0.000751764	-0.000117782	-4.02974e-05	7.30837e-05	-0.000144662	-3.85131e-05	-1.77878e-05	0.000335584	-3.97327e-05	-7.4499e-05	-1.35204e-05	-5.577e-05	-9.72265e-05	-4.57323e-05	-3.81709e-05	-3.02729e-05	-4.31965e-05	-2.52352e-05	-1.68631e-05	-1.78723e-05	-3.9015e-05	-4.49695e-05	-4.72066e-05	-1.16828e-05	-4.70631e-05	-4.96958e-05	-4.88756e-05	-5.40544e-05	4.40454e-05	-5.7971e-05	-4.58053e-05	-8.48963e-05	-6.41695e-05	-6.51671e-05	-4.22667e-05	-6.93859e-05	-6.42556e-05	-7.16994e-05	-7.5491e-05	-8.03755e-05	-8.92602e-05	-7.67294e-05	-8.35711e-05	-9.02656e-05
1	-0.000264449	0.00308285	-0.00121858	-0.00196918	0.000155792	-0.000699735	-0.000109632	-3.75086e-05	6.8025e-05	-0.000134645	-3.58458e-05	-1.65556e-05	0.000312337	-3.6979e-05	-6.93344e-05	-1.25829e-05	-5.1902e-05	-9.04815e-05	-4.2559e-05	-3.55216e-05	-2.81713e-05	-4.01969e-05	-2.34825e-05	-1.56916e-05	-1.66304e-05	-3.63032e-05	-4.18431e-05	-4.39238e-05	-1.08702e-05	-4.37888e-05	-4.62375e-05	-4.54736e-05	-5.02909e-05	4.09782e-05	-5.39329e-05	-4.26139e-05	-7.89799e-05	-5.96964e-05	-6.06235e-05	-3.93191e-05	-6.45457e-05	-5.97723e-05	-6.66954e-05	-7.02212e-05	-7.47633e-05	-8.30262e-05	-7.13692e-05	-7.77316e-05	-8.39569e-05
1	-0.000261523	0.00304855	-0.00120484	-0.00194675	0.000154006	-0.000691636	-0.000108353	-3.70671e-05	6.72176e-05	-0.000133033	-3.5413e-05	-1.63541e-05	0.000308504	-3.65213e-05	-6.84693e-05	-1.24247e-05	-5.12439e-05	-8.9325e-05	-4.20108e-05	-3.50604e-05	-2.78027e-05	-3.96669e-05	-2.31705e-05	-1.54815e-05	-1.64061e-05	-3.58098e-05	-4.12702e-05	-4.33181e-05	-1.07192e-05	-4.3176e-05	-4.55858e-05	-4.4828e-05	-4.9572e-05	4.03882e-05	-5.3151e-05	-4.19918e-05	-7.78189e-05	-5.88129e-05	-5.97201e-05	-3.87292e-05	-6.35709e-05	-5.88635e-05	-6.56746e-05	-6.91394e-05	-7.3604e-05	-8.17303e-05	-7.02481e-05	-7.65027e-05	-8.26211e-05
1	0	0	0	0	0	0	0	0	0	0	0	0	0	0	0	0	0	0	0	0	0	0	0	0	0	0	0	0	0	0	0	0	0	0	0	0	0	0	0	0	0	0	0	0	0	0	0	0	0
1	0	0	0	0	0	0	0	0	0	0	0	0	0	0	0	0	0	0	0	0	0	0	0	0	0	0	0	0	0	0	0	0	0	0	0	0	0	0	0	0	0	0	0	0	0	0	0	0	0
1	0	0	0	0	0	0	0	0	0	0	0	0	0	0	0	0	0	0	0	0	0	0	0	0	0	0	0	0	0	0	0	0	0	0	0	0	0	0	0	0	0	0	0	0	0	0	0	0	0
1	0	0	0	0	0	0	0	0	0	0	0	0	0	0	0	0	0	0	0	0	0	0	0	0	0	0	0	0	0	0	0	0	0	0	0	0	0	0	0	0	0	0	0	0	0	0	0	0	0
1	-0.000269485	0.00314062	-0.00124115	-0.00200515	0.000158593	-0.000712138	-0.000111546	-3.81533e-05	6.91764e-05	-0.000136889	-3.64336e-05	-1.68227e-05	0.000317293	-3.75561e-05	-7.03981e-05	-1.27727e-05	-5.26709e-05	-9.1798e-05	-4.3167e-05	-3.60197e-05	-2.85589e-05	-4.07395e-05	-2.37933e-05	-1.58951e-05	-1.68417e-05	-3.67549e-05	-4.23527e-05	-4.44473e-05	-1.09969e-05	-4.42876e-05	-4.67521e-05	-4.59677e-05	-5.08242e-05	4.14019e-05	-5.44765e-05	-4.30322e-05	-7.97344e-05	-6.02511e-05	-6.11708e-05	-3.96638e-05	-6.50946e-05	-6.02649e-05	-6.72277e-05	-7.07632e-05	-7.53208e-05	-8.36235e-05	-7.18641e-05	-7.82502e-05	-8.4495e-05
1	0	0	0	0	0	0	0	0	0	0	0	0	0	0	0	0	0	0	0	0	0	0	0	0	0	0	0	0	0	0	0	0	0	0	0	0	0	0	0	0	0	0	0	0	0	0	0	0	0
1	0	0	0	0	0	0	0	0	0	0	0	0	0	0	0	0	0	0	0	0	0	0	0	0	0	0	0	0	0	0	0	0	0	0	0	0	0	0	0	0	0	0	0	0	0	0	0	0	0
1	0	0	0	0	0	0	0	0	0	0	0	0	0	0	0	0	0	0	0	0	0	0	0	0	0	0	0	0	0	0	0	0	0	0	0	0	0	0	0	0	0	0	0	0	0	0	0	0	0
1	0	0	0	0	0	0	0	0	0	0	0	0	0	0	0	0	0	0	0	0	0	0	0	0	0	0	0	0	0	0	0	0	0	0	0	0	0	0	0	0	0	0	0	0	0	0	0	0	0
1	-0.000271807	0.00316728	-0.00125158	-0.00202179	0.00015989	-0.000717887	-0.000112434	-3.8453e-05	6.97122e-05	-0.000137935	-3.67079e-05	-1.69475e-05	0.000319613	-3.78267e-05	-7.08978e-05	-1.28619e-05	-5.30333e-05	-9.24198e-05	-4.34547e-05	-3.62559e-05	-2.87431e-05	-4.09978e-05	-2.39415e-05	-1.59925e-05	-1.6943e-05	-3.69721e-05	-4.25984e-05	-4.47003e-05	-1.10583e-05	-4.45301e-05	-4.70031e-05	-4.62095e-05	-5.10861e-05	4.16108e-05	-5.47454e-05	-4.324e-05	-8.01108e-05	-6.0529e-05	-6.14464e-05	-3.98382e-05	-6.53739e-05	-6.0517e-05	-6.75016e-05	-7.10439e-05	-7.56114e-05	-8.39372e-05	-7.21258e-05	-7.85268e-05	-8.47846e-05
1	0	0	0	0	0	0	0	0	0	0	0	0	0	0	0	0	0	0	0	0	0	0	0	0	0	0	0	0	0	0	0	0	0	0	0	0	0	0	0	0	0	0	0	0	0	0	0	0	0
1	0	0	0	0	0	0	0	0	0	0	0	0	0	0	0	0	0	0	0	0	0	0	0	0	0	0	0	0	0	0	0	0	0	0	0	0	0	0	0	0	0	0	0	0	0	0	0	0	0
1	-0.000267622	0.00311819	-0.00123189	-0.00198962	0.000157326	-0.00070625	-0.000110595	-3.78177e-05	6.85493e-05	-0.000135611	-3.60837e-05	-1.66566e-05	0.000314077	-3.71651e-05	-6.96464e-05	-1.26329e-05	-5.20802e-05	-9.07439e-05	-4.26598e-05	-3.55868e-05	-2.8208e-05	-4.0228e-05	-2.34882e-05	-1.56871e-05	-1.66167e-05	-3.62541e-05	-4.17643e-05	-4.38178e-05	-1.08382e-05	-4.36367e-05	-4.60525e-05	-4.52675e-05	-5.00365e-05	4.07493e-05	-5.36031e-05	-4.23308e-05	-7.84135e-05	-5.92369e-05	-6.01248e-05	-3.8975e-05	-6.39468e-05	-5.91862e-05	-6.60064e-05	-6.94589e-05	-7.39124e-05	-8.20376e-05	-7.0482e-05	-7.67245e-05	-8.28251e-05
1	-0.000268249	0.00312547	-0.00123477	-0.00199428	0.000157694	-0.000707903	-0.000110853	-3.79061e-05	6.87095e-05	-0.000135928	-3.6168e-05	-1.66955e-05	0.00031481	-3.72519e-05	-6.98089e-05	-1.26623e-05	-5.22016e-05	-9.09554e-05	-4.27592e-05	-3.56697e-05	-2.82737e-05	-4.03216e-05	-2.35428e-05	-1.57236e-05	-1.66554e-05	-3.63384e-05	-4.18614e-05	-4.39197e-05	-1.08634e-05	-4.37381e-05	-4.61595e-05	-4.53726e-05	-5.01526e-05	4.08438e-05	-5.37274e-05	-4.2429e-05	-7.85953e-05	-5.93742e-05	-6.02641e-05	-3.90652e-05	-6.40949e-05	-5.93233e-05	-6.61592e-05	-6.96196e-05	-7.40834e-05	-8.22273e-05	-7.0645e-05	-7.69019e-05	-8.30165e-05
1	0	0	0	0	0	0	0	0	0	0	0	0	0	0	0	0	0	0	0	0	0	0	0	0	0	0	0	0	0	0	0	0	0	0	0	0	0	0	0	0	0	0	0	0	0	0	0	0	0
1	-0.000257538	0.00300094	-0.00118533	-0.0019143	0.000151375	-0.000679485	-0.000106401	-3.63821e-05	6.59445e-05	-0.000130451	-3.47095e-05	-1.60216e-05	0.000302092	-3.57451e-05	-6.69823e-05	-1.21491e-05	-5.00837e-05	-8.72614e-05	-4.10209e-05	-3.42182e-05	-2.7122e-05	-3.86775e-05	-2.25819e-05	-1.50811e-05	-1.59742e-05	-3.48507e-05	-4.01459e-05	-4.21181e-05	-1.04174e-05	-4.19404e-05	-4.42603e-05	-4.3504e-05	-4.80851e-05	3.91584e-05	-5.15081e-05	-4.06747e-05	-7.53423e-05	-5.69144e-05	-5.7765e-05	-3.74436e-05	-6.14317e-05	-5.68559e-05	-6.34048e-05	-6.67183e-05	-7.0993e-05	-7.87939e-05	-6.76923e-05	-7.36845e-05	-7.95399e-05
1	-0.000259233	0.00302057	-0.00119309	-0.0019268	0.000152359	-0.000683893	-0.000107089	-3.66167e-05	6.63683e-05	-0.000131288	-3.49312e-05	-1.61236e-05	0.00030401	-3.59714e-05	-6.74052e-05	-1.22256e-05	-5.03981e-05	-8.78075e-05	-4.12768e-05	-3.4431e-05	-2.72902e-05	-3.89166e-05	-2.27211e-05	-1.51738e-05	-1.60721e-05	-3.50636e-05	-4.03904e-05	-4.23737e-05	-1.04804e-05	-4.21934e-05	-4.45265e-05	-4.37648e-05	-4.83724e-05	3.93917e-05	-5.1814e-05	-4.09154e-05	-7.57869e-05	-5.72491e-05	-5.81036e-05	-3.76624e-05	-6.17895e-05	-5.7186e-05	-6.37717e-05	-6.71032e-05	-7.14012e-05	-7.92454e-05	-6.80789e-05	-7.4104e-05	-7.99913e-05
1	-0.000259074	0.00301869	-0.00119233	-0.00192555	0.000152259	-0.000683433	-0.000107015	-3.65912e-05	6.63213e-05	-0.000131193	-3.49056e-05	-1.61116e-05	0.00030378	-3.59437e-05	-6.73525e-05	-1.22159e-05	-5.03574e-05	-8.77355e-05	-4.12425e-05	-3.4402e-05	-2.72669e-05	-3.88828e-05	-2.27011e-05	-1.51603e-05	-1.60575e-05	-3.50314e-05	-4.03528e-05	-4.23338e-05	-1.04704e-05	-4.21526e-05	-4.44829e-05	-4.37215e-05	-4.83239e-05	3.93517e-05	-5.17608e-05	-4.08729e-05	-7.57072e-05	-5.71882e-05	-5.80411e-05	-3.76215e-05	-6.17215e-05	-5.71224e-05	-6.37e-05	-6.70269e-05	-7.13191e-05	-7.91534e-05	-6.7999e-05	-7.40161e-05	-7.98954e-05
1	0	0	0	0	0	0	0	0	0	0	0	0	0	0	0	0	0	0	0	0	0	0	0	0	0	0	0	0	0	0	0	0	0	0	0	0	0	0	0	0	0	0	0	0	0	0	0	0	0
1	-0.000267662	0.00311839	-0.00123184	-0.00198936	0.000157292	-0.00070603	-0.00011055	-3.7799e-05	6.85092e-05	-0.000135519	-3.60559e-05	-1.66423e-05	0.000313778	-3.71263e-05	-6.95672e-05	-1.26173e-05	-5.20115e-05	-9.06157e-05	-4.25956e-05	-3.553e-05	-2.81605e-05	-4.01564e-05	-2.34442e-05	-1.56563e-05	-1.65826e-05	-3.61763e-05	-4.16709e-05	-4.37158e-05	-1.0812e-05	-4.35271e-05	-4.59326e-05	-4.51455e-05	-4.9897e-05	4.0632e-05	-5.34439e-05	-4.22012e-05	-7.81662e-05	-5.90446e-05	-5.99242e-05	-3.88413e-05	-6.37218e-05	-5.89725e-05	-6.5762e-05	-6.91953e-05	-7.36252e-05	-8.17113e-05	-7.01952e-05	-7.64053e-05	-8.24729e-05
1	-0.00026362	0.00307125	-0.00121305	-0.00195886	0.000154874	-0.00069512	-0.000108835	-3.721e-05	6.7437e-05	-0.000133388	-3.54866e-05	-1.63783e-05	0.000308781	-3.65323e-05	-6.84494e-05	-1.24137e-05	-5.11685e-05	-8.91408e-05	-4.18994e-05	-3.49468e-05	-2.76962e-05	-3.94917e-05	-2.30545e-05	-1.53949e-05	-1.63046e-05	-3.55674e-05	-4.09666e-05	-4.29739e-05	-1.06278e-05	-4.27824e-05	-4.51435e-05	-4.43669e-05	-4.9033e-05	3.99256e-05	-5.2511e-05	-4.14616e-05	-7.67909e-05	-5.80017e-05	-5.88616e-05	-3.81499e-05	-6.25829e-05	-5.79145e-05	-6.45776e-05	-6.79443e-05	-7.2289e-05	-8.02227e-05	-6.89116e-05	-7.50028e-05	-8.09533e-05
1	0	0	0	0	0	0	0	0	0	0	0	0	0	0	0	0	0	0	0	0	0	0	0	0	0	0	0	0	0	0	0	0	0	0	0	0	0	0	0	0	0	0	0	0	0	0	0	0	0
1	0	0	0	0	0	0	0	0	0	0	0	0	0	0	0	0	0	0	0	0	0	0	0	0	0	0	0	0	0	0	0	0	0	0	0	0	0	0	0	0	0	0	0	0	0	0	0	0	0
1	0	0	0	0	0	0	0	0	0	0	0	0	0	0	0	0	0	0	0	0	0	0	0	0	0	0	0	0	0	0	0	0	0	0	0	0	0	0	0	0	0	0	0	0	0	0	0	0	0
1	0	0	0	0	0	0	0	0	0	0	0	0	0	0	0	0	0	0	0	0	0	0	0	0	0	0	0	0	0	0	0	0	0	0	0	0	0	0	0	0	0	0	0	0	0	0	0	0	0
1	0	0	0	0	0	0	0	0	0	0	0	0	0	0	0	0	0	0	0	0	0	0	0	0	0	0	0	0	0	0	0	0	0	0	0	0	0	0	0	0	0	0	0	0	0	0	0	0	0
1	0	0	0	0	0	0	0	0	0	0	0	0	0	0	0	0	0	0	0	0	0	0	0	0	0	0	0	0	0	0	0	0	0	0	0	0	0	0	0	0	0	0	0	0	0	0	0	0	0
1	-0.000263893	0.0030741	-0.00121404	-0.00196023	0.000154966	-0.000695455	-0.000108876	-3.72198e-05	6.74473e-05	-0.000133394	-3.54842e-05	-1.63754e-05	0.000308692	-3.65177e-05	-6.84145e-05	-1.2406e-05	-5.11312e-05	-8.90659e-05	-4.18596e-05	-3.49097e-05	-2.76638e-05	-3.94411e-05	-2.30225e-05	-1.53718e-05	-1.62784e-05	-3.55062e-05	-4.08916e-05	-4.28905e-05	-1.0606e-05	-4.26899e-05	-4.5041e-05	-4.42612e-05	-4.89108e-05	3.98217e-05	-5.23686e-05	-4.13446e-05	-7.65658e-05	-5.78253e-05	-5.86761e-05	-3.80255e-05	-6.2372e-05	-5.77129e-05	-6.43457e-05	-6.76928e-05	-7.20135e-05	-7.99081e-05	-6.86338e-05	-7.46922e-05	-8.06092e-05
1	-0.000261361	0.00304467	-0.00120235	-0.00194133	0.000153474	-0.000688744	-0.000107824	-3.68601e-05	6.67948e-05	-0.000132102	-3.51401e-05	-1.62165e-05	0.000305693	-3.61625e-05	-6.77483e-05	-1.22851e-05	-5.06322e-05	-8.81958e-05	-4.14502e-05	-3.4568e-05	-2.73927e-05	-3.90542e-05	-2.27964e-05	-1.52207e-05	-1.61182e-05	-3.51564e-05	-4.04883e-05	-4.24671e-05	-1.05012e-05	-4.22676e-05	-4.45949e-05	-4.38224e-05	-4.84254e-05	3.94261e-05	-5.18478e-05	-4.09331e-05	-7.58027e-05	-5.72484e-05	-5.80901e-05	-3.76453e-05	-6.17478e-05	-5.71347e-05	-6.37005e-05	-6.70133e-05	-7.12899e-05	-7.91044e-05	-6.79427e-05	-7.39394e-05	-7.97959e-05
1	0	0	0	0	0	0	0	0	0	0	0	0	0	0	0	0	0	0	0	0	0	0	0	0	0	0	0	0	0	0	0	0	0	0	0	0	0	0	0	0	0	0	0	0	0	0	0	0	0
1	-0.000263894	0.00307391	-0.00121386	-0.0019598	0.000154922	-0.000695204	-0.000108829	-3.7201e-05	6.74083e-05	-0.000133307	-3.54585e-05	-1.63624e-05	0.000308424	-3.64833e-05	-6.83451e-05	-1.23925e-05	-5.10718e-05	-8.8956e-05	-4.18049e-05	-3.48616e-05	-2.76237e-05	-3.9381e-05	-2.29857e-05	-1.53462e-05	-1.625e-05	-3.54417e-05	-4.08144e-05	-4.28064e-05	-1.05844e-05	-4.26e-05	-4.49429e-05	-4.41615e-05	-4.87971e-05	3.97263e-05	-5.22392e-05	-4.12395e-05	-7.63655e-05	-5.76698e-05	-5.85141e-05	-3.79177e-05	-6.21907e-05	-5.7541e-05	-6.41494e-05	-6.74814e-05	-7.17833e-05	-7.96469e-05	-6.84044e-05	-7.44372e-05	-8.03282e-05
1	0	0	0	0	0	0	0	0	0	0	0	0	0	0	0	0	0	0	0	0	0	0	0	0	0	0	0	0	0	0	0	0	0	0	0	0	0	0	0	0	0	0	0	0	0	0	0	0	0
1	-0.000268004	0.00312116	-0.00123238	-0.00198938	0.000157232	-0.000705459	-0.000110415	-3.77373e-05	6.83689e-05	-0.000135185	-3.59521e-05	-1.65875e-05	0.000312615	-3.69732e-05	-6.92514e-05	-1.25548e-05	-5.17323e-05	-9.00918e-05	-4.23317e-05	-3.52952e-05	-2.79627e-05	-3.98578e-05	-2.32602e-05	-1.55269e-05	-1.64387e-05	-3.58475e-05	-4.1275e-05	-4.32825e-05	-1.07004e-05	-4.30598e-05	-4.54205e-05	-4.46236e-05	-4.92997e-05	4.01289e-05	-5.27601e-05	-4.16439e-05	-7.71018e-05	-5.82164e-05	-5.90591e-05	-3.82647e-05	-6.27495e-05	-5.80485e-05	-6.47047e-05	-6.80545e-05	-7.23812e-05	-8.02972e-05	-6.89517e-05	-7.50206e-05	-8.09445e-05
1	-0.00025895	0.00301596	-0.00119065	-0.00192193	0.000151906	-0.000681529	-0.000106669	-3.64559e-05	6.60459e-05	-0.000130588	-3.47286e-05	-1.60225e-05	0.000301963	-3.57121e-05	-6.68876e-05	-1.2126e-05	-4.99638e-05	-8.70096e-05	-4.08825e-05	-3.4086e-05	-2.7004e-05	-3.84902e-05	-2.24615e-05	-1.49934e-05	-1.58734e-05	-3.46139e-05	-3.98535e-05	-4.17907e-05	-1.03313e-05	-4.15735e-05	-4.38516e-05	-4.30811e-05	-4.75943e-05	3.87397e-05	-5.09323e-05	-4.02002e-05	-7.44267e-05	-5.61951e-05	-5.7007e-05	-3.69341e-05	-6.0566e-05	-5.60271e-05	-6.24499e-05	-6.56812e-05	-6.98551e-05	-7.74928e-05	-6.65418e-05	-7.23966e-05	-7.81113e-05
1	0	0	0	0	0	0	0	0	0	0	0	0	0	0	0	0	0	0	0	0	0	0	0	0	0	0	0	0	0	0	0	0	0	0	0	0	0	0	0	0	0	0	0	0	0	0	0	0	0
1	0	0	0	0	0	0	0	0	0	0	0	0	0	0	0	0	0	0	0	0	0	0	0	0	0	0	0	0	0	0	0	0	0	0	0	0	0	0	0	0	0	0	0	0	0	0	0	0	0
1	0	0	0	0	0	0	0	0	0	0	0	0	0	0	0	0	0	0	0	0	0	0	0	0	0	0	0	0	0	0	0	0	0	0	0	0	0	0	0	0	0	0	0	0	0	0	0	0	0
1	0	0	0	0	0	0	0	0	0	0	0	0	0	0	0	0	0	0	0	0	0	0	0	0	0	0	0	0	0	0	0	0	0	0	0	0	0	0	0	0	0	0	0	0	0	0	0	0	0
1	0	0	0	0	0	0	0	0	0	0	0	0	0	0	0	0	0	0	0	0	0	0	0	0	0	0	0	0	0	0	0	0	0	0	0	0	0	0	0	0	0	0	0	0	0	0	0	0	0
1	0	0	0	0	0	0	0	0	0	0	0	0	0	0	0	0	0	0	0	0	0	0	0	0	0	0	0	0	0	0	0	0	0	0	0	0	0	0	0	0	0	0	0	0	0	0	0	0	0
1	-0.000252829	0.00294434	-0.00116202	-0.00187531	0.0001482	-0.000664757	-0.000104025	-3.55453e-05	6.43836e-05	-0.000127275	-3.38412e-05	-1.561e-05	0.000294133	-3.47789e-05	-6.5127e-05	-1.18045e-05	-4.86295e-05	-8.46693e-05	-3.9775e-05	-3.31561e-05	-2.62621e-05	-3.74254e-05	-2.18359e-05	-1.45729e-05	-1.54252e-05	-3.36298e-05	-3.87128e-05	-4.05866e-05	-1.00317e-05	-4.03598e-05	-4.2563e-05	-4.18069e-05	-4.61775e-05	3.75792e-05	-4.93966e-05	-3.89804e-05	-7.21543e-05	-5.44686e-05	-5.52446e-05	-3.57853e-05	-5.86705e-05	-5.4263e-05	-6.04716e-05	-6.3588e-05	-6.76156e-05	-7.49936e-05	-6.43832e-05	-7.00342e-05	-7.55475e-05
1	0	0	0	0	0	0	0	0	0	0	0	0	0	0	0	0	0	0	0	0	0	0	0	0	0	0	0	0	0	0	0	0	0	0	0	0	0	0	0	0	0	0	0	0	0	0	0	0	0
1	-0.000258808	0.0030136	-0.00118938	-0.00191937	0.000151667	-0.000680278	-0.000106446	-3.63705e-05	6.58743e-05	-0.000130215	-3.46206e-05	-1.59686e-05	0.00030087	-3.55736e-05	-6.6611e-05	-1.20728e-05	-4.97317e-05	-8.65831e-05	-4.06716e-05	-3.39014e-05	-2.68509e-05	-3.82622e-05	-2.23227e-05	-1.48969e-05	-1.57673e-05	-3.43735e-05	-3.95665e-05	-4.14792e-05	-1.02517e-05	-4.12424e-05	-4.34912e-05	-4.2716e-05	-4.71788e-05	3.83918e-05	-5.04618e-05	-3.98186e-05	-7.37013e-05	-5.56331e-05	-5.64223e-05	-3.6546e-05	-5.99141e-05	-5.54098e-05	-6.17459e-05	-6.49241e-05	-6.90322e-05	-7.65603e-05	-6.57242e-05	-7.14887e-05	-7.71119e-05
1	0	0	0	0	0	0	0	0	0	0	0	0	0	0	0	0	0	0	0	0	0	0	0	0	0	0	0	0	0	0	0	0	0	0	0	0	0	0	0	0	0	0	0	0	0	0	0	0	0
1	-0.00025241	0.00293917	-0.00115982	-0.00187155	0.000147888	-0.000663279	-0.000103782	-3.54584e-05	6.42189e-05	-0.000126935	-3.37469e-05	-1.55648e-05	0.000293247	-3.46703e-05	-6.49161e-05	-1.17649e-05	-4.84611e-05	-8.43664e-05	-3.96283e-05	-3.303e-05	-2.61593e-05	-3.72747e-05	-2.17455e-05	-1.45109e-05	-1.53579e-05	-3.34792e-05	-3.85351e-05	-4.03957e-05	-9.98337e-06	-4.01608e-05	-4.23483e-05	-4.15914e-05	-4.59342e-05	3.7377e-05	-4.91253e-05	-3.87619e-05	-7.17416e-05	-5.4151e-05	-5.49163e-05	-3.55686e-05	-5.83085e-05	-5.39221e-05	-6.00849e-05	-6.31742e-05	-6.7168e-05	-7.44888e-05	-6.39425e-05	-6.9547e-05	-7.50134e-05
1	0	0	0	0	0	0	0	0	0	0	0	0	0	0	0	0	0	0	0	0	0	0	0	0	0	0	0	0	0	0	0	0	0	0	0	0	0	0	0	0	0	0	0	0	0	0	0	0	0
1	-0.000257588	0.00299925	-0.0011836	-0.00190991	0.000150911	-0.000676837	-0.000105901	-3.61816e-05	6.55277e-05	-0.00012952	-3.44337e-05	-1.58813e-05	0.000299205	-3.53742e-05	-6.62331e-05	-1.20034e-05	-4.94427e-05	-8.6074e-05	-4.04297e-05	-3.36975e-05	-2.66875e-05	-3.80267e-05	-2.21838e-05	-1.48032e-05	-1.5667e-05	-3.41525e-05	-3.93095e-05	-4.12069e-05	-1.01837e-05	-4.0966e-05	-4.31967e-05	-4.24239e-05	-4.68529e-05	3.81239e-05	-5.01063e-05	-3.95353e-05	-7.3172e-05	-5.52297e-05	-5.60094e-05	-3.6276e-05	-5.94673e-05	-5.49929e-05	-6.12771e-05	-6.44267e-05	-6.84986e-05	-7.59632e-05	-6.52072e-05	-7.09214e-05	-7.64947e-05
1	0	0	0	0	0	0	0	0	0	0	0	0	0	0	0	0	0	0	0	0	0	0	0	0	0	0	0	0	0	0	0	0	0	0	0	0	0	0	0	0	0	0	0	0	0	0	0	0	0
1	0	0	0	0	0	0	0	0	0	0	0	0	0	0	0	0	0	0	0	0	0	0	0	0	0	0	0	0	0	0	0	0	0	0	0	0	0	0	0	0	0	0	0	0	0	0	0	0	0
1	-0.000249073	0.00290008	-0.00114417	-0.00184604	0.000145856	-0.000654075	-0.000102329	-3.49574e-05	6.33033e-05	-0.000125109	-3.32569e-05	-1.53368e-05	0.000288915	-3.41534e-05	-6.39399e-05	-1.15865e-05	-4.77197e-05	-8.30648e-05	-3.90118e-05	-3.25118e-05	-2.57455e-05	-3.66802e-05	-2.13958e-05	-1.42757e-05	-1.5107e-05	-3.29279e-05	-3.78955e-05	-3.972e-05	-9.81509e-06	-3.94786e-05	-4.16235e-05	-4.08741e-05	-4.5136e-05	3.67227e-05	-4.82589e-05	-3.80733e-05	-7.04578e-05	-5.31749e-05	-5.39193e-05	-3.49183e-05	-5.72349e-05	-5.29223e-05	-5.8963e-05	-6.19864e-05	-6.58964e-05	-7.3069e-05	-6.27154e-05	-6.82034e-05	-7.35545e-05
1	0	0	0	0	0	0	0	0	0	0	0	0	0	0	0	0	0	0	0	0	0	0	0	0	0	0	0	0	0	0	0	0	0	0	0	0	0	0	0	0	0	0	0	0	0	0	0	0	0
[truncated: 4,401 more rows]
[truncated: 450 more columns]

## Sheet: Plot
5722.8
1218.39
662.053
447.282
261.581
224.824
223.888
187.938
157.513
143.319
94.0596
89.5
71.0706
69.0574
67.6386
65.2904
62.4482
62.1497
59.4141
51.0122
43.5074
43.1968
41.6962
38.1824
37.3629
36.988
30.3913
29.3078
28.3408
26.277
25.6158
22.8962
22.5378
22.3279
21.9336
21.7816
21.2036
19.4048
18.5113
17.5709
17.2642
15.9317
14.5106
14.3433
14.1406
13.8089
13.3796
12.3455
11.9907
11.9832
11.5597
11.4118
11.0724
10.4274
10.0344
10.0147
9.82993
9.77719
9.42684
9.01879
8.98366
8.8643
8.51024
8.42003
8.25967
8.14632
8.11019
8.09818
7.86381
7.68307
7.65
7.61821
7.43977
7.35306
[truncated: 5,580 more rows]
